# Supplementary material for: Gap Junctional Communication Required for the Establishment of Long-Term Robust Ca2+ Oscillations Across Human Neuronal Spheroids and Extended 2D Cultures
Source: Cells. 2025 Nov 6;14(21):1744. doi: 10.3390/cells14211744 (PMC12607754; doi:10.3390/cells14211744)
Supplement: Supplementary file 1 [file cells-14-01744-s001.zip]

Archive with 8 entries (7 files):
- cells-3912134-supplementary/
- cells-3912134-supplementary/gene expression gap junctions.xlsx
- cells-3912134-supplementary/KormannEtAl_Data_repository.xlsx
- cells-3912134-supplementary/Kormannetal_SF1.png
- cells-3912134-supplementary/Kormannetal_SF2.png
- cells-3912134-supplementary/Kormannetal_SF3.png
- cells-3912134-supplementary/Kormannetal_SF4.png
- cells-3912134-supplementary/Kormannetal_SF5.png
