# Supplementary material for: Gap Junctional Communication Required for the Establishment of Long-Term Robust Ca2+ Oscillations Across Human Neuronal Spheroids and Extended 2D Cultures
Source: Cells. 2025 Nov 6;14(21):1744. doi: 10.3390/cells14211744 (PMC12607754; doi:10.3390/cells14211744)
Supplement: Supplementary file 1 [file cells-14-01744-s001.zip › cells-3912134-supplementary/gene expression gap junctions.xlsx]

## Sheet: Metadata
Submission
AttachTo	RH3R
ReleaseDate	2030-12-19
Study
Title	RH3R_gap junction gene expression
Type of information	in vitro
Dataset type	raw
Organism	Human
Organ system	central nervous system
Organ	brain
Cell type	dopaminergic neurons
Cell name	LUHMES
Method name
Toxicity domain	DNT
Information domain	Tempo-Seq
Treatment modality	Single
Project part (Work package)	WP6: Complex cell systems
Endpoint 1 measure	gene expression
Endpoint 1 definition	log2fold expression
Endpoint 1 type	mean gene expression
Endpoint 1 readout method
OECD OORF included
File	gene expression gap junctions.xlsx
Type	metadata file
Description	metadata in RISK-HUNT3R format
File
Type
Description
File
Type
Description
File
Type
Description
File
Type
Description
Author
Name	Marcel Leist
Role	PI
<affiliation>	UKN
Author
Name	Eike Cöllen
E-mail	eike.coellen@uni-konstanz.de
Role	Data entry
<affiliation>	UKN
Organization	UKN
Name	UKN - University of Konstanz

## Sheet: Attributes
Attribute	Value
Description	DNT
Type of information	in vitro
Dataset type	raw
Organism	Human
Organ system	central nervous system
Organ	brain
Cell type	dopaminergic neurons
Cell name	LUHMES
Toxicity domain	DNT
Information domain	Tempo-Seq
Treatment modality	Single
Endpoint 1 measure	gene expression
Endpoint 1 definition	log2fold expression
Endpoint 1 type	mean gene expression
Endpoint 1 readout method
Project part (Work package)	WP6: Complex cell systems
Organization	UKN - University of Konstanz
Name of principal investigator	Marcel Leist
Name of person entering data	Eike Cöllen
Email of person entering data	eike.coellen@uni-konstanz.de
# Additional sample attributes
Heterogeneity	monoculture
Differentiation status	differentiated
Cell ID	LUHMES
Cell donor or lot
Cell passage	between 7-20
Sex
Biological replicates	3
Sample type	multiple
# Additional assay attributes
Dimension	2D
Contact inhibition	No
Seeding density	60000
Seeding density unit	cells/well
Dosage	medium
Dose maintenance	single addition
Exposure time	single
Exposure time unit	hour
Treatment scheme	once
Plate format	96 wells, PLO, Fibtronectin coated
Plate manufacturer	Sarstedt
% DMSO	0.1
DMSO provider	Sigma-Aldrich
Lyses buffer
Platewise or stack	platewise
Pairing control
Plate ID	multiple
Well	multiple
Well row	multiple
Well column	multiple
Number of technical replicates	multiple
Microplate manufacturer	Sarstedt
Microplate catalog number	833924
Seal manufacturer
Seal catalog number
Sequencing platform
Sequencer model
Library layout
Library strategy
Library source
Library selection
Gene library annotation
Sample ID	multiple
Cell batch date
Compound ID (database 25.2.2023)	multiple
Compound name	multiple
Concentration	multiple
Concentration unit	multiple
Group ID	multiple
# Additional data attributes
Processing method	R
Quality check passed	multiple
Endpoint 1 service project number	RH036
Endpoint 1 service project report
Endpoint 1 file reference
Endpoint 1 data column	multiple

## Sheet: Samples
Sample No.	FULL ID	Study ID (automatic) Project+University	Sample ID (automatic)	Sample ID Unique (1)	Project	Study No. (Case Study)	Project Partner	Shipping plate no.	Cell model (short)	Cell model (long)			Compound code	Compound name	DMSO control (%)	Concentration code	µM	DMSO (%)	Timepoint	Biological Replicate	Rechnical Replicate
1	""S_UKN_EC2407_001_SP0376_P01_A02_DoD0""	UKN_LU_0.1_DoD0_1_1	_LU_0.1_DoD0_1	1	RH3R		UKN		_LU_	LUHMES				DMSO	0.1_			0.1	DoD0	_1	_1
2	""S_UKN_EC2407_002_SP0376_P01_A03_DoD0""	UKN_LU_0.1_DoD0_1_2	_LU_0.1_DoD0_1	1	RH3R		UKN		_LU_	LUHMES				DMSO	0.1_			0.1	DoD0	_1	_2
10	""S_UKN_EC2407_010_SP0376_P01_A11_DoD0""	UKN_LU_0.1_DoD0_1_3	_LU_0.1_DoD0_1	1	RH3R		UKN		_LU_	LUHMES				DMSO	0.1_			0.1	DoD0	_1	_3
11	""S_UKN_EC2407_011_SP0376_P01_B02_DoD0""	UKN_LU_0.1_DoD0_2_1	_LU_0.1_DoD0_2	1	RH3R		UKN		_LU_	LUHMES				DMSO	0.1_			0.1	DoD0	_2	_1
12	""S_UKN_EC2407_012_SP0376_P01_B03_DoD0""	UKN_LU_0.1_DoD0_2_2	_LU_0.1_DoD0_2	1	RH3R		UKN		_LU_	LUHMES				DMSO	0.1_			0.1	DoD0	_2	_2
20	""S_UKN_EC2407_020_SP0376_P01_B11_DoD0""	UKN_LU_0.1_DoD0_2_3	_LU_0.1_DoD0_2	1	RH3R		UKN		_LU_	LUHMES				DMSO	0.1_			0.1	DoD0	_2	_3
21	""S_UKN_EC2407_021_SP0376_P01_C02_DoD0""	UKN_LU_0.1_DoD0_3_1	_LU_0.1_DoD0_3	1	RH3R		UKN		_LU_	LUHMES				DMSO	0.1_			0.1	DoD0	_3	_1
22	""S_UKN_EC2407_022_SP0376_P01_C03_DoD0""	UKN_LU_0.1_DoD0_3_2	_LU_0.1_DoD0_3	1	RH3R		UKN		_LU_	LUHMES				DMSO	0.1_			0.1	DoD0	_3	_2
30	""S_UKN_EC2407_030_SP0376_P01_C11_DoD0""	UKN_LU_0.1_DoD0_3_3	_LU_0.1_DoD0_3	1	RH3R		UKN		_LU_	LUHMES				DMSO	0.1_			0.1	DoD0	_3	_3
31	""S_UKN_EC2407_031_SP0376_P01_D02_DoD0""	UKN_LU_0.1_DoD0_4_1	_LU_0.1_DoD0_4	1	RH3R		UKN		_LU_	LUHMES				DMSO	0.1_			0.1	DoD0	_4	_1
32	""S_UKN_EC2407_032_SP0376_P01_D03_DoD0""	UKN_LU_0.1_DoD0_4_2	_LU_0.1_DoD0_4	1	RH3R		UKN		_LU_	LUHMES				DMSO	0.1_			0.1	DoD0	_4	_2
40	""S_UKN_EC2407_040_SP0376_P01_D11_DoD0""	UKN_LU_0.1_DoD0_4_3	_LU_0.1_DoD0_4	1	RH3R		UKN		_LU_	LUHMES				DMSO	0.1_			0.1	DoD0	_4	_3
121	""S_UKN_EC2407_121_SP0376_P02_E02_DoD0""	UKN_LU_0.1_DoD0_5_1	_LU_0.1_DoD0_5	1	RH3R		UKN		_LU_	LUHMES				DMSO	0.1_			0.1	DoD0	_5	_1
129	""S_UKN_EC2407_129_SP0376_P02_E10_DoD0""	UKN_LU_0.1_DoD0_5_2	_LU_0.1_DoD0_5	1	RH3R		UKN		_LU_	LUHMES				DMSO	0.1_			0.1	DoD0	_5	_2
130	""S_UKN_EC2407_130_SP0376_P02_E11_DoD0""	UKN_LU_0.1_DoD0_5_3	_LU_0.1_DoD0_5	1	RH3R		UKN		_LU_	LUHMES				DMSO	0.1_			0.1	DoD0	_5	_3
131	""S_UKN_EC2407_131_SP0376_P02_F02_DoD0""	UKN_LU_0.1_DoD0_6_1	_LU_0.1_DoD0_6	1	RH3R		UKN		_LU_	LUHMES				DMSO	0.1_			0.1	DoD0	_6	_1
139	""S_UKN_EC2407_139_SP0376_P02_F10_DoD0""	UKN_LU_0.1_DoD0_6_2	_LU_0.1_DoD0_6	1	RH3R		UKN		_LU_	LUHMES				DMSO	0.1_			0.1	DoD0	_6	_2
140	""S_UKN_EC2407_140_SP0376_P02_F11_DoD0""	UKN_LU_0.1_DoD0_6_3	_LU_0.1_DoD0_6	1	RH3R		UKN		_LU_	LUHMES				DMSO	0.1_			0.1	DoD0	_6	_3
141	""S_UKN_EC2407_141_SP0376_P02_G02_DoD0""	UKN_LU_0.1_DoD0_7_1	_LU_0.1_DoD0_7	1	RH3R		UKN		_LU_	LUHMES				DMSO	0.1_			0.1	DoD0	_7	_1
149	""S_UKN_EC2407_149_SP0376_P02_G10_DoD0""	UKN_LU_0.1_DoD0_7_2	_LU_0.1_DoD0_7	1	RH3R		UKN		_LU_	LUHMES				DMSO	0.1_			0.1	DoD0	_7	_2
150	""S_UKN_EC2407_150_SP0376_P02_G11_DoD0""	UKN_LU_0.1_DoD0_7_3	_LU_0.1_DoD0_7	1	RH3R		UKN		_LU_	LUHMES				DMSO	0.1_			0.1	DoD0	_7	_3
151	""S_UKN_EC2407_151_SP0376_P02_H02_DoD0""	UKN_LU_0.1_DoD0_8_1	_LU_0.1_DoD0_8	1	RH3R		UKN		_LU_	LUHMES				DMSO	0.1_			0.1	DoD0	_8	_1
159	""S_UKN_EC2407_159_SP0376_P02_H10_DoD0""	UKN_LU_0.1_DoD0_8_2	_LU_0.1_DoD0_8	1	RH3R		UKN		_LU_	LUHMES				DMSO	0.1_			0.1	DoD0	_8	_2
160	""S_UKN_EC2407_160_SP0376_P02_H11_DoD0""	UKN_LU_0.1_DoD0_8_3	_LU_0.1_DoD0_8	1	RH3R		UKN		_LU_	LUHMES				DMSO	0.1_			0.1	DoD0	_8	_3
41	""S_UKN_EC2407_041_SP0376_P01_E02_DoD1""	UKN_LU_0.1_DoD1_1_1	_LU_0.1_DoD1_1	1	RH3R		UKN		_LU_	LUHMES				DMSO	0.1_			0.1	DoD1	_1	_1
42	""S_UKN_EC2407_042_SP0376_P01_E03_DoD1""	UKN_LU_0.1_DoD1_1_2	_LU_0.1_DoD1_1	1	RH3R		UKN		_LU_	LUHMES				DMSO	0.1_			0.1	DoD1	_1	_2
50	""S_UKN_EC2407_050_SP0376_P01_E11_DoD1""	UKN_LU_0.1_DoD1_1_3	_LU_0.1_DoD1_1	1	RH3R		UKN		_LU_	LUHMES				DMSO	0.1_			0.1	DoD1	_1	_3
51	""S_UKN_EC2407_051_SP0376_P01_F02_DoD1""	UKN_LU_0.1_DoD1_2_1	_LU_0.1_DoD1_2	1	RH3R		UKN		_LU_	LUHMES				DMSO	0.1_			0.1	DoD1	_2	_1
52	""S_UKN_EC2407_052_SP0376_P01_F03_DoD1""	UKN_LU_0.1_DoD1_2_2	_LU_0.1_DoD1_2	1	RH3R		UKN		_LU_	LUHMES				DMSO	0.1_			0.1	DoD1	_2	_2
60	""S_UKN_EC2407_060_SP0376_P01_F11_DoD1""	UKN_LU_0.1_DoD1_2_3	_LU_0.1_DoD1_2	1	RH3R		UKN		_LU_	LUHMES				DMSO	0.1_			0.1	DoD1	_2	_3
61	""S_UKN_EC2407_061_SP0376_P01_G02_DoD1""	UKN_LU_0.1_DoD1_3_1	_LU_0.1_DoD1_3	1	RH3R		UKN		_LU_	LUHMES				DMSO	0.1_			0.1	DoD1	_3	_1
62	""S_UKN_EC2407_062_SP0376_P01_G03_DoD1""	UKN_LU_0.1_DoD1_3_2	_LU_0.1_DoD1_3	1	RH3R		UKN		_LU_	LUHMES				DMSO	0.1_			0.1	DoD1	_3	_2
70	""S_UKN_EC2407_070_SP0376_P01_G11_DoD1""	UKN_LU_0.1_DoD1_3_3	_LU_0.1_DoD1_3	1	RH3R		UKN		_LU_	LUHMES				DMSO	0.1_			0.1	DoD1	_3	_3
71	""S_UKN_EC2407_071_SP0376_P01_H02_DoD1""	UKN_LU_0.1_DoD1_4_1	_LU_0.1_DoD1_4	1	RH3R		UKN		_LU_	LUHMES				DMSO	0.1_			0.1	DoD1	_4	_1
72	""S_UKN_EC2407_072_SP0376_P01_H03_DoD1""	UKN_LU_0.1_DoD1_4_2	_LU_0.1_DoD1_4	1	RH3R		UKN		_LU_	LUHMES				DMSO	0.1_			0.1	DoD1	_4	_2
80	""S_UKN_EC2407_080_SP0376_P01_H11_DoD1""	UKN_LU_0.1_DoD1_4_3	_LU_0.1_DoD1_4	1	RH3R		UKN		_LU_	LUHMES				DMSO	0.1_			0.1	DoD1	_4	_3
161	""S_UKN_EC2407_161_SP0376_P03_A02_DoD1""	UKN_LU_0.1_DoD1_5_1	_LU_0.1_DoD1_5	1	RH3R		UKN		_LU_	LUHMES				DMSO	0.1_			0.1	DoD1	_5	_1
169	""S_UKN_EC2407_169_SP0376_P03_A10_DoD1""	UKN_LU_0.1_DoD1_5_2	_LU_0.1_DoD1_5	1	RH3R		UKN		_LU_	LUHMES				DMSO	0.1_			0.1	DoD1	_5	_2
170	""S_UKN_EC2407_170_SP0376_P03_A11_DoD1""	UKN_LU_0.1_DoD1_5_3	_LU_0.1_DoD1_5	1	RH3R		UKN		_LU_	LUHMES				DMSO	0.1_			0.1	DoD1	_5	_3
171	""S_UKN_EC2407_171_SP0376_P03_B02_DoD1""	UKN_LU_0.1_DoD1_6_1	_LU_0.1_DoD1_6	1	RH3R		UKN		_LU_	LUHMES				DMSO	0.1_			0.1	DoD1	_6	_1
179	""S_UKN_EC2407_179_SP0376_P03_B10_DoD1""	UKN_LU_0.1_DoD1_6_2	_LU_0.1_DoD1_6	1	RH3R		UKN		_LU_	LUHMES				DMSO	0.1_			0.1	DoD1	_6	_2
180	""S_UKN_EC2407_180_SP0376_P03_B11_DoD1""	UKN_LU_0.1_DoD1_6_3	_LU_0.1_DoD1_6	1	RH3R		UKN		_LU_	LUHMES				DMSO	0.1_			0.1	DoD1	_6	_3
181	""S_UKN_EC2407_181_SP0376_P03_C02_DoD1""	UKN_LU_0.1_DoD1_7_1	_LU_0.1_DoD1_7	1	RH3R		UKN		_LU_	LUHMES				DMSO	0.1_			0.1	DoD1	_7	_1
189	""S_UKN_EC2407_189_SP0376_P03_C10_DoD1""	UKN_LU_0.1_DoD1_7_2	_LU_0.1_DoD1_7	1	RH3R		UKN		_LU_	LUHMES				DMSO	0.1_			0.1	DoD1	_7	_2
190	""S_UKN_EC2407_190_SP0376_P03_C11_DoD1""	UKN_LU_0.1_DoD1_7_3	_LU_0.1_DoD1_7	1	RH3R		UKN		_LU_	LUHMES				DMSO	0.1_			0.1	DoD1	_7	_3
191	""S_UKN_EC2407_191_SP0376_P03_D02_DoD1""	UKN_LU_0.1_DoD1_8_1	_LU_0.1_DoD1_8	1	RH3R		UKN		_LU_	LUHMES				DMSO	0.1_			0.1	DoD1	_8	_1
199	""S_UKN_EC2407_199_SP0376_P03_D10_DoD1""	UKN_LU_0.1_DoD1_8_2	_LU_0.1_DoD1_8	1	RH3R		UKN		_LU_	LUHMES				DMSO	0.1_			0.1	DoD1	_8	_2
200	""S_UKN_EC2407_200_SP0376_P03_D11_DoD1""	UKN_LU_0.1_DoD1_8_3	_LU_0.1_DoD1_8	1	RH3R		UKN		_LU_	LUHMES				DMSO	0.1_			0.1	DoD1	_8	_3
81	""S_UKN_EC2407_081_SP0376_P02_A02_DoD2""	UKN_LU_0.1_DoD2_1_1	_LU_0.1_DoD2_1	1	RH3R		UKN		_LU_	LUHMES				DMSO	0.1_			0.1	DoD2	_1	_1
82	""S_UKN_EC2407_082_SP0376_P02_A03_DoD2""	UKN_LU_0.1_DoD2_1_2	_LU_0.1_DoD2_1	1	RH3R		UKN		_LU_	LUHMES				DMSO	0.1_			0.1	DoD2	_1	_2
90	""S_UKN_EC2407_090_SP0376_P02_A11_DoD2""	UKN_LU_0.1_DoD2_1_3	_LU_0.1_DoD2_1	1	RH3R		UKN		_LU_	LUHMES				DMSO	0.1_			0.1	DoD2	_1	_3
91	""S_UKN_EC2407_091_SP0376_P02_B02_DoD2""	UKN_LU_0.1_DoD2_2_1	_LU_0.1_DoD2_2	1	RH3R		UKN		_LU_	LUHMES				DMSO	0.1_			0.1	DoD2	_2	_1
92	""S_UKN_EC2407_092_SP0376_P02_B03_DoD2""	UKN_LU_0.1_DoD2_2_2	_LU_0.1_DoD2_2	1	RH3R		UKN		_LU_	LUHMES				DMSO	0.1_			0.1	DoD2	_2	_2
100	""S_UKN_EC2407_100_SP0376_P02_B11_DoD2""	UKN_LU_0.1_DoD2_2_3	_LU_0.1_DoD2_2	1	RH3R		UKN		_LU_	LUHMES				DMSO	0.1_			0.1	DoD2	_2	_3
101	""S_UKN_EC2407_101_SP0376_P02_C02_DoD2""	UKN_LU_0.1_DoD2_3_1	_LU_0.1_DoD2_3	1	RH3R		UKN		_LU_	LUHMES				DMSO	0.1_			0.1	DoD2	_3	_1
102	""S_UKN_EC2407_102_SP0376_P02_C03_DoD2""	UKN_LU_0.1_DoD2_3_2	_LU_0.1_DoD2_3	1	RH3R		UKN		_LU_	LUHMES				DMSO	0.1_			0.1	DoD2	_3	_2
110	""S_UKN_EC2407_110_SP0376_P02_C11_DoD2""	UKN_LU_0.1_DoD2_3_3	_LU_0.1_DoD2_3	1	RH3R		UKN		_LU_	LUHMES				DMSO	0.1_			0.1	DoD2	_3	_3
111	""S_UKN_EC2407_111_SP0376_P02_D02_DoD2""	UKN_LU_0.1_DoD2_4_1	_LU_0.1_DoD2_4	1	RH3R		UKN		_LU_	LUHMES				DMSO	0.1_			0.1	DoD2	_4	_1
112	""S_UKN_EC2407_112_SP0376_P02_D03_DoD2""	UKN_LU_0.1_DoD2_4_2	_LU_0.1_DoD2_4	1	RH3R		UKN		_LU_	LUHMES				DMSO	0.1_			0.1	DoD2	_4	_2
120	""S_UKN_EC2407_120_SP0376_P02_D11_DoD2""	UKN_LU_0.1_DoD2_4_3	_LU_0.1_DoD2_4	1	RH3R		UKN		_LU_	LUHMES				DMSO	0.1_			0.1	DoD2	_4	_3
201	""S_UKN_EC2407_201_SP0376_P03_E02_DoD2""	UKN_LU_0.1_DoD2_5_1	_LU_0.1_DoD2_5	1	RH3R		UKN		_LU_	LUHMES				DMSO	0.1_			0.1	DoD2	_5	_1
209	""S_UKN_EC2407_209_SP0376_P03_E10_DoD2""	UKN_LU_0.1_DoD2_5_2	_LU_0.1_DoD2_5	1	RH3R		UKN		_LU_	LUHMES				DMSO	0.1_			0.1	DoD2	_5	_2
210	""S_UKN_EC2407_210_SP0376_P03_E11_DoD2""	UKN_LU_0.1_DoD2_5_3	_LU_0.1_DoD2_5	1	RH3R		UKN		_LU_	LUHMES				DMSO	0.1_			0.1	DoD2	_5	_3
211	""S_UKN_EC2407_211_SP0376_P03_F02_DoD2""	UKN_LU_0.1_DoD2_6_1	_LU_0.1_DoD2_6	1	RH3R		UKN		_LU_	LUHMES				DMSO	0.1_			0.1	DoD2	_6	_1
219	""S_UKN_EC2407_219_SP0376_P03_F10_DoD2""	UKN_LU_0.1_DoD2_6_2	_LU_0.1_DoD2_6	1	RH3R		UKN		_LU_	LUHMES				DMSO	0.1_			0.1	DoD2	_6	_2
220	""S_UKN_EC2407_220_SP0376_P03_F11_DoD2""	UKN_LU_0.1_DoD2_6_3	_LU_0.1_DoD2_6	1	RH3R		UKN		_LU_	LUHMES				DMSO	0.1_			0.1	DoD2	_6	_3
221	""S_UKN_EC2407_221_SP0376_P03_G02_DoD2""	UKN_LU_0.1_DoD2_7_1	_LU_0.1_DoD2_7	1	RH3R		UKN		_LU_	LUHMES				DMSO	0.1_			0.1	DoD2	_7	_1
229	""S_UKN_EC2407_229_SP0376_P03_G10_DoD2""	UKN_LU_0.1_DoD2_7_2	_LU_0.1_DoD2_7	1	RH3R		UKN		_LU_	LUHMES				DMSO	0.1_			0.1	DoD2	_7	_2
230	""S_UKN_EC2407_230_SP0376_P03_G11_DoD2""	UKN_LU_0.1_DoD2_7_3	_LU_0.1_DoD2_7	1	RH3R		UKN		_LU_	LUHMES				DMSO	0.1_			0.1	DoD2	_7	_3
231	""S_UKN_EC2407_231_SP0376_P03_H02_DoD2""	UKN_LU_0.1_DoD2_8_1	_LU_0.1_DoD2_8	1	RH3R		UKN		_LU_	LUHMES				DMSO	0.1_			0.1	DoD2	_8	_1
239	""S_UKN_EC2407_239_SP0376_P03_H10_DoD2""	UKN_LU_0.1_DoD2_8_2	_LU_0.1_DoD2_8	1	RH3R		UKN		_LU_	LUHMES				DMSO	0.1_			0.1	DoD2	_8	_2
240	""S_UKN_EC2407_240_SP0376_P03_H11_DoD2""	UKN_LU_0.1_DoD2_8_3	_LU_0.1_DoD2_8	1	RH3R		UKN		_LU_	LUHMES				DMSO	0.1_			0.1	DoD2	_8	_3
241	""S_UKN_EC2407_241_SP0376_P04_A02_DoD4""	UKN_LU_0.1_DoD4_1_1	_LU_0.1_DoD4_1	1	RH3R		UKN		_LU_	LUHMES				DMSO	0.1_			0.1	DoD4	_1	_1
249	""S_UKN_EC2407_249_SP0376_P04_A10_DoD4""	UKN_LU_0.1_DoD4_1_2	_LU_0.1_DoD4_1	1	RH3R		UKN		_LU_	LUHMES				DMSO	0.1_			0.1	DoD4	_1	_2
250	""S_UKN_EC2407_250_SP0376_P04_A11_DoD4""	UKN_LU_0.1_DoD4_1_3	_LU_0.1_DoD4_1	1	RH3R		UKN		_LU_	LUHMES				DMSO	0.1_			0.1	DoD4	_1	_3
251	""S_UKN_EC2407_251_SP0376_P04_B02_DoD4""	UKN_LU_0.1_DoD4_2_1	_LU_0.1_DoD4_2	1	RH3R		UKN		_LU_	LUHMES				DMSO	0.1_			0.1	DoD4	_2	_1
258	""S_UKN_EC2407_258_SP0376_P04_B10_DoD4""	UKN_LU_0.1_DoD4_2_2	_LU_0.1_DoD4_2	1	RH3R		UKN		_LU_	LUHMES				DMSO	0.1_			0.1	DoD4	_2	_2
259	""S_UKN_EC2407_259_SP0376_P04_B11_DoD4""	UKN_LU_0.1_DoD4_2_3	_LU_0.1_DoD4_2	1	RH3R		UKN		_LU_	LUHMES				DMSO	0.1_			0.1	DoD4	_2	_3
260	""S_UKN_EC2407_260_SP0376_P04_C02_DoD4""	UKN_LU_0.1_DoD4_3_1	_LU_0.1_DoD4_3	1	RH3R		UKN		_LU_	LUHMES				DMSO	0.1_			0.1	DoD4	_3	_1
268	""S_UKN_EC2407_268_SP0376_P04_C10_DoD4""	UKN_LU_0.1_DoD4_3_2	_LU_0.1_DoD4_3	1	RH3R		UKN		_LU_	LUHMES				DMSO	0.1_			0.1	DoD4	_3	_2
269	""S_UKN_EC2407_269_SP0376_P04_C11_DoD4""	UKN_LU_0.1_DoD4_3_3	_LU_0.1_DoD4_3	1	RH3R		UKN		_LU_	LUHMES				DMSO	0.1_			0.1	DoD4	_3	_3
270	""S_UKN_EC2407_270_SP0376_P04_D02_DoD4""	UKN_LU_0.1_DoD4_4_1	_LU_0.1_DoD4_4	1	RH3R		UKN		_LU_	LUHMES				DMSO	0.1_			0.1	DoD4	_4	_1
278	""S_UKN_EC2407_278_SP0376_P04_D10_DoD4""	UKN_LU_0.1_DoD4_4_2	_LU_0.1_DoD4_4	1	RH3R		UKN		_LU_	LUHMES				DMSO	0.1_			0.1	DoD4	_4	_2
279	""S_UKN_EC2407_279_SP0376_P04_D11_DoD4""	UKN_LU_0.1_DoD4_4_3	_LU_0.1_DoD4_4	1	RH3R		UKN		_LU_	LUHMES				DMSO	0.1_			0.1	DoD4	_4	_3
280	""S_UKN_EC2407_280_SP0376_P04_E02_DoD6""	UKN_LU_0.1_DoD6_1_1	_LU_0.1_DoD6_1	1	RH3R		UKN		_LU_	LUHMES				DMSO	0.1_			0.1	DoD6	_1	_1
288	""S_UKN_EC2407_288_SP0376_P04_E10_DoD6""	UKN_LU_0.1_DoD6_1_2	_LU_0.1_DoD6_1	1	RH3R		UKN		_LU_	LUHMES				DMSO	0.1_			0.1	DoD6	_1	_2
289	""S_UKN_EC2407_289_SP0376_P04_E11_DoD6""	UKN_LU_0.1_DoD6_1_3	_LU_0.1_DoD6_1	1	RH3R		UKN		_LU_	LUHMES				DMSO	0.1_			0.1	DoD6	_1	_3
290	""S_UKN_EC2407_290_SP0376_P04_F02_DoD6""	UKN_LU_0.1_DoD6_2_1	_LU_0.1_DoD6_2	1	RH3R		UKN		_LU_	LUHMES				DMSO	0.1_			0.1	DoD6	_2	_1
297	""S_UKN_EC2407_297_SP0376_P04_F10_DoD6""	UKN_LU_0.1_DoD6_2_2	_LU_0.1_DoD6_2	1	RH3R		UKN		_LU_	LUHMES				DMSO	0.1_			0.1	DoD6	_2	_2
298	""S_UKN_EC2407_298_SP0376_P04_F11_DoD6""	UKN_LU_0.1_DoD6_2_3	_LU_0.1_DoD6_2	1	RH3R		UKN		_LU_	LUHMES				DMSO	0.1_			0.1	DoD6	_2	_3
299	""S_UKN_EC2407_299_SP0376_P04_G02_DoD6""	UKN_LU_0.1_DoD6_3_1	_LU_0.1_DoD6_3	1	RH3R		UKN		_LU_	LUHMES				DMSO	0.1_			0.1	DoD6	_3	_1
307	""S_UKN_EC2407_307_SP0376_P04_G10_DoD6""	UKN_LU_0.1_DoD6_3_2	_LU_0.1_DoD6_3	1	RH3R		UKN		_LU_	LUHMES				DMSO	0.1_			0.1	DoD6	_3	_2
308	""S_UKN_EC2407_308_SP0376_P04_G11_DoD6""	UKN_LU_0.1_DoD6_3_3	_LU_0.1_DoD6_3	1	RH3R		UKN		_LU_	LUHMES				DMSO	0.1_			0.1	DoD6	_3	_3
309	""S_UKN_EC2407_309_SP0376_P04_H02_DoD6""	UKN_LU_0.1_DoD6_4_1	_LU_0.1_DoD6_4	1	RH3R		UKN		_LU_	LUHMES				DMSO	0.1_			0.1	DoD6	_4	_1
317	""S_UKN_EC2407_317_SP0376_P04_H10_DoD6""	UKN_LU_0.1_DoD6_4_2	_LU_0.1_DoD6_4	1	RH3R		UKN		_LU_	LUHMES				DMSO	0.1_			0.1	DoD6	_4	_2
318	""S_UKN_EC2407_318_SP0376_P04_H11_DoD6""	UKN_LU_0.1_DoD6_4_3	_LU_0.1_DoD6_4	1	RH3R		UKN		_LU_	LUHMES				DMSO	0.1_			0.1	DoD6	_4	_3
319	""S_UKN_EC2407_319_SP0376_P05_A02_DoD8""	UKN_LU_0.1_DoD8_1_1	_LU_0.1_DoD8_1	1	RH3R		UKN		_LU_	LUHMES				DMSO	0.1_			0.1	DoD8	_1	_1
327	""S_UKN_EC2407_327_SP0376_P05_A10_DoD8""	UKN_LU_0.1_DoD8_1_2	_LU_0.1_DoD8_1	1	RH3R		UKN		_LU_	LUHMES				DMSO	0.1_			0.1	DoD8	_1	_2
328	""S_UKN_EC2407_328_SP0376_P05_A11_DoD8""	UKN_LU_0.1_DoD8_1_3	_LU_0.1_DoD8_1	1	RH3R		UKN		_LU_	LUHMES				DMSO	0.1_			0.1	DoD8	_1	_3
329	""S_UKN_EC2407_329_SP0376_P05_B02_DoD8""	UKN_LU_0.1_DoD8_2_1	_LU_0.1_DoD8_2	1	RH3R		UKN		_LU_	LUHMES				DMSO	0.1_			0.1	DoD8	_2	_1
336	""S_UKN_EC2407_336_SP0376_P05_B10_DoD8""	UKN_LU_0.1_DoD8_2_2	_LU_0.1_DoD8_2	1	RH3R		UKN		_LU_	LUHMES				DMSO	0.1_			0.1	DoD8	_2	_2
337	""S_UKN_EC2407_337_SP0376_P05_B11_DoD8""	UKN_LU_0.1_DoD8_2_3	_LU_0.1_DoD8_2	1	RH3R		UKN		_LU_	LUHMES				DMSO	0.1_			0.1	DoD8	_2	_3
338	""S_UKN_EC2407_338_SP0376_P05_C02_DoD8""	UKN_LU_0.1_DoD8_3_1	_LU_0.1_DoD8_3	1	RH3R		UKN		_LU_	LUHMES				DMSO	0.1_			0.1	DoD8	_3	_1
346	""S_UKN_EC2407_346_SP0376_P05_C10_DoD8""	UKN_LU_0.1_DoD8_3_2	_LU_0.1_DoD8_3	1	RH3R		UKN		_LU_	LUHMES				DMSO	0.1_			0.1	DoD8	_3	_2
347	""S_UKN_EC2407_347_SP0376_P05_C11_DoD8""	UKN_LU_0.1_DoD8_3_3	_LU_0.1_DoD8_3	1	RH3R		UKN		_LU_	LUHMES				DMSO	0.1_			0.1	DoD8	_3	_3
348	""S_UKN_EC2407_348_SP0376_P05_D02_DoD8""	UKN_LU_0.1_DoD8_4_1	_LU_0.1_DoD8_4	1	RH3R		UKN		_LU_	LUHMES				DMSO	0.1_			0.1	DoD8	_4	_1
356	""S_UKN_EC2407_356_SP0376_P05_D10_DoD8""	UKN_LU_0.1_DoD8_4_2	_LU_0.1_DoD8_4	1	RH3R		UKN		_LU_	LUHMES				DMSO	0.1_			0.1	DoD8	_4	_2
357	""S_UKN_EC2407_357_SP0376_P05_D11_DoD8""	UKN_LU_0.1_DoD8_4_3	_LU_0.1_DoD8_4	1	RH3R		UKN		_LU_	LUHMES				DMSO	0.1_			0.1	DoD8	_4	_3
358	""S_UKN_EC2407_358_SP0376_P05_E02_DoD9""	UKN_LU_0.1_DoD9_1_1	_LU_0.1_DoD9_1	1	RH3R		UKN		_LU_	LUHMES				DMSO	0.1_			0.1	DoD9	_1	_1
366	""S_UKN_EC2407_366_SP0376_P05_E10_DoD9""	UKN_LU_0.1_DoD9_1_2	_LU_0.1_DoD9_1	1	RH3R		UKN		_LU_	LUHMES				DMSO	0.1_			0.1	DoD9	_1	_2
367	""S_UKN_EC2407_367_SP0376_P05_E11_DoD9""	UKN_LU_0.1_DoD9_1_3	_LU_0.1_DoD9_1	1	RH3R		UKN		_LU_	LUHMES				DMSO	0.1_			0.1	DoD9	_1	_3
368	""S_UKN_EC2407_368_SP0376_P05_F02_DoD9""	UKN_LU_0.1_DoD9_2_1	_LU_0.1_DoD9_2	1	RH3R		UKN		_LU_	LUHMES				DMSO	0.1_			0.1	DoD9	_2	_1
375	""S_UKN_EC2407_375_SP0376_P05_F10_DoD9""	UKN_LU_0.1_DoD9_2_2	_LU_0.1_DoD9_2	1	RH3R		UKN		_LU_	LUHMES				DMSO	0.1_			0.1	DoD9	_2	_2
376	""S_UKN_EC2407_376_SP0376_P05_F11_DoD9""	UKN_LU_0.1_DoD9_2_3	_LU_0.1_DoD9_2	1	RH3R		UKN		_LU_	LUHMES				DMSO	0.1_			0.1	DoD9	_2	_3
377	""S_UKN_EC2407_377_SP0376_P05_G02_DoD9""	UKN_LU_0.1_DoD9_3_1	_LU_0.1_DoD9_3	1	RH3R		UKN		_LU_	LUHMES				DMSO	0.1_			0.1	DoD9	_3	_1
385	""S_UKN_EC2407_385_SP0376_P05_G10_DoD9""	UKN_LU_0.1_DoD9_3_2	_LU_0.1_DoD9_3	1	RH3R		UKN		_LU_	LUHMES				DMSO	0.1_			0.1	DoD9	_3	_2
386	""S_UKN_EC2407_386_SP0376_P05_G11_DoD9""	UKN_LU_0.1_DoD9_3_3	_LU_0.1_DoD9_3	1	RH3R		UKN		_LU_	LUHMES				DMSO	0.1_			0.1	DoD9	_3	_3
387	""S_UKN_EC2407_387_SP0376_P05_H02_DoD9""	UKN_LU_0.1_DoD9_4_1	_LU_0.1_DoD9_4	1	RH3R		UKN		_LU_	LUHMES				DMSO	0.1_			0.1	DoD9	_4	_1
394	""S_UKN_EC2407_394_SP0376_P05_H10_DoD9""	UKN_LU_0.1_DoD9_4_2	_LU_0.1_DoD9_4	1	RH3R		UKN		_LU_	LUHMES				DMSO	0.1_			0.1	DoD9	_4	_2
395	""S_UKN_EC2407_395_SP0376_P05_H11_DoD9"""	UKN_LU_0.1_DoD9_4_3	_LU_0.1_DoD9_4	1	RH3R		UKN		_LU_	LUHMES				DMSO	0.1_			0.1	DoD9	_4	_3

## Sheet: Gene expression per sample
	log2fold gene expression for study ID	log2fold gene expression for study ID	log2fold gene expression for study ID	log2fold gene expression for study ID	log2fold gene expression for study ID	log2fold gene expression for study ID	log2fold gene expression for study ID	log2fold gene expression for study ID	log2fold gene expression for study ID	log2fold gene expression for study ID	log2fold gene expression for study ID	log2fold gene expression for study ID	log2fold gene expression for study ID	log2fold gene expression for study ID	log2fold gene expression for study ID	log2fold gene expression for study ID	log2fold gene expression for study ID	log2fold gene expression for study ID	log2fold gene expression for study ID	log2fold gene expression for study ID	log2fold gene expression for study ID	log2fold gene expression for study ID	log2fold gene expression for study ID	log2fold gene expression for study ID
study ID	UKN_LU_0.1_DoD0_1_1	UKN_LU_0.1_DoD0_1_2	UKN_LU_0.1_DoD0_1_3	UKN_LU_0.1_DoD0_2_1	UKN_LU_0.1_DoD0_2_2	UKN_LU_0.1_DoD0_2_3	UKN_LU_0.1_DoD0_3_1	UKN_LU_0.1_DoD0_3_2	UKN_LU_0.1_DoD0_3_3	UKN_LU_0.1_DoD0_4_1	UKN_LU_0.1_DoD0_4_2	UKN_LU_0.1_DoD0_4_3	UKN_LU_0.1_DoD0_5_1	UKN_LU_0.1_DoD0_5_2	UKN_LU_0.1_DoD0_5_3	UKN_LU_0.1_DoD0_6_1	UKN_LU_0.1_DoD0_6_2	UKN_LU_0.1_DoD0_6_3	UKN_LU_0.1_DoD0_7_1	UKN_LU_0.1_DoD0_7_2	UKN_LU_0.1_DoD0_7_3	UKN_LU_0.1_DoD0_8_1	UKN_LU_0.1_DoD0_8_2	UKN_LU_0.1_DoD0_8_3		mean	SD
gene name
GJA1	4.27575	4.84485	4.99896	4.74897	4.30949	4.55137	4.99757	4.94466	5.10093	4.68258	5.11142	5.10335	5.04489	4.9521	4.8441	4.08231	4.89964	4.7336	4.86284	4.8252	4.72685	4.77609	4.40817	4.73511		4.77337	0.269293
GJA3	-1.63519	-1.63519	-1.63519	-1.63519	-1.63519	-1.63519	-1.63519	-1.63519	-1.63519	-1.63519	-0.326289	-0.77624	-0.411096	-1.63519	-1.63519	-1.63519	-1.63519	-1.63519	-1.63519	-1.63519	-1.63519	-1.63519	-1.63519	-1.63519		-1.49386	0.380243
GJA4	-1.63519	-1.63519	-1.63519	-1.63519	-0.797719	-1.63519	-1.63519	-0.836489	-1.63519	-1.63519	-1.63519	-1.63519	-1.63519	-1.63519	-1.63519	-1.63519	-1.63519	-1.63519	-1.63519	-1.63519	-1.63519	-1.63519	-1.63519	-1.63519		-1.56701	0.226176
GJA5	-1.63519	-1.63519	-0.526285	-0.821975	-0.797719	-0.74363	-1.63519	-1.63519	-1.63519	-1.63519	-1.63519	-1.63519	0.241444	-1.63519	-1.63519	-1.63519	-1.63519	-1.63519	-1.63519	-1.63519	-1.63519	-1.63519	-1.63519	-1.63519		-1.40486	0.484587
GJA8	-1.63519	-1.63519	-1.63519	-1.63519	-1.63519	-1.63519	-1.63519	-1.63519	-1.63519	-1.63519	-1.63519	-1.63519	-1.63519	-1.63519	-1.63519	-1.63519	-1.63519	-1.63519	-1.63519	-1.63519	-1.63519	-1.63519	-1.63519	-1.63519		-1.63519	4.44089e-16
GJA9	0.386451	-1.63519	-1.63519	-0.821975	-1.63519	-1.63519	-0.755793	-1.63519	-1.63519	-0.75707	-0.837128	-0.241535	-1.63519	-1.63519	-1.63519	-1.63519	-1.63519	-1.63519	-1.63519	-1.63519	-1.63519	-1.63519	-1.63519	-1.63519		-1.35252	0.538295
GJB1	0.386451	-0.694505	-0.526285	-1.63519	-1.63519	-1.63519	-1.63519	-1.63519	-0.222107	-0.215135	-0.837128	-0.77624	-1.63519	-1.63519	-1.63519	-1.63519	-1.63519	-1.63519	-1.63519	-1.63519	0.273403	-1.63519	-1.63519	-1.63519		-1.19894	0.66661
GJB2	-0.0309751	0.590626	1.87721	1.33089	1.06711	0.764227	1.46182	0.596755	0.947166	0.956458	0.595571	-0.241535	-1.63519	-1.63519	-1.63519	-1.63519	-1.63519	-1.63519	-0.44809	-1.63519	-1.63519	-1.63519	-1.63519	-1.63519		-0.354993	1.26942
GJB3	2.09184	1.83909	2.01651	1.99205	2.12935	0.980951	2.37495	1.6685	1.92673	1.83153	1.55485	1.67963	-1.63519	-1.63519	-1.63519	-1.63519	-1.63519	-1.63519	-1.63519	-1.63519	-1.63519	-1.63519	-1.63519	-1.63519		0.102656	1.75419
GJB4	-0.0309751	0.590626	2.01651	1.18386	1.23178	0.764227	0.1799	0.596755	0.477881	0.740514	0.348507	1.42199	-1.63519	-1.63519	-1.63519	-1.63519	-1.63519	-1.63519	-1.63519	-1.63519	-1.63519	-1.63519	-1.63519	-1.63519		-0.420862	1.27578
GJB5	2.19891	1.95377	1.723	1.69902	2.36042	1.16933	1.59686	1.55619	1.92673	2.29513	0.806447	1.79303	-1.63519	-1.63519	-1.63519	-0.397392	-1.63519	-1.63519	-1.63519	-1.63519	-1.63519	-1.63519	-1.63519	-1.63519		0.112266	1.68981
GJB6	-1.63519	-1.63519	-1.63519	-1.63519	-0.797719	-0.196705	-1.63519	-1.63519	-1.63519	-0.75707	-1.63519	-1.63519	-1.63519	-1.63519	-1.63519	-1.63519	-1.63519	-1.63519	-1.63519	-1.63519	-1.63519	-1.63519	-1.63519	-1.63519		-1.50377	0.360969
GJB7	-1.63519	-1.63519	-1.63519	-1.63519	-1.63519	-1.63519	-1.63519	-1.63519	-1.63519	-1.63519	-1.63519	-1.63519	-1.63519	-1.63519	-1.63519	-1.63519	-1.63519	-1.63519	-1.63519	-1.63519	-1.63519	-1.63519	-1.63519	-1.63519		-1.63519	4.44089e-16
GJC1	2.47938	2.89254	2.36829	2.3776	2.12935	3.00549	2.87765	2.70308	2.36188	2.76477	2.47357	3.56658	2.33722	1.973	2.01669	1.55863	2.0905	2.78504	2.0078	2.07126	1.06721	3.27931	3.89572	2.89392		2.49902	0.607368
GJC2	1.85043	2.25151	1.12697	2.3776	0.417106	1.33593	1.46182	0.349631	0.947166	1.93694	1.15352	1.27357	1.03028	1.0867	2.01669	0.708259	0.923519	1.92619	2.50234	2.56736	2.60541	0.490612	2.65449	1.6628		1.52737	0.716313
GJC3	-1.63519	-1.63519	-1.63519	-1.63519	-1.63519	-1.63519	-1.63519	-1.63519	-1.63519	-1.63519	-1.63519	-1.63519	-1.63519	-1.63519	-1.63519	-1.63519	-1.63519	-1.63519	-1.63519	-1.63519	-1.63519	-1.63519	-1.63519	-1.63519		-1.63519	4.44089e-16
GJD2	-1.63519	-1.63519	-1.63519	-1.63519	-1.63519	-1.63519	-0.213382	-1.63519	-1.63519	-1.63519	-1.63519	-1.63519	-1.63519	-1.63519	-1.63519	-1.63519	-1.63519	-1.63519	-1.63519	-1.63519	-1.63519	-0.550115	-1.63519	-0.561759		-1.48601	0.398803
GJE1	-1.63519	-1.63519	-1.63519	-1.63519	-1.63519	-1.63519	-1.63519	-1.63519	-1.63519	-1.63519	-1.63519	-1.63519	-1.63519	-1.63519	-1.63519	-1.63519	-1.63519	-1.63519	-1.63519	-1.63519	-1.63519	-1.63519	-1.63519	-1.63519		-1.63519	4.44089e-16
	UKN_LU_0.1_DoD1_1_1	UKN_LU_0.1_DoD1_1_2	UKN_LU_0.1_DoD1_1_3	UKN_LU_0.1_DoD1_2_1	UKN_LU_0.1_DoD1_2_2	UKN_LU_0.1_DoD1_2_3	UKN_LU_0.1_DoD1_3_1	UKN_LU_0.1_DoD1_3_2	UKN_LU_0.1_DoD1_3_3	UKN_LU_0.1_DoD1_4_1	UKN_LU_0.1_DoD1_4_2	UKN_LU_0.1_DoD1_4_3	UKN_LU_0.1_DoD1_5_1	UKN_LU_0.1_DoD1_5_2	UKN_LU_0.1_DoD1_5_3	UKN_LU_0.1_DoD1_6_1	UKN_LU_0.1_DoD1_6_2	UKN_LU_0.1_DoD1_6_3	UKN_LU_0.1_DoD1_7_1	UKN_LU_0.1_DoD1_7_2	UKN_LU_0.1_DoD1_7_3	UKN_LU_0.1_DoD1_8_1	UKN_LU_0.1_DoD1_8_2	UKN_LU_0.1_DoD1_8_3
GJA1	4.18602	3.96578	4.40903	4.10484	4.19206	3.39064	4.24086	4.15958	4.1106	4.29111	4.15738	4.30971	3.88261	4.57064	4.28586	3.77461	3.9476	3.9981	4.70613	4.80906	4.41132	4.16413	4.52053	4.77372		4.22341	0.317482
GJA3	-1.63519	-1.63519	-1.63519	-1.63519	-1.63519	-1.63519	-1.63519	-1.63519	-1.63519	-1.63519	-1.63519	-1.63519	-1.63519	-1.63519	-1.63519	1.2497	-1.63519	-1.63519	-1.63519	-1.63519	-0.363076	-1.63519	-1.63519	-1.63519		-1.46198	0.619839
GJA4	-1.63519	-1.63519	-1.63519	-1.63519	-1.63519	-1.63519	-1.63519	-1.63519	-1.63519	-1.63519	-1.63519	-1.63519	-1.63519	-1.63519	-1.63519	-1.63519	-1.63519	-1.63519	-1.63519	-1.63519	-1.63519	-1.63519	-1.63519	-1.63519		-1.63519	4.44089e-16
GJA5	-1.63519	-1.63519	-0.345786	-1.63519	-1.63519	-0.779441	-1.63519	-1.63519	-1.63519	-0.753579	-1.63519	-1.63519	-1.63519	0.579157	0.186855	-1.63519	-1.63519	-1.63519	-1.63519	-1.63519	-1.63519	-1.63519	-1.63519	-1.63519		-1.34089	0.62305
GJA8	-1.63519	-1.63519	-1.63519	-1.63519	-1.63519	-0.779441	-1.63519	-1.63519	0.557072	-1.63519	-1.63519	-1.63519	-1.63519	-1.63519	-1.63519	-1.63519	-1.63519	-1.63519	-1.63519	-1.63519	-1.63519	-1.63519	-1.63519	-1.63519		-1.50819	0.463286
GJA9	-1.63519	-1.63519	-1.63519	-0.206602	-1.63519	-1.63519	-1.63519	-0.746278	-0.157457	-0.753579	-0.2818	-0.821645	0.291206	-1.63519	-1.63519	-1.63519	-1.63519	-1.63519	-1.63519	-1.63519	-1.63519	-1.63519	-0.476055	-1.63519		-1.22147	0.620218
GJB1	-1.63519	-1.63519	-1.63519	-1.63519	-1.63519	-0.779441	-1.63519	-1.63519	-0.714855	-1.63519	-0.2818	-1.63519	-1.63519	-0.488814	-0.453826	-1.63519	-0.358961	-1.63519	1.20481	-1.63519	-1.63519	-1.63519	-0.476055	-0.463144		-1.13916	0.725356
GJB2	1.37206	0.533216	1.40418	1.15588	1.32528	0.700661	1.02679	0.504644	0.557072	0.962837	0.653993	1.02077	0.743756	0.914303	0.966896	1.76804	1.38456	0.282874	-0.290334	1.07707	0.302268	1.73458	-0.476055	0.952952		0.857428	0.540825
GJB3	1.37206	1.69933	1.27155	1.15588	1.32528	0.700661	2.01398	1.48018	1.54001	1.6012	0.866975	1.18452	0.743756	1.41469	0.966896	1.2497	1.38456	-1.63519	1.48586	0.281949	1.37841	0.239709	0.59738	0.174891		1.02059	0.724088
GJB4	1.22439	0.923903	1.52565	0.496947	0.0702359	1.41571	0.551521	-0.200331	1.03277	0.746689	0.653993	0.375624	1.36528	0.579157	0.628965	-0.258554	-0.358961	1.07813	-1.63519	-1.63519	1.10046	0.239709	-0.476055	-0.463144		0.374238	0.84466
GJB5	1.62857	0.741744	0.779705	1.15588	1.01471	0.915264	1.66956	1.61544	1.22237	0.746689	1.36445	1.80414	2.13084	0.579157	0.628965	1.76804	1.38456	1.96373	1.48586	-0.379165	1.10046	0.239709	0.59738	1.45564		1.15057	0.580021
GJB6	-1.63519	-1.63519	-1.63519	-1.63519	-1.63519	-1.63519	-1.63519	-1.63519	-1.63519	-1.63519	-1.63519	-1.63519	-1.63519	-1.63519	-1.63519	-1.63519	-1.63519	-0.378434	-1.63519	-1.63519	-1.63519	-1.63519	-1.63519	-1.63519		-1.58282	0.251133
GJB7	-1.63519	-1.63519	-1.63519	-1.63519	-1.63519	-1.63519	-1.63519	-1.63519	-1.63519	-1.63519	-1.63519	-1.63519	-1.63519	-1.63519	-1.63519	-0.258554	-1.63519	-1.63519	-1.63519	-1.63519	-1.63519	-1.63519	-1.63519	-1.63519		-1.57783	0.275088
GJC1	1.84628	2.9539	1.92943	2.83391	2.22949	2.0813	2.11266	2.46779	2.11924	1.15078	2.19451	0.836035	-1.63519	3.09191	2.38406	1.97082	2.42161	0.282874	2.52996	2.50726	2.2862	2.06579	2.2293	3.20138		2.0038	0.996958
GJC2	2.88229	1.796	2.86714	2.4584	2.37156	2.24891	2.01398	0.759569	2.793	2.4528	1.93598	2.50767	1.08773	1.94038	1.99838	0.898339	2.29275	2.26164	2.52996	2.1192	2.83907	2.20666	1.63274	1.98302		2.11988	0.564667
GJC3	-1.63519	-1.63519	-1.63519	-1.63519	-1.63519	-1.63519	-1.63519	-1.63519	-1.63519	-1.63519	-1.63519	-1.63519	0.291206	-1.63519	-0.453826	-1.63519	-1.63519	-1.63519	-1.63519	-1.63519	-1.63519	-1.63519	-1.63519	-1.63519		-1.5057	0.442728
GJD2	-0.801484	-1.63519	-1.63519	-1.63519	-1.63519	-1.63519	0.238426	0.194795	0.243598	-1.63519	-1.63519	-1.63519	-0.371842	-1.63519	-0.453826	-1.63519	-1.63519	-1.63519	-1.63519	-1.63519	-0.363076	-1.63519	-0.476055	-1.63519		-1.16469	0.698951
GJE1	-1.63519	-1.63519	-1.63519	-1.63519	-1.63519	-1.63519	-1.63519	-1.63519	-1.63519	-1.63519	-1.63519	-1.63519	-1.63519	-1.63519	-0.453826	-1.63519	-1.63519	-1.63519	-1.63519	-1.63519	-1.63519	-1.63519	-1.63519	-1.63519		-1.58597	0.236067
	UKN_LU_0.1_DoD2_1_1	UKN_LU_0.1_DoD2_1_2	UKN_LU_0.1_DoD2_1_3	UKN_LU_0.1_DoD2_2_1	UKN_LU_0.1_DoD2_2_2	UKN_LU_0.1_DoD2_2_3	UKN_LU_0.1_DoD2_3_1	UKN_LU_0.1_DoD2_3_2	UKN_LU_0.1_DoD2_3_3	UKN_LU_0.1_DoD2_4_1	UKN_LU_0.1_DoD2_4_2	UKN_LU_0.1_DoD2_4_3	UKN_LU_0.1_DoD2_5_1	UKN_LU_0.1_DoD2_5_2	UKN_LU_0.1_DoD2_5_3	UKN_LU_0.1_DoD2_6_1	UKN_LU_0.1_DoD2_6_2	UKN_LU_0.1_DoD2_6_3	UKN_LU_0.1_DoD2_7_1	UKN_LU_0.1_DoD2_7_2	UKN_LU_0.1_DoD2_7_3	UKN_LU_0.1_DoD2_8_1	UKN_LU_0.1_DoD2_8_2	UKN_LU_0.1_DoD2_8_3
GJA1	3.63295	3.63676	3.7809	4.02151	3.7975	4.82984	3.51297	3.90224	4.38785	3.48238	4.42081	4.14126	3.86194	3.7261	4.56731	4.25456	4.28764	4.52306	5.09525	4.63447	4.70393	3.864	4.21728	4.84829		4.17212	0.452582
GJA3	-0.624774	-1.63519	-1.63519	-1.63519	-1.63519	-1.63519	-1.63519	-1.63519	-1.63519	-1.63519	-1.63519	-1.63519	-1.63519	-1.63519	-1.63519	-1.63519	-0.547195	-1.63519	-1.63519	-1.63519	-1.63519	-1.63519	-1.63519	-1.63519		-1.54775	0.290201
GJA4	-1.63519	-1.63519	-1.63519	-1.63519	-1.63519	-1.63519	-1.63519	-1.63519	-1.63519	-1.63519	-1.63519	-1.63519	-1.63519	-1.63519	-1.63519	-1.63519	-1.63519	-1.63519	-1.63519	-1.63519	-1.63519	-1.63519	-1.63519	-1.63519		-1.63519	4.44089e-16
GJA5	0.703367	-1.63519	-1.63519	-1.63519	-1.63519	-1.63519	-1.63519	-1.63519	-0.412408	-1.63519	-1.63519	-1.63519	-1.63519	-1.63519	-1.63519	-1.63519	-1.63519	-1.63519	-1.63519	-1.63519	-1.63519	-1.63519	-1.63519	-1.63519		-1.4868	0.517831
GJA8	-1.63519	-1.63519	-1.63519	-1.63519	-1.63519	-1.63519	-1.63519	-1.63519	-1.63519	-1.63519	-1.63519	-1.63519	-1.63519	-1.63519	-1.63519	-1.63519	-1.63519	-1.63519	-1.63519	-1.63519	-1.63519	-1.63519	-1.63519	-1.63519		-1.63519	4.44089e-16
GJA9	-0.0363567	-1.63519	-0.60489	-1.63519	-1.63519	-1.63519	-1.63519	-1.63519	-1.63519	-1.63519	-1.63519	-1.63519	-1.63519	-1.63519	-1.63519	-1.63519	-1.63519	-1.63519	-0.44442	-1.63519	-1.63519	-1.63519	-1.63519	-0.570073		-1.43165	0.464394
GJB1	1.18997	-1.63519	-1.63519	-0.410896	-1.63519	-0.478035	1.0683	0.241849	-1.63519	0.251304	-1.63519	1.03866	-0.300091	-1.63519	-1.63519	-1.63519	-0.547195	-1.63519	-1.63519	-1.63519	-1.63519	-1.63519	-1.63519	-1.63519		-0.936415	0.991784
GJB2	1.18997	-0.602735	-0.60489	-1.63519	-1.63519	-1.63519	-1.63519	-1.63519	-1.63519	-1.63519	-1.63519	-1.63519	0.381254	0.277823	1.3381	0.256708	0.494867	0.0748054	0.19891	-0.52828	0.527172	0.244738	0.550257	1.05672		-0.410886	1.05205
GJB3	-1.63519	-1.63519	-1.63519	-1.63519	-1.63519	-1.63519	-1.63519	-1.63519	-1.63519	-1.63519	-1.63519	-1.63519	0.842171	0.729081	0.718683	1.75566	1.09358	1.99218	0.980927	-0.52828	0.094971	0.692742	1.02542	0.461415		-0.406821	1.30883
GJB4	-1.63519	-1.63519	-0.60489	-1.63519	-1.63519	-1.63519	-1.63519	-1.63519	-0.412408	-1.63519	-1.63519	-1.63519	0.381254	0.729081	1.3381	-1.63519	0.0659447	1.33102	0.642269	0.522343	0.527172	1.74082	1.02542	0.461415		-0.426647	1.20901
GJB5	-1.63519	-1.63519	-1.63519	-1.63519	-1.63519	-1.63519	-1.63519	-1.63519	-1.63519	-1.63519	-1.63519	-1.63519	0.842171	0.729081	1.06138	1.55601	1.31988	0.835528	1.68374	1.12379	0.859301	1.74082	1.02542	0.0359581		-0.283716	1.38898
GJB6	-1.63519	-1.63519	-1.63519	-1.63519	-1.63519	-1.63519	-1.63519	-1.63519	-1.63519	-1.63519	-0.426881	-1.63519	-1.63519	-1.63519	-1.63519	-1.63519	-1.63519	-1.63519	-1.63519	-1.63519	-1.63519	-1.63519	-1.63519	-1.63519		-1.58484	0.241452
GJB7	-0.624774	-1.63519	-1.63519	-1.63519	-1.63519	-1.63519	-1.63519	-1.63519	-1.63519	-1.63519	-1.63519	-1.63519	-1.63519	-1.63519	-1.63519	-1.63519	-1.63519	-1.63519	-1.63519	-1.63519	-1.63519	-1.63519	-1.63519	-1.63519		-1.59309	0.201907
GJC1	2.47182	2.42508	2.50879	2.2092	2.74176	2.55245	2.10961	1.91236	3.00932	1.74896	2.82232	2.34653	1.70645	1.58171	2.37175	2.47479	2.61369	2.9326	2.60958	2.3648	2.56506	1.74082	3.24203	2.18326		2.3852	0.420144
GJC2	-0.0363567	1.88272	1.41742	1.03058	1.89438	1.43194	1.0683	2.33774	-0.412408	2.08049	1.28192	2.46443	2.74319	0.729081	0.718683	1.55601	1.31988	0.835528	1.68374	2.64735	0.527172	1.74082	2.95376	2.06699		1.49847	0.835941
GJC3	1.18997	-1.63519	-1.63519	-1.63519	-1.63519	-1.63519	-1.63519	-1.63519	-1.63519	-1.63519	-1.63519	-1.63519	-1.63519	-1.63519	-0.389908	-1.63519	-1.63519	-1.63519	-1.63519	-1.63519	-1.63519	-1.63519	-1.63519	-1.63519		-1.46559	0.60697
GJD2	1.38299	0.413222	-0.00996794	-0.410896	-0.421999	-0.478035	-0.385176	2.2094	1.02835	1.04169	1.71172	-0.405401	-1.63519	1.34938	-0.389908	-0.399086	0.825063	-1.63519	0.980927	0.522343	-0.524944	-1.63519	-1.63519	-0.570073		0.0387014	1.08462
GJE1	-0.0363567	-1.63519	-1.63519	-1.63519	-1.63519	-1.63519	-1.63519	-1.63519	-1.63519	-1.63519	-1.63519	-1.63519	-1.63519	-1.63519	-1.63519	-1.63519	-1.63519	-1.63519	-1.63519	-1.63519	-1.63519	-1.63519	-1.63519	-1.63519		-1.56857	0.319489
	UKN_LU_0.1_DoD4_1_1	UKN_LU_0.1_DoD4_1_2	UKN_LU_0.1_DoD4_1_3	UKN_LU_0.1_DoD4_2_1	UKN_LU_0.1_DoD4_2_2	UKN_LU_0.1_DoD4_2_3	UKN_LU_0.1_DoD4_3_1	UKN_LU_0.1_DoD4_3_2	UKN_LU_0.1_DoD4_3_3	UKN_LU_0.1_DoD4_4_1	UKN_LU_0.1_DoD4_4_2	UKN_LU_0.1_DoD4_4_3
GJA1	4.11182	3.89669	3.74276	3.82386	3.87443	3.89293	3.54017	3.52371	3.22254	3.0957	3.52402	3.20693														3.6213	0.308575
GJA3	-0.747589	-1.63519	-1.63519	-1.63519	-0.657986	-1.63519	-1.63519	-1.63519	-1.63519	-1.63519	-1.63519	-1.63519														-1.47979	0.347966
GJA4	-1.63519	-1.63519	-0.707775	-1.63519	-1.63519	-1.63519	-0.802664	-1.63519	-1.63519	-0.767811	-1.63519	-1.63519														-1.41625	0.379726
GJA5	-0.747589	-1.63519	-1.63519	-0.635386	-1.63519	-1.63519	-1.63519	-1.63519	-1.63519	-0.767811	-1.63519	-1.63519														-1.40562	0.398683
GJA8	-1.63519	-1.63519	-1.63519	-1.63519	-1.63519	-1.63519	-1.63519	-1.63519	-1.63519	-0.767811	-1.63519	-1.63519														-1.56291	0.23973
GJA9	-1.63519	-1.63519	-1.63519	-1.63519	-1.63519	-1.63519	-1.63519	-1.63519	-1.63519	-0.767811	-1.63519	-1.63519														-1.56291	0.23973
GJB1	-1.63519	-1.63519	-1.63519	-1.63519	0.330479	-0.0682007	-1.63519	-0.733581	-0.115982	0.468266	-0.110377	0.853797														-0.629295	0.923893
GJB2	-0.747589	-1.63519	-0.707775	-1.63519	-1.63519	-0.648648	-1.63519	-1.63519	-1.63519	-1.63519	-1.63519	-0.12649														-1.276	0.528297
GJB3	-1.63519	-1.63519	-1.63519	-1.63519	-1.63519	-1.63519	-1.63519	-1.63519	-1.63519	-1.63519	-1.63519	-1.63519														-1.63519	0
GJB4	-1.63519	-1.63519	-1.63519	-1.63519	-1.63519	-1.63519	-1.63519	-1.63519	-1.63519	-1.63519	-1.63519	-1.63519														-1.63519	0
GJB5	-1.63519	-1.63519	-1.63519	-1.63519	-1.63519	-1.63519	-1.63519	-1.63519	-1.63519	-1.63519	-0.680065	-1.63519														-1.55559	0.263982
GJB6	-1.63519	-1.63519	-1.63519	-1.63519	-1.63519	-1.63519	-1.63519	-1.63519	-1.63519	-1.63519	-1.63519	-1.63519														-1.63519	0
GJB7	-1.63519	-1.63519	-1.63519	-1.63519	-1.63519	-1.63519	-1.63519	-1.63519	-1.63519	-1.63519	-1.63519	-1.63519														-1.63519	0
GJC1	2.3145	2.49083	1.92826	2.9494	2.49137	1.79968	1.62616	1.87802	-0.115982	1.69648	1.45397	2.0648														1.88146	0.729483
GJC2	2.53489	1.2878	2.13311	0.949445	2.40906	2.0403	2.11893	0.999144	1.44638	1.91528	2.08768	0.853797														1.73132	0.567773
GJC3	0.50244	-1.63519	-1.63519	-1.63519	-1.63519	-1.63519	-1.63519	-1.63519	-1.63519	-1.63519	-1.63519	-1.63519														-1.45705	0.590809
GJD2	1.16196	-0.231354	-1.63519	0.949445	0.650089	-1.63519	0.105695	0.214586	0.607465	1.12405	0.296963	0.594727														0.183605	0.903812
GJE1	-1.63519	-1.63519	-1.63519	-1.63519	-1.63519	-1.63519	-1.63519	-1.63519	-1.63519	-1.63519	-1.63519	-1.63519														-1.63519	0
	UKN_LU_0.1_DoD6_1_1	UKN_LU_0.1_DoD6_1_2	UKN_LU_0.1_DoD6_1_3	UKN_LU_0.1_DoD6_2_1	UKN_LU_0.1_DoD6_2_2	UKN_LU_0.1_DoD6_2_3	UKN_LU_0.1_DoD6_3_1	UKN_LU_0.1_DoD6_3_2	UKN_LU_0.1_DoD6_3_3	UKN_LU_0.1_DoD6_4_1	UKN_LU_0.1_DoD6_4_2	UKN_LU_0.1_DoD6_4_3
GJA1	1.67556	1.64622	0.76494	2.26623	2.88207	-0.405705	2.20578	2.97592	2.44675	1.27011	1.51167	1.09548														1.69459	0.915446
GJA3	-1.63519	-1.63519	-1.63519	-1.63519	-1.63519	-1.63519	-1.63519	-1.63519	-1.63519	-1.63519	-1.63519	-1.63519														-1.63519	0
GJA4	-1.63519	0.0341873	-1.63519	-1.63519	-1.63519	-1.63519	-1.63519	-1.63519	-1.63519	-1.63519	-1.63519	-1.63519														-1.49607	0.461391
GJA5	-1.63519	-1.63519	-1.63519	-1.63519	-1.63519	-1.63519	-1.63519	-1.63519	-0.480882	-1.63519	-1.63519	-1.63519														-1.539	0.319033
GJA8	-1.63519	-1.63519	-1.63519	-1.63519	-1.63519	-1.63519	-1.63519	-1.63519	-1.63519	-1.63519	-1.63519	-0.366509														-1.52947	0.350645
GJA9	-1.63519	0.459437	-1.63519	-1.63519	0.312101	-1.63519	-1.63519	-1.63519	-1.63519	-1.63519	0.220436	-1.63519														-1.14373	0.852659
GJB1	-1.63519	-1.63519	-1.63519	-1.63519	-1.63519	-1.63519	-0.489957	-1.63519	-1.63519	-1.63519	-1.63519	-1.63519														-1.53975	0.316525
GJB2	-1.63519	-1.63519	0.0152316	-1.63519	-0.670114	-1.63519	-1.63519	-1.63519	-1.63519	0.026522	-0.427582	-1.63519														-1.17812	0.668825
GJB3	-1.63519	-0.57142	-1.63519	-1.63519	-1.63519	-1.63519	-1.63519	-1.63519	-1.63519	-1.63519	-1.63519	-1.63519														-1.54654	0.29401
GJB4	-0.715062	-1.63519	-0.585819	-1.63519	-1.63519	-1.63519	-1.63519	-1.63519	-1.63519	-1.63519	-1.63519	-1.63519														-1.47106	0.367941
GJB5	-1.63519	-1.63519	-1.63519	-1.63519	-1.63519	-1.63519	-1.63519	-1.63519	-1.63519	-1.63519	-1.63519	-1.63519														-1.63519	0
GJB6	-1.63519	-1.63519	-1.63519	-1.63519	-1.63519	-1.63519	-1.63519	-1.63519	-1.63519	-1.63519	-1.63519	-1.63519														-1.63519	0
GJB7	-1.63519	-0.57142	0.0152316	-1.63519	-1.63519	-1.63519	-1.63519	-1.63519	-1.63519	-1.63519	-1.63519	-1.63519														-1.40901	0.519743
GJC1	0.556729	1.05454	0.76494	0.715577	2.29862	-0.405705	1.61011	1.80696	1.95361	1.46473	0.220436	2.28072														1.19344	0.813723
GJC2	1.22199	0.787459	2.54385	1.43206	0.312101	1.74524	2.0783	1.63315	-0.480882	1.04509	1.28085	1.60611														1.26711	0.766046
GJC3	-1.63519	1.47462	-1.63519	-1.63519	-1.63519	-1.63519	-0.489957	-0.475803	-1.63519	-1.63519	-1.63519	-1.63519														-1.18399	0.907545
GJD2	-0.715062	-1.63519	0.438246	0.715577	-0.0969834	-0.405705	0.57752	0.597739	1.19848	1.92792	2.53666	0.297938														0.453095	1.07886
GJE1	-1.63519	1.27982	-1.63519	-1.63519	-1.63519	-1.63519	-1.63519	-1.63519	-1.63519	-1.63519	-1.63519	-1.63519														-1.39227	0.805665
	UKN_LU_0.1_DoD8_1_1	UKN_LU_0.1_DoD8_1_2	UKN_LU_0.1_DoD8_1_3	UKN_LU_0.1_DoD8_2_1	UKN_LU_0.1_DoD8_2_2	UKN_LU_0.1_DoD8_2_3	UKN_LU_0.1_DoD8_3_1	UKN_LU_0.1_DoD8_3_2	UKN_LU_0.1_DoD8_3_3	UKN_LU_0.1_DoD8_4_1	UKN_LU_0.1_DoD8_4_2	UKN_LU_0.1_DoD8_4_3
GJA1	1.64195	2.42455	1.93017	2.94202	3.0084	2.61108	2.92174	2.19305	0.876833	0.908123	0.696564	2.47028														2.05206	0.807215
GJA3	-1.63519	-1.63519	-1.63519	-1.63519	-1.63519	-1.63519	-1.63519	-1.63519	-1.63519	-1.63519	-1.63519	-1.63519														-1.63519	0
GJA4	-1.63519	-1.63519	-1.63519	-1.63519	-1.63519	-1.63519	-1.63519	-1.63519	-1.63519	-1.63519	-1.63519	-1.63519														-1.63519	0
GJA5	0.165596	-1.63519	-0.575971	-1.63519	-1.63519	-1.63519	-0.50675	-1.63519	-1.63519	-0.492897	-1.63519	-1.63519														-1.20763	0.629104
GJA8	-1.63519	-1.63519	-1.63519	-1.63519	-1.63519	-1.63519	-1.63519	-1.63519	-1.63519	-1.63519	-1.63519	-1.63519														-1.63519	0
GJA9	-1.63519	-1.63519	-1.63519	-0.354552	-1.63519	-1.63519	-1.63519	-1.63519	-1.63519	-0.492897	-1.63519	-1.63519														-1.43328	0.452368
GJB1	0.165596	-0.603019	-1.63519	-1.63519	-1.63519	-1.63519	-0.50675	0.130663	0.299333	-1.63519	-0.0420345	-0.745062														-0.789768	0.774371
GJB2	1.81588	-0.00749103	-1.63519	1.39113	0.0808248	1.0414	0.553421	1.40083	0.299333	1.60531	0.960006	0.978351														0.706984	0.904327
GJB3	1.64195	1.22688	1.63839	0.313009	0.84263	-0.150889	1.38581	1.40083	0.616788	1.40814	1.37555	0.506688														1.01715	0.554992
GJB4	-1.63519	-0.00749103	1.27224	0.313009	-0.535801	1.0414	-0.50675	0.901236	1.09709	1.17968	0.960006	0.506688														0.382177	0.858874
GJB5	1.21486	1.59144	1.4669	-0.354552	1.33857	1.92392	1.38581	0.901236	1.6078	1.77875	1.54565	1.74148														1.34516	0.575141
GJB6	0.942105	-1.63519	-1.63519	-1.63519	-1.63519	-1.63519	-1.63519	-1.63519	-1.63519	-0.492897	-1.63519	-0.745062														-1.25105	0.762059
GJB7	0.942105	-1.63519	-1.63519	-1.63519	-0.535801	-1.63519	-1.63519	-1.63519	-1.63519	-0.492897	0.960006	-0.745062														-0.943164	0.95466
GJC1	1.64195	1.74414	0.0282027	1.82506	1.11181	-1.63519	1.38581	-0.49744	-0.108281	-1.63519	2.07658	0.196696														0.51118	1.25991
GJC2	0.605475	1.59144	0.780355	0.767638	-1.63519	-0.150889	1.1579	0.901236	-0.108281	1.17968	0.374024	0.761709														0.518758	0.808353
GJC3	-1.63519	-1.63519	-1.63519	0.767638	-0.535801	-1.63519	-1.63519	-1.63519	-1.63519	-1.63519	-0.629041	-0.198665														-1.13978	0.769904
GJD2	0.942105	-0.00749103	0.452751	-1.63519	-1.63519	2.86139	0.118604	1.17255	0.616788	0.908123	1.18269	1.48251														0.538304	1.20212
GJE1	0.165596	-1.63519	-1.63519	-1.63519	-1.63519	-1.63519	-1.63519	-1.63519	-1.63519	-1.63519	-1.63519	-0.745062														-1.41095	0.534769
	UKN_LU_0.1_DoD9_1_1	UKN_LU_0.1_DoD9_1_2	UKN_LU_0.1_DoD9_1_3	UKN_LU_0.1_DoD9_2_1	UKN_LU_0.1_DoD9_2_2	UKN_LU_0.1_DoD9_2_3	UKN_LU_0.1_DoD9_3_1	UKN_LU_0.1_DoD9_3_2	UKN_LU_0.1_DoD9_3_3	UKN_LU_0.1_DoD9_4_1	UKN_LU_0.1_DoD9_4_2	UKN_LU_0.1_DoD9_4_3
GJA1	1.57338	3.88426	2.16255	2.13922	1.60689	1.68659	1.9686	2.27684	1.98141	-0.32126	-1.63519	1.49267														1.568	1.31433
GJA3	-1.63519	-1.63519	-1.63519	-1.63519	-1.63519	-1.63519	-1.63519	-1.63519	-1.63519	-1.63519	-1.63519	-1.63519														-1.63519	0
GJA4	-1.63519	-1.63519	1.03789	-1.63519	-1.63519	-1.63519	-1.63519	1.60239	-1.63519	-1.63519	-1.63519	-1.63519														-1.14263	1.1074
GJA5	-1.63519	-1.63519	-1.63519	-1.63519	-0.594158	-1.63519	-1.63519	0.294867	0.297068	-1.63519	0.566978	-1.63519														-1.04306	0.874865
GJA8	-1.63519	-0.510353	-1.63519	-1.63519	-1.63519	-1.63519	-1.63519	-1.63519	-1.63519	-1.63519	-1.63519	-1.63519														-1.54145	0.310888
GJA9	-0.387837	-0.510353	-0.581673	-1.63519	-1.63519	0.82411	-0.119376	0.294867	-1.63519	-1.63519	-1.63519	-1.63519														-0.857616	0.853745
GJB1	-1.63519	-1.63519	-1.63519	-1.63519	-1.63519	-1.63519	-1.63519	-0.368942	-1.63519	-1.63519	-1.63519	-1.63519														-1.52967	0.349972
GJB2	1.57338	1.37999	0.444358	1.24098	0.75184	2.22264	1.08263	1.09195	0.75018	-1.63519	0.130827	0.204955														0.769878	0.920616
GJB3	1.06441	1.15221	1.4572	1.66914	1.01752	1.68659	1.08263	0.747769	-1.63519	0.813324	1.17275	1.86585														1.00785	0.865261
GJB4	0.270973	1.15221	0.0206955	0.187253	0.75184	1.68659	-1.63519	1.36963	1.37224	0.354805	0.566978	0.204955														0.525248	0.839536
GJB5	0.270973	0.113931	1.4572	-0.453516	1.01752	2.91924	1.44178	0.747769	1.37224	0.813324	0.566978	0.987956														0.93795	0.811162
GJB6	-1.63519	-1.63519	-1.63519	-1.63519	-1.63519	-1.63519	-1.63519	-1.63519	-1.63519	-1.63519	-1.63519	-1.63519														-1.63519	0
GJB7	-1.63519	-1.63519	-1.63519	-1.63519	-0.594158	-1.63519	-1.63519	-1.63519	-1.63519	-1.63519	-1.63519	-1.63519														-1.54844	0.287726
GJC1	-0.387837	1.74971	2.71251	1.24098	0.425928	-1.63519	1.7291	1.60239	1.37224	1.44049	2.70174	0.648936														1.13342	1.1827
GJC2	1.06441	1.37999	-1.63519	0.629404	2.14011	-1.63519	0.603352	1.97867	0.297068	1.44049	-1.63519	1.69129														0.526602	1.35432
GJC3	-0.387837	-1.63519	-1.63519	-1.63519	-1.63519	-1.63519	-1.63519	1.09195	-1.63519	-1.63519	0.130827	-1.63519														-1.15681	0.883452
GJD2	-0.387837	-0.510353	-1.63519	-1.63519	-0.594158	-1.63519	-0.119376	1.80276	0.75018	0.354805	0.901428	-0.439697														-0.262317	1.03756
GJE1	-1.63519	-1.63519	-1.63519	-1.63519	-1.63519	-1.63519	0.603352	-0.368942	0.297068	-1.63519	-1.63519	-1.63519														-1.1821	0.810587

## Sheet: Mean gene expression
gene name	mean log2fold gene expression DoD0	SD log2fold gene expression DoD0	mean log2fold gene expression DoD1	SD log2fold gene expression DoD1	mean log2fold gene expression DoD2	SD log2fold gene expression DoD2	mean log2fold gene expression DoD4	SD log2fold gene expression DoD4	mean log2fold gene expression DoD6	SD log2fold gene expression DoD6	mean log2fold gene expression DoD8	SD log2fold gene expression DoD8	mean log2fold gene expression DoD9	SD log2fold gene expression DoD9
GJA1	4.77337	0.269293	4.22341	0.317482	4.17212	0.452582	3.6213	0.308575	1.69459	0.915446	2.05206	0.807215	1.568	1.31433
GJA3	-1.49386	0.380243	-1.46198	0.619839	-1.54775	0.290201	-1.47979	0.347966	-1.63519	0	-1.63519	0	-1.63519	0
GJA4	-1.56701	0.226176	-1.63519	4.44089e-16	-1.63519	4.44089e-16	-1.41625	0.379726	-1.49607	0.461391	-1.63519	0	-1.14263	1.1074
GJA5	-1.40486	0.484587	-1.34089	0.62305	-1.4868	0.517831	-1.40562	0.398683	-1.539	0.319033	-1.20763	0.629104	-1.04306	0.874865
GJA8	-1.63519	4.44089e-16	-1.50819	0.463286	-1.63519	4.44089e-16	-1.56291	0.23973	-1.52947	0.350645	-1.63519	0	-1.54145	0.310888
GJA9	-1.35252	0.538295	-1.22147	0.620218	-1.43165	0.464394	-1.56291	0.23973	-1.14373	0.852659	-1.43328	0.452368	-0.857616	0.853745
GJB1	-1.19894	0.66661	-1.13916	0.725356	-0.936415	0.991784	-0.629295	0.923893	-1.53975	0.316525	-0.789768	0.774371	-1.52967	0.349972
GJB2	-0.354993	1.26942	0.857428	0.540825	-0.410886	1.05205	-1.276	0.528297	-1.17812	0.668825	0.706984	0.904327	0.769878	0.920616
GJB3	0.102656	1.75419	1.02059	0.724088	-0.406821	1.30883	-1.63519	0	-1.54654	0.29401	1.01715	0.554992	1.00785	0.865261
GJB4	-0.420862	1.27578	0.374238	0.84466	-0.426647	1.20901	-1.63519	0	-1.47106	0.367941	0.382177	0.858874	0.525248	0.839536
GJB5	0.112266	1.68981	1.15057	0.580021	-0.283716	1.38898	-1.55559	0.263982	-1.63519	0	1.34516	0.575141	0.93795	0.811162
GJB6	-1.50377	0.360969	-1.58282	0.251133	-1.58484	0.241452	-1.63519	0	-1.63519	0	-1.25105	0.762059	-1.63519	0
GJB7	-1.63519	4.44089e-16	-1.57783	0.275088	-1.59309	0.201907	-1.63519	0	-1.40901	0.519743	-0.943164	0.95466	-1.54844	0.287726
GJC1	2.49902	0.607368	2.0038	0.996958	2.3852	0.420144	1.88146	0.729483	1.19344	0.813723	0.51118	1.25991	1.13342	1.1827
GJC2	1.52737	0.716313	2.11988	0.564667	1.49847	0.835941	1.73132	0.567773	1.26711	0.766046	0.518758	0.808353	0.526602	1.35432
GJC3	-1.63519	4.44089e-16	-1.5057	0.442728	-1.46559	0.60697	-1.45705	0.590809	-1.18399	0.907545	-1.13978	0.769904	-1.15681	0.883452
GJD2	-1.48601	0.398803	-1.16469	0.698951	0.0387014	1.08462	0.183605	0.903812	0.453095	1.07886	0.538304	1.20212	-0.262317	1.03756
GJE1	-1.63519	4.44089e-16	-1.58597	0.236067	-1.56857	0.319489	-1.63519	0	-1.39227	0.805665	-1.41095	0.534769	-1.1821	0.810587
