# Supplementary material for: Gap Junctional Communication Required for the Establishment of Long-Term Robust Ca2+ Oscillations Across Human Neuronal Spheroids and Extended 2D Cultures
Source: Cells. 2025 Nov 6;14(21):1744. doi: 10.3390/cells14211744 (PMC12607754; doi:10.3390/cells14211744)
Supplement: Supplementary file 1 [file cells-14-01744-s001.zip › cells-3912134-supplementary/KormannEtAl_Data_repository.xlsx]

## Sheet: Manual_Index
Figure	F	Link	Spalte1
Figure 1B	Fluorescence trace of oscillatory activity measured in a high troughput system with low resolution	Go to Figure 1B	Column A: Time in sec, Column B: fluorescence (arbitrary units). Hamamatsu FDSS µCell
Figure 1C	FFT of oscillatory activity in two-dimensional cultures across five independent differentiations	Go to Figure 1C	Column A: frequency in Hz, Column B: Power spectral density
Figure 2A	Fluorescence trace of oscillatory activity of a two-dimensional culture measured in a microscope with higher resolution	Go to Figure 2A	Column A: frame (an image was taken every 0.1s), Column B: fluorescence intensity (arbitary units). Nikon Ti2 eclipse
Figure 2B	Superimposed fluorscence traces of ten randomly chosen ROI	Go to Figure 2B	Column A: frame (an image was taken every 0.1), Column B: fluorescence intensity (arbitary units). Nikon Ti2 eclipse
Figure 2C	Fluorescence image of a 2D culture stained with Cal-520	Go to Figure 2C
Figure 2D	Correlation matrix plot to calculate the global synchronization index (GSI)	Go to Figure 2D	Column B-K and 2-11 represent the ten ROIs of Figure 2B, they are correlated with each other
Figure 3A	Fluorescence image of a 3D spheroid stained with Cal-520	Go to Figure 3A
Figure 3B	Correlation matrix plot to calculate the global synchronization index under control conditions	Go to Figure 3B	Column B-K and 2-11 represent the ten ROIs of Figure 2B, they are correlated with each other
Figure 3C	Fluorescence trace of oscillatory activity of a spheroid measured in a microscope with higher resolution	Go to Figure 3C	Column A: frame (an image was taken every 0.1s), Column B: fluorescence intensity (arbitary units). Nikon Ti2 eclipse
Figure 3D	Superimposed fluorscence traces of ten randomly chosen ROI within the spheroid	Go to Figure 3D	Column A: frame (an image was taken every 0.1s), Column B: fluorescence intensity (arbitary units). Nikon Ti2 eclipse
Figure 3E	FFT of oscillatory activity in three-dimensional cultures across five independent differentiations	Go to Figure 3E	Column A: frequency in Hz, Column B: Power spectral density
Figure 3F	Mean frequency of 2D and 3D cultures across five independent differentiations	Go to Figure 3F	Column A: frequency in Hz, Column B: culture format (2D/3D)
Figure 3G	Mean GSI of 2D and 3D cultures	Go to Figure 3G	Column A: culture format (2D/3D), Column B: GSI in %
Figure 4A	Fluorescence image of a 2D culture stained with Cal-520	Go to Figure 4A
Figure 4B	Fluorescence trace showing oscillatory activity of a 2D culture (abbr. FOV = Fiel of View)	Go to Figure 4B	Column A: time in sec, Column B: fluorescence intensity (arbitary units)
Figure 4C	Superimposed fluorscence traces of ten randomly chosen ROI (abbr. AU = arbitary units)	Go to Figure 4C	Column B: time in sec, Column C-L: fluorescence intensity (arbitary units) of ten ROI
Figure 4D	Fluorescence image of a 3D spheroid stained with Cal-520	Go to Figure 4D
Figure 4E	Fluorescence trace showing oscillatory activity measured from a spheroid	Go to Figure 4E	Column A: time in sec, Column B: fluorescence intensity (arbitary units)
Figure 4F	Fluorescence trace showing oscillatory activity measured from the neurites	Go to Figure 4F	Column A: time in sec, Column B: fluorescence intensity (arbitary units)
Figure 4G	Mean frequency of 2D and 3D cultures	Go to Figure 4G	Column A: frequency in Hz, Column B: culture format (2D/3D)
Figure 4H	Mean GSI of 2D and 3D cultures	Go to Figure 4H	Column A: GSI in %, Column B: compound, C: concentration
Figure 5A	Fluorescence trace of oscillatory activity under control conditions and under the presence of CNQX	Go to Figure 5A	Column A: time in sec, Column B: normalized fluorescence data, Column J: time in sec, Column K: normalized fluorescence data, Hamamatsu FDSS µCell
Figure 5B	FFT of oscillatory activity under the presence of glutamate, CNQX and DL-AP5	Go to Figure 5B	Column A: frequency in Hz , Column B: power spectral density, Column C: concentration in µM, Column D: compound
Figure 5C	FFT of oscillatory activity under the presence of GABA, picorotxin and phaclofen	Go to Figure 5C	Column A: frequency in Hz , Column B: power spectral density, Column C: concentration in µM, Column D: compound
Figure 6A	Fluorescence trace of oscillatory activity under control conditions	Go to Figure 6A	Column A: time in sec, Column B: fluorescence (arbitrary units)
Figure 6B	Fluorescence trace after the addition of octanol, oscillatory activity ceseases	Go to Figure 6B	Column A: time in sec, Column B: fluorescence (arbitrary units)
Figure 6C	Fluorescence trace after the addition of carbenoxolone (CBX), oscillatory activity ceseases	Go to Figure 6C	Column A: time in sec, Column B: fluorescence (arbitrary units)
Figure 6D	FFT of oscillatory activity under the presence of octanol and CBX	Go to Figure 6D	Column A: frequency in Hz , Column B: power spectral density, Column C: concentration in µM, Column D: compound
Figure 9A	Superimposed fluorscence traces of ten randomly chosen ROI	Go to Figure 9A	Column A: frame (an image was taken every 0.1s), Column B-K: fluorescence intensity of ten selected ROIs, Nikon Ti2 eclipse
Figure 9B	Superimposed fluorscence traces of ten randomly chosen ROI after the addition of CBX	Go to Figure 9B	Column A: frame (an image was taken every 0.1s), Column B-K: fluorescence intensity of ten selected ROIs, Nikon Ti2 eclipse
Figure 9C	Correlation matrix plot to calculate the global synchronization index (GSI) under control conditions	Go to Figure 9C	Column B-K and 2-11 represent the ten ROIs of Figure 9A, they are correlated with each other
Figure 9D	Correlation matrix plot to calculate the global synchronization index (GSI) after the addition of CBX	Go to Figure 9D	Column B-K and 2-11 represent the ten ROIs of Figure 9B, they are correlated with each other
Figure 9E	Mean GSI at control conditions and in the presence of CBX	Go to Figure 9E	Column A: compound, Column B: GSI in %
Figure 9F	Patch clamp trace showing spiking activity, small depolarizations (spikelets) can also be seen	Go to Figure 9F	Column A: time in sec, B: membrane potential in mV
Figure 9G	Spikes and spikelets sorted	Go to Figure 9G	Column A: spikelets in mV, Column B: spikes in mV
Figure 9H	Activity in patch clamp measurements in the presence of CBX	Go to Figure 9H	Column A: compound, Column B: active cells when compound is present (1= active, 0= not active)
Suppl. Fig 1A	FFT of oscillatory activity in the presence of different concentrations of glutamate	Go to Suppl. Fig 1A	Column A: frequency in Hz , Column B: power spectral density, Column C: concentration in µM
Suppl. Fig 1B	FFT of oscillatory activity in the presence of different concentrations of CNQX	Go to Suppl. Fig 1B	Column A: frequency in Hz , Column B: power spectral density, Column C: concentration in µM
Suppl. Fig 1C	FFT of oscillatory activity in the presence of different concentrations of DL-AP5	Go to Suppl. Fig 1C	Column A: frequency in Hz , Column B: power spectral density, Column C: concentration in µM
Suppl. Fig 1D	FFT of oscillatory activity in the presence of different concentrations of GABA	Go to Suppl. Fig 1D	Column A: frequency in Hz , Column B: power spectral density, Column C: concentration in µM
Suppl. Fig 1E	FFT of oscillatory activity in the presence of different concentrations of picrotoxin	Go to Suppl. Fig 1E	Column A: frequency in Hz , Column B: power spectral density, Column C: concentration in µM
Suppl. Fig 1F	FFT of oscillatory activity in the presence of different concentrations of phaclofen	Go to Suppl. Fig 1F	Column A: frequency in Hz , Column B: power spectral density, Column C: concentration in µM
Suppl. Fig 2A	Correlation matrix and fluorescence trace of ten randomly selected ROIs after the addition of CBX	Go to Suppl. Fig 2A	Column B-K and 2-11 represent the ten ROIs from the same work sheet, they are correlated with each other
Suppl. Fig 2B	Correlation matrix and fluorescence trace of ten randomly selected ROIs after the addition of CBX, first 20s of recording are cut and not used for calulation of the correlation matrix	Go to Suppl. Fig 2B	Column B-K and 2-11 represent the ten ROIs from the same work sheet, they are correlated with each other
Suppl. Fig 3A	Fluorescence trace showing oscillatory activity at d2 cultures	Go to Suppl. Fig 3A	Column A: time in sec, Column B: fluorescence intensity (arbitary units)
Suppl. Fig 3B	Fluorescence trace showing oscillatory activity at d3 cultures	Go to Suppl. Fig 3B	Column A: time in sec, Column B: fluorescence intensity (arbitary units)
Suppl. Fig 3C	Fluorescence trace showing oscillatory activity at d4 cultures	Go to Suppl. Fig 3C	Column A: time in sec, Column B: fluorescence intensity (arbitary units)
Suppl. Fig 3D	Fluorescence trace showing oscillatory activity at d5 cultures	Go to Suppl. Fig 3D	Column A: time in sec, Column B: fluorescence intensity (arbitary units)
Suppl. Fig 3E	Fluorescence trace showing oscillatory activity at d6 cultures	Go to Suppl. Fig 3E	Column A: time in sec, Column B: fluorescence intensity (arbitary units)
Suppl. Fig 3F	Fluorescence trace showing oscillatory activity at d8 cultures	Go to Suppl. Fig 3F	Column A: time in sec, Column B: fluorescence intensity (arbitary units)
Suppl. Fig 4A	Correlation matrix plot to calculate the global synchronization index under control conditions	Go to Suppl. Fig 4A	Column B-K and 2-11 represent ten ROIs, they are correlated with each other
Suppl. Fig 4B	Correlation matrix plot to calculate the global synchronization index after addition of CBX	Go to Suppl. Fig 4B	Column B-K and 2-11 represent ten ROIs, they are correlated with each other

## Sheet: Figure 1B
seconds	fluorescence intensity
0	561950986446415
0.049	558562635871066
0.099	553992466133104
0.148	560827789266075
0.198	567578696744573
0.247	552852854797727
0.296	563160944160519
0.346	565264300884456
0.395	55291382165929
0.445	554616204024483
0.494	563472813106209
0.543	566596192321686
0.593	563568953157136
0.642	550890190831244
0.692	565981833947471
0.741	572653015530078
0.79	558501669009503
0.84	55802565851345
0.889	550733083918754
0.939	55544394641417
0.988	55395494806445
1.037	565447201469146
1.087	565970109551016
1.136	556766458334237
1.185	559718661361479
1.235	56324067005641
1.284	557120535107163
1.334	569672673951346
1.383	557244813709581
1.432	55199931873584
1.482	561188900676873
1.531	570420690445142
1.581	579612617265467
1.63	568286850290424
1.679	547626118858313
1.729	556391277647694
1.778	563357914020955
1.828	56412937930766
1.877	571161672301067
1.926	562945215265756
1.976	562565344820631
2.025	564823463577767
2.075	542873048535661
2.124	562703692698794
2.173	55841725335503
2.223	559622521310552
2.272	556937634522473
2.322	566757988992758
2.371	565550376157945
2.42	561770430741016
2.47	562830316180502
2.519	560504195923931
2.569	562947560145047
2.618	564978225610966
2.667	55100743479579
2.717	570924839492686
2.766	563407156486063
2.816	564452972649804
2.865	558745536455756
2.914	558335182579849
2.964	57017916787818
3.013	562368374960195
3.062	564905534352948
3.112	557807584739397
3.161	557821654015142
3.211	547726948667822
3.26	550301626129229
3.309	562628656561485
3.359	568010154534098
3.408	559411482174372
3.458	562443411097504
3.507	57255218572057
3.556	562888938162775
3.606	558372700648503
3.655	563976962153752
3.705	55672190562771
3.754	563744819103953
3.803	560103221565187
3.853	562846730335539
3.902	564227864237878
3.952	567250413643847
4.001	558171041029486
4.05	558152281995159
4.1	555919956910223
4.149	560161843547459
4.199	572104313776008
4.248	558529807560994
4.297	564584285890095
4.347	559481828553099
4.396	570479312427415
4.446	565552721037236
4.495	542929325638642
4.544	566321841444651
4.594	552981823158726
4.643	563078873385338
4.693	575743566435483
4.742	550132794820284
4.791	560396331476549
4.841	556796941765019
4.89	570634074460614
4.939	564117654911206
4.989	558156971753741
5.038	562541896027722
5.088	551980559701513
5.137	564321659409514
5.186	552200978354857
5.236	555980923771786
5.285	55844304702723
5.335	561775120499598
5.384	560075083013696
5.433	559366929467845
5.483	552344015991602
5.532	557000946263327
5.582	568003119896226
5.631	570915459975522
5.68	555638571395315
5.73	574029459673836
5.779	557153363417236
5.829	566947924215321
5.878	562837350818375
5.927	560068048375823
5.977	568106294585025
6.026	554801449488464
6.076	562384789115231
6.125	563993376308788
6.174	559153545452373
6.224	553736874290396
6.273	556541349922311
6.323	568113329222898
6.372	554360612181775
6.421	56511891836842
6.471	562117472876069
6.52	572069140586644
6.57	560133704995968
6.619	557774756429324
6.668	563925374809352
6.718	564560837097186
6.767	562584103854958
6.816	553026375865254
6.866	556463968905712
6.915	581174306873205
6.965	562743555646739
7.014	558958920471228
7.063	558353941614176
7.113	558663465680575
7.162	555141456985644
7.212	553699356221742
7.261	565022778317493
7.31	554184746234958
7.36	561674290690089
7.409	562602862889285
7.459	551488135050424
7.508	556937634522473
7.557	561263936814182
7.607	556377208371948
7.656	574029459673836
7.706	552029802166621
7.755	565322922866728
7.804	563869097706371
7.854	552484708749056
7.903	56290300743852
7.953	563962892878007
8.002	551809383513277
8.051	551267716397079
8.101	549551264756141
8.15	563264118849319
8.2	564710909371803
8.249	567105031127811
8.298	566124871584215
8.348	560539369113294
8.397	563723715190335
8.447	562755280043194
8.496	568359541548442
8.545	55870332862852
8.595	565608998140218
8.644	559048025884282
8.694	558480565095885
8.743	568619823149732
8.792	569778193519436
8.842	559805421895243
8.891	564724978647549
8.94	555000764228191
8.99	566289013134578
9.039	560884066369056
9.089	563479847744081
9.138	57411856508689
9.187	555985613530368
9.237	554309024837375
9.286	541728747441702
9.336	560907515161965
9.385	566474258598559
9.434	568003119896226
9.484	555619812360988
9.533	553898670961468
9.583	550634598988537
9.632	560787926318129
9.681	563951168481552
9.731	552824716246236
9.78	563934754326516
9.83	560968482023528
9.879	563901926016443
9.928	562098713841742
9.978	559130096659464
10.027	572847640511223
10.077	574955686993741
10.126	559467759277353
10.175	554203505269285
10.225	565904452930871
10.274	570371447980034
10.324	544870885691507
10.373	549004907881362
10.422	556102857494913
10.472	55505235157259
10.521	561245177779855
10.571	569463979694456
10.62	549330846102797
10.669	551265371517788
10.719	560691786267202
10.768	56146794131249
10.817	561202969952618
10.867	564173932014187
10.916	565376855090419
10.966	556114581891367
11.015	548864215123908
11.064	550782326383863
11.114	552927890935036
11.163	55121847393197
11.213	559399757777917
11.262	574725888823233
11.311	56840643913426
11.361	56157346088058
11.41	54873993652149
11.46	566629020631759
11.509	565646516208872
11.558	569803987191636
11.608	557523854345198
11.657	555633881636733
11.707	574547677997125
11.756	545454760634941
11.805	570840423838213
11.855	559617831551971
11.904	565046227110402
11.954	562002573790815
12.003	563526745329899
12.052	565911487568744
12.102	555148491623517
12.151	560311915822077
12.201	559819491170988
12.25	560265018236259
12.299	548430412455091
12.349	562056506014506
12.398	562959284541502
12.448	562680243905885
12.497	55544160153488
12.546	553124860795471
12.596	56073868385302
12.645	551527997998369
12.694	561606289190653
12.744	55638189813053
12.793	562079954807415
12.843	563901926016443
12.892	553188172536326
12.941	556445209871384
12.991	573443239851111
13.04	551513928722624
13.09	558888574092501
13.139	560649578439966
13.188	55471234407541
13.238	564220829600005
13.287	548528897385309
13.337	549194843103925
13.386	563289912521519
13.435	562607552647867
13.485	570143994688816
13.534	560508885682512
13.584	576571308825171
13.633	560354123649313
13.682	567309035626119
13.732	562673209268012
13.781	546910930674589
13.831	567004201318303
13.88	550758877590954
13.929	562546585786304
13.979	567658422640463
14.028	55690246133311
14.078	562312097857214
14.127	554876485625773
14.176	560649578439966
14.226	559012852694919
14.275	556053615029804
14.325	567445038624992
14.374	554177711597085
14.423	554381716095393
14.473	551760141048168
14.522	545124132654924
14.571	553002927072344
14.621	57088497654474
14.67	555509603034316
14.72	55515552626139
14.769	551293510069279
14.818	560114945961641
14.868	56094503323062
14.917	568645616821932
14.967	568263401497515
15.016	575457491161993
15.065	556285758079603
15.115	565733276742635
15.164	559920320980497
15.214	541109699308905
15.263	57067628228785
15.312	553713425497487
15.362	554618548903774
15.411	56355488388139
15.461	56253720626914
15.51	550386041783701
15.559	567029994990502
15.609	564037929015315
15.658	56073633897373
15.708	552212702751312
15.757	556203687304422
15.806	554916348573718
15.856	565897418292998
15.905	560133704995968
15.955	566045145688325
16.004	554290265803048
16.053	574003666001636
16.103	547923918528257
16.152	554658411851719
16.202	556820390557928
16.251	560143084513132
16.3	576894902167315
16.35	555237597036571
16.399	553776737238341
16.449	554393440491848
16.498	551450616981769
16.547	561524218415472
16.597	549483263256705
16.646	557823998894433
16.695	560393986597258
16.745	5548952446601
16.794	555204768726499
16.844	565705138191145
16.893	561397594933763
16.942	561601599432071
16.992	559305962606281
17.041	567051098904121
17.091	549914721046231
17.14	551103574846716
17.189	560325985097822
17.239	563930064567934
17.288	554365301940357
17.338	5591980981589
17.387	565095469575511
17.436	556675008041892
17.486	563278188125064
17.535	565841141190017
17.585	562150301186142
17.634	552395603336002
17.683	555868369565823
17.733	566875232957303
17.782	541721712803829
17.832	559974253204187
17.881	555997337926823
17.93	56407544708397
17.98	557097086314254
18.029	565548031278654
18.079	558213248856722
18.128	551846901581931
18.177	571417264143775
18.227	559540450535371
18.276	547558117358877
18.326	564089516359715
18.375	562886593283484
18.424	547858261908112
18.474	565791898724908
18.523	563850338672043
18.572	570751318425159
18.622	55771144468847
18.671	547464322187241
18.721	566793162182122
18.77	547862951666694
18.819	563716680552462
18.869	559230926468972
18.918	563254739332155
18.968	564316969650932
19.017	567168342868666
19.066	560569852544076
19.116	564251313030787
19.165	569928265794054
19.215	560801995593875
19.264	565899763172289
19.313	562494998441904
19.363	55001789573503
19.412	565168160833529
19.462	551792969358241
19.511	556344380061876
19.56	554611514265901
19.61	556288102958894
19.659	549037736191434
19.709	557718479326342
19.758	552430776525365
19.807	552498778024801
19.857	56389254649928
19.906	552072009993858
19.956	554709999196119
20.005	555856645169369
20.054	566720470924104
20.104	550622874592082
20.153	560923929317001
20.203	55565029579177
20.252	563381362813864
20.301	572524047169079
20.351	563688542000971
20.4	558173385908777
20.449	571668166227901
20.499	557068947762763
20.548	548317858249128
20.598	558844021385974
20.647	554878830505064
20.696	553481282447688
20.746	565163471074947
20.795	571445402695265
20.845	567241034126683
20.894	547515909531641
20.943	564434213615477
20.993	559383343622881
21.042	562832661059793
21.092	55413784864914
21.141	563437639916845
21.19	547473701704405
21.24	5613108344
21.289	567956222310408
21.339	556700801714092
21.388	555516637672188
21.437	553598526412233
21.487	569724261295745
21.536	562910042076393
21.586	554663101610301
21.635	562963974300084
21.684	563116391453992
21.734	556618730938911
21.783	559019887332791
21.833	555997337926823
21.882	55377439235905
21.931	559411482174372
21.981	55100977967508
22.03	554531788370011
22.08	553289002345834
22.129	568793344217259
22.178	551971180184349
22.228	560748063370184
22.277	561932227412088
22.326	568758171027895
22.376	564699184975349
22.425	563064804109592
22.475	558466495820139
22.524	554196470631412
22.573	556970462832546
22.623	560126670358096
22.672	564091861239006
22.722	561721188275907
22.771	55625058489024
22.82	563228945659955
22.87	55776303203287
22.919	559542795414662
22.969	562490308683322
23.018	551279440793534
23.067	559038646367119
23.117	56105055279871
23.166	565881004137962
23.216	553943223667995
23.265	56660557183885
23.314	55377439235905
23.364	554745172385483
23.413	562309752977923
23.463	561247522659145
23.512	567942153034662
23.561	547311905033333
23.611	55228773888862
23.66	568570580684623
23.71	560089152289441
23.759	57132815873072
23.808	567224619971647
23.858	556557764077347
23.907	561289730486382
23.957	559193408400318
24.006	56913569659373
24.055	567210550695902
24.105	553389832155343
24.154	567867116897353
24.204	560091497168732
24.253	564401385305405
24.302	562232371961323
24.352	552880993349218
24.401	563568953157136
24.45	571867480967627
24.5	549262844603361
24.549	569074729732166
24.599	565787208966326
24.648	5634751579855
24.697	558895608730374
24.747	563639299535862
24.796	565754380656253
24.846	566614951356013
24.895	559681143292825
24.944	563322740831591
24.994	550568942368391
25.043	573464343764729
25.093	561022414247219
25.142	549108082570161
25.191	547276731843969
25.241	554062812511831
25.29	552937270452199
25.34	56178215513747
25.389	558445391906521
25.438	561660221414344
25.488	56018998209895
25.537	569961094104126
25.587	555385324431898
25.636	549905341529067
25.685	544392530316163
25.735	563224255901373
25.784	550343833956465
25.834	560499506165349
25.883	551647586842205
25.932	563303981797264
25.982	557284676657526
26.031	557080672159218
26.081	554996074469609
26.13	551706208824477
26.179	560077427892987
26.229	554576341076538
26.278	566966683249648
26.327	573724625366019
26.377	567273862436756
26.426	559045681004991
26.476	5590949234701
26.525	566908061267376
26.574	567599800658191
26.624	567513040124428
26.673	554161297442049
26.723	554088606184031
26.772	557024395056236
26.821	554044053477504
26.871	556184928270095
26.92	566338255599687
26.97	558271870838995
27.019	562605207768576
27.068	551450616981769
27.118	571128843990994
27.167	551359166689424
27.217	556184928270095
27.266	574095116293981
27.315	552923201176454
27.365	549492642773869
27.414	568075811154243
27.464	566082663756979
27.513	560715235060111
27.562	555064075969045
27.612	560140739633841
27.661	553483627326979
27.711	562881903524902
27.76	556177893632222
27.809	550505630627537
27.859	565480029779218
27.908	551457651619642
27.958	552672299092328
28.007	561681325327962
28.056	554365301940357
28.106	548749316038654
28.155	567219930213065
28.204	575283970094467
28.254	558665810559866
28.303	561282695848509
28.353	556989221866873
28.402	564591320527967
28.451	560677716991457
28.501	558961265350519
28.55	560642543802094
28.6	557952967255432
28.649	554147228166303
28.698	564457662408386
28.748	575129208061268
28.797	558187455184522
28.847	561894709343434
28.896	568955140888331
28.945	552794232815455
28.995	558783054524411
29.044	555751125601278
29.094	550402455938738
29.143	561615668707817
29.192	563744819103953
29.242	555183664812881
29.291	547949712200457
29.341	550132794820284
29.39	552552710248492
29.439	549009597639944
29.489	557315160088308
29.538	55852042804383
29.588	554719378713283
29.637	549689612634304
29.686	558257801563249
29.736	544863851053634
29.785	5485570359368
29.835	55573002168766
29.884	54574083590843
29.933	566462534202105
29.983	561463251553908
30.032	558759605731502
30.082	563121081212574
30.131	565404993641909
30.18	565231472574383
30.23	553192862294907
30.279	564110620273333
30.328	57383014493411
30.378	558621257853339
30.427	561950986446415
30.477	551279440793534
30.526	555230562398699
30.575	565526927365036
30.625	551863315736968
30.674	556754733937783
30.724	557723169084924
30.773	55505235157259
30.822	555211803364371
30.872	566026386653998
30.921	553990121253813
30.971	560506540803221
31.02	563191427591301
31.069	558630637370502
31.119	54675851352068
31.168	575070586078995
31.218	563259429090737
31.267	56438966090895
31.316	564581941010804
31.366	56645080980565
31.415	557455852845762
31.465	566802541699285
31.514	554770966057682
31.563	561648497017889
31.613	563899581137152
31.662	565557410795818
31.712	562018987945851
31.761	56452097414924
31.81	564260692547951
31.86	556452244509257
31.909	574460917463361
31.959	561238143141982
32.008	550519699903283
32.057	562448100856086
32.107	551743726893132
32.156	566959648611776
32.205	559141821055918
32.255	556018441840441
32.304	546873412605934
32.354	569363149884947
32.403	551396684758079
32.452	556602316783874
32.502	555889473479441
32.551	56511891836842
32.601	557481646517962
32.65	567165997989375
32.699	559080854194355
32.749	557331574243344
32.798	556787562247856
32.848	552421397008202
32.897	554083916425449
32.946	555467395207079
32.996	563076528506047
33.045	561329593434327
33.095	551689794669441
33.144	554599789869447
33.193	562633346320067
33.243	561777465378889
33.292	561707119000162
33.342	553279622828671
33.391	55679928664431
33.44	562321477374377
33.49	554986694952445
33.539	5612076597112
33.589	561843121999034
33.638	542122687162573
33.687	560797305835293
33.737	558700983749229
33.786	561542977449799
33.836	553244449639307
33.885	560579232061239
33.934	554953866642373
33.984	560105566444478
34.033	55859780906043
34.082	549734165340831
34.132	555218838002244
34.181	560928619075583
34.231	553992466133104
34.28	564830498215639
34.329	548104474233656
34.379	548186545008838
34.428	553230380363562
34.478	557083017038509
34.527	561958021084288
34.576	580088627761519
34.626	559828870688152
34.675	566284323375997
34.725	560206396253986
34.774	570352688945706
34.823	548814972658799
34.873	552993547555181
34.922	557151018537945
34.972	570071303430799
35.021	550425904731646
35.07	565695758673981
35.12	544870885691507
35.169	563951168481552
35.219	570711455477214
35.268	56731138050541
35.317	580754573480134
35.367	557017360418364
35.416	551989939218676
35.466	554794414850591
35.515	556318586389676
35.564	559814801412406
35.614	55946072463948
35.663	568258711738934
35.713	567306690746828
35.762	557343298639799
35.811	548746971159363
35.861	557500405552289
35.91	565404993641909
35.959	559439620725862
36.009	560157153788877
36.058	561144347970346
36.108	564012135343115
36.157	556714870989838
36.206	561986159635779
36.256	564148138341987
36.305	556274033683149
36.355	540220990057654
36.404	560619095009185
36.453	559132441538755
36.503	549072909380798
36.552	567550558193082
36.602	5.61053e+16
36.651	566917440784539
36.7	558794778920865
36.75	553753288445432
36.799	554974970555991
36.849	550128105061702
36.898	56778035636359
36.947	560839513662529
36.997	568322023479788
37.046	551462341378224
37.096	542209447696336
37.145	554309024837375
37.194	559301272847699
37.244	553415625827543
37.293	553502386361306
37.343	56918962881742
37.392	551094195329553
37.441	558496979250921
37.491	565930246603071
37.54	560140739633841
37.59	56783194370799
37.639	559699902327152
37.688	560337709494277
37.738	575614598074484
37.787	573872352761346
37.837	557223709795963
37.886	562295683702177
37.935	566281978496706
37.985	550367282749374
38.034	556522590887984
38.083	560070393255114
38.133	559472449035935
38.182	5423220019023
38.232	551591309739223
38.281	568331402996951
38.33	558923747281865
38.38	559359894829972
38.429	553155344226253
38.479	552707472281691
38.528	553905705599341
38.577	558583739784684
38.627	561001310333601
38.676	564124689549079
38.726	562403548149559
38.775	563777647414026
38.824	563735439586789
38.874	547546392962422
38.923	565355751176801
38.973	567583386503155
39.022	557906069669614
39.071	556928255005309
39.121	552374499422384
39.17	5611302786946
39.22	564823463577767
39.269	551987594339385
39.318	560750408249475
39.368	542303242867972
39.417	555465050327789
39.467	559214512313936
39.516	550264108060574
39.565	56738876152201
39.615	569822746225963
39.664	558984714143428
39.714	559596727638353
39.763	566563364011614
39.812	554339508268157
39.862	560260328477677
39.911	559160580090245
39.96	555805057824969
40.01	551539722394824
40.059	550470457438174
40.109	564183311531351
40.158	556942324281055
40.207	567027650111212
40.257	552557400007074
40.306	558117108805795
40.356	555819127100714
40.405	555629191878151
40.454	555856645169369
40.504	550116380665248
40.553	549478573498123
40.603	557151018537945
40.652	550765912228827
40.701	567686561191954
40.751	55533842684608
40.8	559678798413534
40.85	559481828553099
40.899	559791352619497
40.948	555793333428514
40.998	571586095452719
41.047	565831761672853
41.097	556782872489274
41.146	544875575450088
41.195	570214341067543
41.245	560222810409023
41.294	552247875940675
41.344	554524753732138
41.393	553863497772104
41.442	559505277346007
41.492	552533951214165
41.541	560316605580659
41.591	56790932472459
41.64	54613243075001
41.689	558820572593065
41.739	563597091708626
41.788	558210903977431
41.837	567721734381318
41.887	550805775176772
41.936	55893781655761
41.986	552254910578548
42.035	563934754326516
42.084	564762496716203
42.134	564945397300893
42.183	547039899035588
42.233	554534133249302
42.282	556177893632222
42.331	55197352506364
42.381	567895255448844
42.43	553272588190798
42.48	555837886135041
42.529	56141635396809
42.578	559857009239642
42.628	563254739332155
42.677	547891090218185
42.727	56347750286479
42.776	566483638115723
42.825	567731113898481
42.875	56144214764029
42.924	550482181834628
42.974	556112237012077
43.023	553786116755505
43.072	565217403298638
43.122	551652276600787
43.171	555666709946806
43.221	553204586691362
43.27	547126659569352
43.319	559568589086862
43.369	548554691057509
43.418	559092578590809
43.468	562999147489447
43.517	560874686851893
43.566	552381534060256
43.616	549298017792724
43.665	554287920923757
43.714	568805068613713
43.764	558815882834483
43.813	554018259805304
43.863	556965773073964
43.912	54326229849795
43.961	550036654769357
44.011	556585902628838
44.06	542399382918899
44.11	548242822111819
44.159	553598526412233
44.208	558722087662847
44.258	558862780420301
44.307	558424287992903
44.357	555544776223679
44.406	567133169679302
44.455	54613008587072
44.505	561542977449799
44.554	564596010286549
44.604	558379735286376
44.653	56877224030364
44.702	553136585191926
44.752	552773128901836
44.801	549555954514723
44.851	550221900233338
44.9	559477138794517
44.949	576379028723317
44.999	560968482023528
45.048	568390024979224
45.098	554752207023355
45.147	542230551609954
45.196	56165084189718
45.246	549206567500379
45.295	549448090067342
45.345	563679162483808
45.394	558804158438029
45.443	560560473026912
45.493	563808130844807
45.542	543278712652986
45.592	560257983598386
45.641	558616568094757
45.69	55478972509201
45.74	550294591491356
45.789	544073626732601
45.838	557277642019653
45.888	551748416651714
45.937	555359530759698
45.987	56663136551105
46.036	566228046273015
46.085	554658411851719
46.135	559315342123445
46.184	553673562549542
46.234	56655398449445
46.283	547349423101987
46.332	553206931570653
46.382	568690169528459
46.431	56793746327608
46.481	554498960059938
46.53	56431227989235
46.579	557734893481379
46.629	54962630089345
46.678	548824352175962
46.728	564549112700731
46.777	552397948215293
46.826	561221728986946
46.876	545044406759033
46.925	563247704694282
46.975	555694848498297
47.024	553471902930524
47.073	556091133098459
47.123	5570853619178
47.172	544915438398034
47.222	561320213917163
47.271	551089505570971
47.32	565777829449162
47.37	563493917019827
47.419	544587155297308
47.469	55737378207058
47.518	568263401497515
47.567	56876989542435
47.617	554566961559374
47.666	561845466878325
47.715	558836986748101
47.765	549037736191434
47.814	559418516812244
47.864	560745718490893
47.913	56277169419823
47.962	567452073262864
48.012	552538640972747
48.061	548329582645583
48.111	567484901572937
48.16	564504559994204
48.209	561428078364545
48.259	562157335824014
48.308	553502386361306
48.358	564340418443841
48.407	54806226640642
48.456	554341853147448
48.506	557371437191289
48.555	55807724585785
48.605	560612060371312
48.654	550144519216739
48.703	564080136842551
48.753	555082835003372
48.802	553380452638179
48.852	559735075516516
48.901	567081582334902
48.95	556787562247856
49	561242832900564
49.049	559617831551971
49.099	552583193679274
49.148	551577240463478
49.197	552268979854293
49.247	553134240312635
49.296	548803248262344
49.346	553910395357922
49.395	557486336276543
49.444	55862594761192
49.494	56537919996971
49.543	556093477977749
49.592	553593836653651
49.642	560776201921675
49.691	561221728986946
49.741	557071292642054
49.79	556044235512641
49.839	550991020640753
49.889	553959637823031
49.938	559352860192099
49.988	559493552949553
50.037	563219566142792
50.086	551989939218676
50.136	55586133492795
50.185	556034855995477
50.235	560119635720223
50.284	568443957202915
50.333	561540632570508
50.383	550571287247682
50.432	565048571989693
50.482	564551457580022
50.531	567142549196466
50.58	559608452034807
50.63	555420497621261
50.679	553879911927141
50.729	562077609928124
50.778	560595646216276
50.827	5548436573157
50.877	554527098611429
50.926	552336981353729
50.976	563043700195974
51.025	553488317085561
51.074	556072374064131
51.124	560968482023528
51.173	559887492670424
51.223	560888756127638
51.272	556801631523601
51.321	56537919996971
51.371	568905898423222
51.42	560229845046895
51.469	555659675308933
51.519	563615850742954
51.568	551251302242043
51.618	563976962153752
51.667	569522601676728
51.716	565156436437074
51.766	546772582796426
51.815	55507814524479
51.865	556360794216912
51.914	54779963992584
51.963	555535396706516
52.013	549696647272177
52.062	56791166960388
52.112	566286668255287
52.161	551628827807878
52.21	553246794518598
52.26	561456216916035
52.309	565606653260927
52.359	565472995141345
52.408	553190517415617
52.457	554201160389994
52.507	560157153788877
52.556	560696476025784
52.606	556761768575656
52.655	555289184380971
52.704	565791898724908
52.754	559474793915226
52.803	567100341369229
52.853	564596010286549
52.902	552294773526493
52.951	551886764529877
53.001	5.59562e+16
53.05	553966672460904
53.1	57117105181823
53.149	559205132796773
53.198	554351232664611
53.248	554860071470737
53.297	546085533164192
53.347	5611302786946
53.396	549269879241233
53.445	559144165935209
53.495	556963428194673
53.544	562736521008866
53.593	557050188728436
53.643	548496069075237
53.692	562169060220469
53.742	554032329081049
53.791	560225155288314
53.84	560236879684768
53.89	563421225761809
53.939	565726242104763
53.989	56107634647091
54.038	543152089171278
54.087	560621439888475
54.137	565728586984053
54.186	553063893933908
54.236	5.53514e+16
54.285	549816236116013
54.334	562471549648995
54.384	561744637068816
54.433	552200978354857
54.483	563198462229173
54.532	552315877440111
54.581	558330492821267
54.631	556602316783874
54.68	559284858692663
54.73	557324539605471
54.779	554264472130848
54.828	56681426609574
54.878	555509603034316
54.927	563991031429497
54.977	567140204317175
55.026	551331028137934
55.075	550510320386119
55.125	557671581740524
55.174	555748780721987
55.224	570017371207108
55.273	560595646216276
55.322	558156971753741
55.372	563974617274461
55.421	560553438389039
55.47	55747695675938
55.52	560499506165349
55.569	550740118556627
55.619	556651559248983
55.668	573302547093657
55.717	563611160984372
55.767	570411310927979
55.816	561355387106527
55.866	543560098167894
55.915	559601417396934
55.964	555901197875896
56.014	561188900676873
56.063	549910031287649
56.113	567367657608392
56.162	562872524007738
56.211	564422489219023
56.261	549579403307632
56.31	556808666161474
56.36	550259418301993
56.409	551227853449134
56.458	5.59545e+16
56.508	554095640821903
56.557	554714688954701
56.607	555922301789514
56.656	553052169537453
56.705	560229845046895
56.755	55458103083512
56.804	550003826459285
56.854	557622339275416
56.903	562445755976795
56.952	548453861248
57.002	551671035635114
57.051	550170312888939
57.101	558942506316192
57.15	560363503166477
57.199	546580302694572
57.249	551455306740351
57.298	566675918217577
57.347	565386234607582
57.397	551626482928587
57.446	558907333126828
57.496	557153363417236
57.545	551954766029313
57.594	55413784864914
57.644	563224255901373
57.693	566340600478978
57.743	561627393104271
57.792	560860617576147
57.841	549049460587889
57.891	54701879512197
57.94	560794960956002
57.99	560318950459949
58.039	550819844452518
58.088	564368556995332
58.138	53950580187393
58.187	548854835606744
58.237	563911305533607
58.286	562767004439648
58.335	561104485022401
58.385	578381555637745
58.434	554280886285884
58.484	563418880882518
58.533	566849439285103
58.582	556888392057364
58.632	563076528506047
58.681	559927355618369
58.731	548885319037526
58.78	55716508781369
58.829	559188718641736
58.879	555842575893623
58.928	552388568698129
58.978	557744272998542
59.027	557835723290887
59.076	557357367915544
59.126	552168150044784
59.175	553019341227381
59.224	554508339577102
59.274	557831033532306
59.323	549307397309888
59.373	563301636917973
59.422	552341671112311
59.471	55627872344173
59.521	557730203722797
59.57	562959284541502
59.62	562769349318939
59.669	560705855542948
59.718	550995710399335
59.768	550271142698447
59.817	54787936582173
59.867	561057587436583
59.916	568059396999207
59.965	547211075223824
60.015	571729133089464
60.064	560168878185332
60.114	552341671112311
60.163	553901015840759
60.212	551886764529877
60.262	558602498819011
60.311	5592238918311
60.361	551957110908604
60.41	551375580844461
60.459	553007616830926
60.509	558996438539882
60.558	549410571998687
60.608	567714699743445
60.657	565186919867856
60.706	555218838002244
60.756	551964145546476
60.805	555908232513768
60.855	556384243009821
60.904	552918511417872
60.953	558016278996287
61.003	574193601224199
61.052	554355922423193
61.102	557195571244472
61.151	555762849997733
61.2	566251495065924
61.25	554590410352283
61.299	542465039539044
61.348	557575441689598
61.398	562731831250285
61.447	564795325026276
61.497	554491925422065
61.546	547351767981278
61.595	551898488926331
61.645	566258529703797
61.694	561144347970346
61.744	556860253505873
61.793	562736521008866
61.842	563177358315555
61.892	549485608135996
61.941	550627564350664
61.991	566858818802267
62.04	555200078967917
62.089	557793515463651
62.139	561939262049961
62.188	551570205825605
62.238	542652629882316
62.287	544831022743562
62.336	560461988096694
62.386	549293328034142
62.435	54960050722125
62.485	555275115105226
62.534	545307033239614
62.583	555816782221423
62.633	56623977066947
62.682	555931681306677
62.732	554820208522791
62.781	551846901581931
62.83	543956382768056
62.88	567785046122172
62.929	554037018839631
62.979	552057940718112
63.028	559627211069134
63.077	558133522960832
63.127	554327783871702
63.176	55095584745139
63.225	560966137144238
63.275	546425540661373
63.324	560375227562931
63.374	570425380203724
63.423	552412017491038
63.472	554965591038827
63.522	556609351421747
63.571	558656431042702
63.621	551281785672825
63.67	557624684154707
63.719	555699538256878
63.769	551239577845588
63.818	559664729137789
63.868	563505641416281
63.917	553755633324723
63.966	563233635418537
64.016	572341146584389
64.065	5528340957634
64.115	562872524007738
64.164	561725878034489
64.213	56008680741015
64.263	551771865444623
64.312	566748609475595
64.362	559599072517643
64.411	567902290086717
64.46	5633203959523
64.51	550179692406102
64.559	554597444990156
64.609	555270425346644
64.658	555359530759698
64.707	541041697809469
64.757	551851591340513
64.806	565104849092674
64.856	552336981353729
64.905	551119989001753
64.954	548360066076364
65.004	553673562549542
65.053	551312269103606
65.102	554796759729882
65.152	569377219160692
65.201	560799650714584
65.251	555333737087498
65.3	551734347375968
65.349	563522055571318
65.399	551940696753567
65.448	560178257702496
65.498	566626675752468
65.547	54602691118192
65.596	554557582042211
65.646	555462705448498
65.695	561137313332473
65.745	563292257400809
65.794	5549984193489
65.843	556424105957766
65.893	564448282891223
65.942	54628719278321
65.992	562441066218213
66.041	555080490124081
66.09	556442864992093
66.14	555690158739715
66.189	545696283201903
66.239	54798254051053
66.288	568584649960369
66.337	55210483830393
66.387	553202241812071
66.436	559882802911842
66.486	560208741133277
66.535	546195742490865
66.584	561969745480742
66.634	549215947017543
66.683	539963053335655
66.733	555279804863807
66.782	547208730344533
66.831	555943405703132
66.881	561838432240452
66.93	554768621178392
66.979	560234534805477
67.029	561880640067688
67.078	552123597338257
67.128	564227864237878
67.177	555397048828352
67.226	53971449613082
67.276	543215400912132
67.325	560014116152133
67.375	555099249158408
67.424	54952312620465
67.473	560182947461077
67.523	550550183334064
67.572	547703499874913
67.622	557755997394997
67.671	562874868887029
67.72	541395774582394
67.77	556935289643182
67.819	570920149734104
67.869	562448100856086
67.918	553070928571781
67.967	55244250092182
68.017	557746617877833
68.066	557078327279927
68.116	55257381416211
68.165	557448818207889
68.214	564610079562295
68.264	555575259654461
68.313	565888038775835
68.363	558632982249793
68.412	556571833353093
68.461	561596909673489
68.511	557495715793707
68.56	543689066528894
68.61	567878841293808
68.659	563182048074137
68.708	551438892585315
68.758	554248057975812
68.807	561542977449799
68.857	540272577402054
68.906	552280704250748
68.955	568195399998079
69.005	556759423696365
69.054	559310652364863
69.103	5675974557789
69.153	561571116001289
69.202	56472732352684
69.252	558515738285248
69.301	5592496855033
69.35	553610250808687
69.4	556168514115058
69.449	553786116755505
69.499	556794596885728
69.548	55557291477517
69.597	562129197272523
69.647	55025238366412
69.696	553281967707961
69.746	548812627779508
69.795	550988675761462
69.844	55046107792101
69.894	560834823903947
69.943	555232907277989
69.993	553757978204014
70.042	562994457730865
70.091	551380270603042
70.141	553024030985963
70.19	559451345122317
70.24	550008516217867
70.289	557195571244472
70.338	554616204024483
70.388	550088242113757
70.437	539250210031222
70.487	551127023639625
70.536	546690512021244
70.585	547497150497314
70.635	554461441991284
70.684	560079772772278
70.734	566964338370357
70.783	554292610682339
70.832	55779117058436
70.882	555741746084115
70.931	551490479929715
70.98	560848893179693
71.03	543215400912132
71.079	563407156486063
71.129	554189435993539
71.178	562429341821759
71.227	554949176883791
71.277	554285576044466
71.326	558492289492339
71.376	553980741736649
71.425	558002209720541
71.474	555638571395315
71.524	54934022561996
71.573	557406610380653
71.623	572090244500263
71.672	554874140746482
71.721	559420861691535
71.771	556189618028676
71.82	558084280495723
71.87	563048389954556
71.919	555744090963406
71.968	55507814524479
72.018	556916530608855
72.067	555298563898135
72.117	551675725393696
72.166	552311187681529
72.215	550306315887811
72.265	547940332683294
72.314	555221182881535
72.364	555373600035443
72.413	548090404957911
72.462	55333121017307
72.512	559273134296208
72.561	560792616076711
72.611	544704399261853
72.66	551605379014969
72.709	564999329524584
72.759	552836440642691
72.808	553847083617068
72.857	548721177487163
72.907	562598173130703
72.956	558171041029486
73.006	552186909079112
73.055	558328147941976
73.104	551685104910859
73.154	549537195480396
73.203	567972636465444
73.253	559892182429006
73.302	549422296395142
73.351	556604661663165
73.401	55440047512972
73.45	564889120197912
73.5	551818763030441
73.549	547419769480714
73.598	542378279005281
73.648	545658765133249
73.697	554569306438665
73.747	560100876685896
73.796	563761233258989
73.845	555786298790642
73.895	550268797819156
73.944	542014822715192
73.994	562818591784048
74.043	559019887332791
74.092	559289548451245
74.142	563228945659955
74.191	554076881787576
74.241	559540450535371
74.29	553692321583869
74.339	548306133852674
74.389	5570337745734
74.438	553535214671379
74.488	566600882080268
74.537	553889291444304
74.586	555591673809497
74.636	558290629873322
74.685	555380634673316
74.734	557118190227872
74.784	572029277638699
74.833	549309742189179
74.883	547687085719876
74.932	56198850451507
74.981	56835485178986
75.031	554306679958084
75.08	555786298790642
75.13	559366929467845
75.179	561857191274779
75.228	565287749677364
75.278	554109710097649
75.327	544359702006091
75.377	55528683950168
75.426	556323276148257
75.475	558738501817883
75.525	558424287992903
75.574	552883338228509
75.624	554848347074282
75.673	545778353977085
75.722	554799104609173
75.772	555772229514896
75.821	558372700648503
75.871	560687096508621
75.92	563934754326516
75.969	551781244961786
76.019	553453143896197
76.068	557455852845762
76.118	544648122158871
76.167	567576351865282
76.216	555962164737459
76.266	560199361616114
76.315	547494805618023
76.365	562091679203869
76.414	561013034730056
76.463	552583193679274
76.513	553265553552925
76.562	557005636021909
76.612	560114945961641
76.661	549898306891194
76.71	552693403005946
76.76	555472084965661
76.809	562375409598068
76.858	566096733032725
76.908	555282149743098
76.957	554180056476376
77.007	544240113162255
77.056	540434374073126
77.105	561045863040128
77.155	56464994251024
77.204	549701337030759
77.254	552278359371457
77.303	565920867085907
77.352	556871977902328
77.402	563500951657699
77.451	556072374064131
77.501	548423377817219
77.55	542772218726152
77.599	555211803364371
77.649	548010679062021
77.698	562659139992267
77.748	552043871442367
77.797	556201342425131
77.846	562837350818375
77.896	551795314237532
77.945	563894891378571
77.995	561453872036745
78.044	554909313935845
78.093	55575581535986
78.143	550289901732774
78.192	553811910427705
78.242	559479483673808
78.291	542326691660881
78.34	56055578326833
78.39	54926049972407
78.439	543710170442512
78.489	552238496423511
78.538	551595999497805
78.587	558543876836739
78.637	545989393113266
78.686	559835905326024
78.735	553987776374522
78.785	574875961097851
78.834	565001674403875
78.884	573499516954093
78.933	552299463285075
78.982	555472084965661
79.032	558119453685086
79.081	552782508419
79.131	556759423696365
79.18	563639299535862
79.229	556550729439475
79.279	554215229665739
79.328	554813173884919
79.378	546749134003517
79.427	553063893933908
79.476	558433667510067
79.526	55093005377919
79.575	551966490425767
79.625	539805946423165
79.674	552540985852037
79.723	562809212266884
79.773	555554155740843
79.822	564073102204679
79.872	556670318283311
79.921	556004372564695
79.97	555786298790642
80.02	551938351874276
80.069	563836269396298
80.119	551919592839949
80.168	561327248555036
80.217	565426097555528
80.267	551014469433662
80.316	553221000846398
80.366	543949348130183
80.415	563461088709754
80.464	558419598234321
80.514	555279804863807
80.563	571283606024193
80.612	564952431938766
80.662	551288820310697
80.711	546556853901663
80.761	552944305090072
80.81	556909495970982
80.859	540167057833963
80.909	559946114652697
80.958	555108628675572
81.008	559209822555354
81.057	560004736634969
81.106	554602134748738
81.156	558471185578721
81.205	557828688653015
81.255	557296401053981
81.304	551265371517788
81.353	547945022441875
81.403	5.56562e+16
81.452	569864954053199
81.502	551277095914243
81.551	567599800658191
81.6	558644706646248
81.65	538105908937263
81.699	554229298941485
81.749	56858933971895
81.798	560046944462205
81.847	557043154090564
81.897	55773723836067
81.946	546528715350172
81.996	547576876393204
82.045	549863133701831
82.094	564605389803713
82.144	553009961710217
82.193	558897953609665
82.243	550280522215611
82.292	555305598536007
82.341	546856998450898
82.391	555134422347772
82.44	559781973102334
82.489	563770612776153
82.539	562309752977923
82.588	568732377355695
82.638	556841494471546
82.687	562230027082032
82.736	571670511107192
82.786	559781973102334
82.835	554595100110865
82.885	559474793915226
82.934	547361147498441
82.983	557158053175818
83.033	553917429995795
83.082	559892182429006
83.132	560895790765511
83.181	550805775176772
83.23	56209402408316
83.28	551600689256387
83.329	55627872344173
83.379	560478402251731
83.428	556778182730692
83.477	54790515949393
83.527	555139112106354
83.576	545295308843159
83.626	55872912230072
83.675	549398847602233
83.724	561479665708945
83.774	54542662208345
83.823	552421397008202
83.873	561013034730056
83.922	556743009541329
83.971	562234716840614
84.021	546542784625918
84.07	5.61053e+16
84.12	55549553375857
84.169	551809383513277
84.218	55119033538048
84.268	565470650262055
84.317	561512494019017
84.367	56569341379469
84.416	559266099658336
84.465	559859354118933
84.515	557952967255432
84.564	55841725335503
84.613	553075618330362
84.663	557219020037381
84.712	551928972357113
84.762	556508521612239
84.811	559990667359224
84.86	553204586691362
84.91	54187881971632
84.959	566734540199849
85.009	55575581535986
85.058	548287374818347
85.107	553009961710217
85.157	559392723140044
85.206	548353031438492
85.256	561041173281546
85.305	565613687898799
85.354	551893799167749
85.404	55020079631972
85.453	562079954807415
85.503	551459996498933
85.552	559531071018207
85.601	549813891236722
85.651	556344380061876
85.7	550993365520044
85.75	561690704845125
85.799	55466075673101
85.848	548594554005454
85.898	561852501516197
85.947	555793333428514
85.997	544493360125672
86.046	551708553703768
86.095	553790806514087
86.145	56091923955842
86.194	553788461634796
86.244	557017360418364
86.293	552128287096839
86.342	552327601836566
86.392	554836622677828
86.441	546866377968062
86.49	544995164293924
86.54	558693949111356
86.589	557195571244472
86.639	552784853298291
86.688	551586619980642
86.737	570052544396471
86.787	561273316331345
86.836	543696101166766
86.886	546336435248319
86.935	552684023488782
86.984	560996620575019
87.034	551610068773551
87.083	551141092915371
87.133	545893253062339
87.182	553673562549542
87.231	550003826459285
87.281	54495764622527
87.33	56399806606737
87.38	565822382155689
87.429	558757260852211
87.478	550292246612065
87.528	558947196074773
87.577	549054150346471
87.627	558665810559866
87.676	550688531212227
87.725	554173021838503
87.775	555537741585806
87.824	558084280495723
87.874	559997701997096
87.923	566256184824506
87.972	549584093066214
88.022	557369092311998
88.071	547290801119715
88.121	570669247649978
88.17	563908960654316
88.219	554215229665739
88.269	5.61053e+16
88.318	549347260257833
88.367	550076517717303
88.417	553103756881853
88.466	555490843999988
88.516	562684933664467
88.565	555284494622389
88.614	560949722989201
88.664	554168332079921
88.713	555432222017716
88.763	551633517566459
88.812	553141274950508
88.861	557690340774852
88.911	555875404203696
88.96	559176994245282
89.01	558534497319575
89.059	560656613077839
89.108	549893617132612
89.158	55664217973182
89.207	546456024092154
89.257	553171758381289
89.306	557045498969854
89.355	556928255005309
89.405	551384960361624
89.454	549673198479268
89.504	551825797668313
89.553	567147238955047
89.602	554262127251557
89.652	559500587587426
89.701	558278905476867
89.751	549246430448324
89.8	547612049582568
89.849	57458754094507
89.899	558096004892177
89.948	570017371207108
89.998	55163586244575
90.047	55651321137082
90.096	544551982107945
90.146	545328137153232
90.195	555610432843824
90.244	561822018085416
90.294	565299474073819
90.343	555809747583551
90.393	559962528807733
90.442	561688359965834
90.491	562065885531669
90.541	55818042054665
90.59	552266634975002
90.64	567658422640463
90.689	548908767830435
90.738	556555419198057
90.788	553964327581613
90.837	547365837257023
90.887	558506358768084
90.936	549534850601105
90.985	55213063197613
91.035	544955301345979
91.084	551823452789022
91.134	552494088266219
91.183	547318939671205
91.232	552618366868637
91.282	549853754184667
91.331	565416718038364
91.381	541273840859268
91.43	550611150195627
91.479	553990121253813
91.529	54456605138369
91.578	557432404052853
91.628	548294409456219
91.677	556191962907967
91.726	55846884069943
91.776	548130267905856
91.825	56718006726512
91.875	545389104014795
91.924	552702782523109
91.973	559603762276225
92.023	555685468981133
92.072	557308125450435
92.122	53958552776982
92.171	556592937266711
92.22	563327430590173
92.27	546786652072171
92.319	555739401204824
92.368	553211621329234
92.418	560970826902819
92.467	56475546207833
92.517	556752389058492
92.566	563925374809352
92.615	548735246762908
92.665	563878477223534
92.714	548915802468308
92.764	560895790765511
92.813	556712526110547
92.862	556313896631094
92.912	559388033381463
92.961	549792787323104
93.011	557458197725053
93.06	556855563747292
93.109	552925546055745
93.159	555258700950189
93.208	568122708740061
93.258	547342388464114
93.307	548824352175962
93.356	554827243160664
93.406	559599072517643
93.455	56042447002804
93.505	552268979854293
93.554	551614758532132
93.603	55922623671039
93.653	552311187681529
93.702	560562817906203
93.752	546458368971445
93.801	548362410955655
93.85	555926991548096
93.9	551828142547604
93.949	550360248111501
93.999	554855381712155
94.048	546636579797554
94.097	558600153939721
94.147	556372518613366
94.196	550170312888939
94.245	547241558654606
94.295	561620358466398
94.344	543077053033969
94.394	551251302242043
94.443	550221900233338
94.492	547569841755332
94.542	560588611578403
94.591	567885875931681
94.641	555563535258006
94.69	550880811314081
94.739	568237607825315
94.789	543234159946459
94.838	546275468386755
94.888	5486602106256
94.937	558450081665103
94.986	563887856740698
95.036	557934208221105
95.085	562750590284612
95.135	542586973262171
95.184	55085267276259
95.233	554015914926013
95.283	558339872338431
95.332	554707654316828
95.382	559188718641736
95.431	555725331929078
95.48	546882792123098
95.53	56261458728574
95.579	552555055127783
95.629	562513757476231
95.678	548589864246873
95.727	554585720593701
95.777	55922623671039
95.826	557455852845762
95.876	552848165039145
95.925	559230926468972
95.974	555326702449625
96.024	558881539454628
96.073	565123608127002
96.122	556879012540201
96.172	556494452336493
96.221	546556853901663
96.271	556323276148257
96.32	544981095018179
96.369	559706936965025
96.419	552627746385801
96.468	56903252190493
96.518	552684023488782
96.567	553335899931652
96.616	553753288445432
96.666	566092043274143
96.715	550920674262026
96.765	558942506316192
96.814	549830305391758
96.863	540181127109709
96.913	566621985993886
96.962	558672845197738
97.012	552060285597403
97.061	54806226640642
97.11	558975334626264
97.16	548073990802875
97.209	561099795263819
97.259	548512483230273
97.308	545970634078938
97.357	564124689549079
97.407	54461763872809
97.456	55724246883029
97.506	554130814011267
97.555	559254375261881
97.604	564185656410642
97.654	544976405259597
97.703	541205839359832
97.753	555856645169369
97.802	561235798262691
97.851	563747163983244
97.901	554222264303612
97.95	556119271649949
98	560457298338113
98.049	551856281099095
98.098	557551992896689
98.148	569126317076566
98.197	538617092622679
98.246	560272052874131
98.296	550135139699575
98.345	560021150790005
98.395	55966707401708
98.444	560748063370184
98.493	549246430448324
98.543	551185645621898
98.592	545011578448961
98.642	561704774120871
98.691	567245723885265
[truncated: 24,001 more rows]

## Sheet: Figure 1C
frequency	spectral density	differentiation
0.05	0.00186033	Diff 1
0.051	0.00186033	Diff 1
0.052	0.00186033	Diff 1
0.053	0.00186033	Diff 1
0.054	0.00186033	Diff 1
0.055	0.00186033	Diff 1
0.056	0.00186033	Diff 1
0.057	0.00186033	Diff 1
0.058	0.00186033	Diff 1
0.059	0.00186033	Diff 1
0.06	0.00186033	Diff 1
0.061	0.00186033	Diff 1
0.062	0.00186033	Diff 1
0.063	0.00186033	Diff 1
0.064	0.00186033	Diff 1
0.065	0.00186033	Diff 1
0.066	0.00186033	Diff 1
0.067	0.00186033	Diff 1
0.068	0.00186033	Diff 1
0.069	0.00186033	Diff 1
0.07	0.00186033	Diff 1
0.071	0.00186033	Diff 1
0.072	0.00186033	Diff 1
0.073	0.00186212	Diff 1
0.074	0.00187292	Diff 1
0.075	0.00188373	Diff 1
0.076	0.00189453	Diff 1
0.077	0.00190534	Diff 1
0.078	0.00191614	Diff 1
0.079	0.00192694	Diff 1
0.08	0.00193775	Diff 1
0.081	0.00194855	Diff 1
0.082	0.00195936	Diff 1
0.083	0.00197016	Diff 1
0.084	0.00198096	Diff 1
0.085	0.00199177	Diff 1
0.086	0.00200257	Diff 1
0.087	0.00201338	Diff 1
0.088	0.00200382	Diff 1
0.089	0.00198062	Diff 1
0.09	0.00195743	Diff 1
0.091	0.00193423	Diff 1
0.092	0.00191103	Diff 1
0.093	0.00188784	Diff 1
0.094	0.00186464	Diff 1
0.095	0.00184144	Diff 1
0.096	0.00181825	Diff 1
0.097	0.00179505	Diff 1
0.098	0.00177185	Diff 1
0.099	0.00174866	Diff 1
0.1	0.00172546	Diff 1
0.101	0.00170226	Diff 1
0.102	0.00168158	Diff 1
0.103	0.0017368	Diff 1
0.104	0.00179203	Diff 1
0.105	0.00184726	Diff 1
0.106	0.00190248	Diff 1
0.107	0.00195771	Diff 1
0.108	0.00201294	Diff 1
0.109	0.00206817	Diff 1
0.11	0.00212339	Diff 1
0.111	0.00217862	Diff 1
0.112	0.00223385	Diff 1
0.113	0.00228907	Diff 1
0.114	0.0023443	Diff 1
0.115	0.00239953	Diff 1
0.116	0.00245475	Diff 1
0.117	0.00247598	Diff 1
0.118	0.00245811	Diff 1
0.119	0.00244024	Diff 1
0.12	0.00242237	Diff 1
0.121	0.0024045	Diff 1
0.122	0.00238663	Diff 1
0.123	0.00236875	Diff 1
0.124	0.00235088	Diff 1
0.125	0.00233301	Diff 1
0.126	0.00231514	Diff 1
0.127	0.00229727	Diff 1
0.128	0.0022794	Diff 1
0.129	0.00226153	Diff 1
0.13	0.00224366	Diff 1
0.131	0.00222579	Diff 1
0.132	0.0022189	Diff 1
0.133	0.00221325	Diff 1
0.134	0.0022076	Diff 1
0.135	0.00220196	Diff 1
0.136	0.00219631	Diff 1
0.137	0.00219066	Diff 1
0.138	0.00218502	Diff 1
0.139	0.00217937	Diff 1
0.14	0.00217372	Diff 1
0.141	0.00216807	Diff 1
0.142	0.00216243	Diff 1
0.143	0.00215678	Diff 1
0.144	0.00215113	Diff 1
0.145	0.00214549	Diff 1
0.146	0.00216887	Diff 1
0.147	0.00225081	Diff 1
0.148	0.00233274	Diff 1
0.149	0.00241468	Diff 1
0.15	0.00249661	Diff 1
0.151	0.00257855	Diff 1
0.152	0.00266049	Diff 1
0.153	0.00274242	Diff 1
0.154	0.00282436	Diff 1
0.155	0.0029063	Diff 1
0.156	0.00298823	Diff 1
0.157	0.00307017	Diff 1
0.158	0.0031521	Diff 1
0.159	0.00323404	Diff 1
0.16	0.00331598	Diff 1
0.161	0.00340715	Diff 1
0.162	0.00350117	Diff 1
0.163	0.00359519	Diff 1
0.164	0.00368921	Diff 1
0.165	0.00378323	Diff 1
0.166	0.00387725	Diff 1
0.167	0.00397126	Diff 1
0.168	0.00406528	Diff 1
0.169	0.0041593	Diff 1
0.17	0.00425332	Diff 1
0.171	0.00434734	Diff 1
0.172	0.00444136	Diff 1
0.173	0.00453538	Diff 1
0.174	0.0046294	Diff 1
0.175	0.00477798	Diff 1
0.176	0.00514794	Diff 1
0.177	0.0055179	Diff 1
0.178	0.00588785	Diff 1
0.179	0.00625781	Diff 1
0.18	0.00662777	Diff 1
0.181	0.00699773	Diff 1
0.182	0.00736769	Diff 1
0.183	0.00773765	Diff 1
0.184	0.00810761	Diff 1
0.185	0.00847756	Diff 1
0.186	0.00884752	Diff 1
0.187	0.00921748	Diff 1
0.188	0.00958744	Diff 1
0.189	0.0099574	Diff 1
0.19	0.0104701	Diff 1
0.191	0.0110662	Diff 1
0.192	0.0116623	Diff 1
0.193	0.0122585	Diff 1
0.194	0.0128546	Diff 1
0.195	0.0134507	Diff 1
0.196	0.0140469	Diff 1
0.197	0.014643	Diff 1
0.198	0.0152392	Diff 1
0.199	0.0158353	Diff 1
0.2	0.0164314	Diff 1
0.201	0.0170276	Diff 1
0.202	0.0176237	Diff 1
0.203	0.0182199	Diff 1
0.204	0.0188924	Diff 1
0.205	0.0206822	Diff 1
0.206	0.0224719	Diff 1
0.207	0.0242616	Diff 1
0.208	0.0260514	Diff 1
0.209	0.0278411	Diff 1
0.21	0.0296309	Diff 1
0.211	0.0314206	Diff 1
0.212	0.0332103	Diff 1
0.213	0.0350001	Diff 1
0.214	0.0367898	Diff 1
0.215	0.0385795	Diff 1
0.216	0.0403693	Diff 1
0.217	0.042159	Diff 1
0.218	0.0439487	Diff 1
0.219	0.0775612	Diff 1
0.22	0.143357	Diff 1
0.221	0.209153	Diff 1
0.222	0.274949	Diff 1
0.223	0.340745	Diff 1
0.224	0.406541	Diff 1
0.225	0.472337	Diff 1
0.226	0.538133	Diff 1
0.227	0.603929	Diff 1
0.228	0.669725	Diff 1
0.229	0.735521	Diff 1
0.23	0.801316	Diff 1
0.231	0.867112	Diff 1
0.232	0.932908	Diff 1
0.233	0.998704	Diff 1
0.234	1	Diff 1
0.235	0.996465	Diff 1
0.236	0.99293	Diff 1
0.237	0.989396	Diff 1
0.238	0.985861	Diff 1
0.239	0.982326	Diff 1
0.24	0.978791	Diff 1
0.241	0.975257	Diff 1
0.242	0.971722	Diff 1
0.243	0.968187	Diff 1
0.244	0.964652	Diff 1
0.245	0.961118	Diff 1
0.246	0.957583	Diff 1
0.247	0.954048	Diff 1
0.248	0.943045	Diff 1
0.249	0.918961	Diff 1
0.25	0.894878	Diff 1
0.251	0.870794	Diff 1
0.252	0.846711	Diff 1
0.253	0.822628	Diff 1
0.254	0.798544	Diff 1
0.255	0.774461	Diff 1
0.256	0.750378	Diff 1
0.257	0.726294	Diff 1
0.258	0.702211	Diff 1
0.259	0.678127	Diff 1
0.26	0.654044	Diff 1
0.261	0.629961	Diff 1
0.262	0.605877	Diff 1
0.263	0.568961	Diff 1
0.264	0.528769	Diff 1
0.265	0.488576	Diff 1
0.266	0.448383	Diff 1
0.267	0.408191	Diff 1
0.268	0.367998	Diff 1
0.269	0.327806	Diff 1
0.27	0.287613	Diff 1
0.271	0.247421	Diff 1
0.272	0.207228	Diff 1
0.273	0.167036	Diff 1
0.274	0.126843	Diff 1
0.275	0.0866507	Diff 1
0.276	0.0464582	Diff 1
0.277	0.0153852	Diff 1
0.278	0.0148835	Diff 1
0.279	0.0143819	Diff 1
0.28	0.0138803	Diff 1
0.281	0.0133786	Diff 1
0.282	0.012877	Diff 1
0.283	0.0123753	Diff 1
0.284	0.0118737	Diff 1
0.285	0.0113721	Diff 1
0.286	0.0108704	Diff 1
0.287	0.0103688	Diff 1
0.288	0.00986714	Diff 1
0.289	0.0093655	Diff 1
0.29	0.00886386	Diff 1
0.291	0.00836222	Diff 1
0.292	0.00795217	Diff 1
0.293	0.00758869	Diff 1
0.294	0.00722522	Diff 1
0.295	0.00686174	Diff 1
0.296	0.00649827	Diff 1
0.297	0.00613479	Diff 1
0.298	0.00577131	Diff 1
0.299	0.00540784	Diff 1
0.3	0.00504436	Diff 1
0.301	0.00468089	Diff 1
0.302	0.00431741	Diff 1
0.303	0.00395393	Diff 1
0.304	0.00359046	Diff 1
0.305	0.00322698	Diff 1
0.306	0.00289297	Diff 1
0.307	0.00283622	Diff 1
0.308	0.00277947	Diff 1
0.309	0.00272273	Diff 1
0.31	0.00266598	Diff 1
0.311	0.00260923	Diff 1
0.312	0.00255249	Diff 1
0.313	0.00249574	Diff 1
0.314	0.00243899	Diff 1
0.315	0.00238225	Diff 1
0.316	0.0023255	Diff 1
0.317	0.00226875	Diff 1
0.318	0.00221201	Diff 1
0.319	0.00215526	Diff 1
0.32	0.00209851	Diff 1
0.321	0.00207637	Diff 1
0.322	0.00208502	Diff 1
0.323	0.00209366	Diff 1
0.324	0.0021023	Diff 1
0.325	0.00211095	Diff 1
0.326	0.00211959	Diff 1
0.327	0.00212823	Diff 1
0.328	0.00213688	Diff 1
0.329	0.00214552	Diff 1
0.33	0.00215416	Diff 1
0.331	0.00216281	Diff 1
0.332	0.00217145	Diff 1
0.333	0.0021801	Diff 1
0.334	0.00218874	Diff 1
0.335	0.00219738	Diff 1
0.336	0.00219064	Diff 1
0.337	0.00218329	Diff 1
0.338	0.00217594	Diff 1
0.339	0.0021686	Diff 1
0.34	0.00216125	Diff 1
0.341	0.0021539	Diff 1
0.342	0.00214656	Diff 1
0.343	0.00213921	Diff 1
0.344	0.00213186	Diff 1
0.345	0.00212452	Diff 1
0.346	0.00211717	Diff 1
0.347	0.00210982	Diff 1
0.348	0.00210248	Diff 1
0.349	0.00209513	Diff 1
0.35	0.00208223	Diff 1
0.351	0.00206086	Diff 1
0.352	0.00203948	Diff 1
0.353	0.0020181	Diff 1
0.354	0.00199672	Diff 1
0.355	0.00197535	Diff 1
0.356	0.00195397	Diff 1
0.357	0.00193259	Diff 1
0.358	0.00191121	Diff 1
0.359	0.00188984	Diff 1
0.36	0.00186846	Diff 1
0.361	0.00184708	Diff 1
0.362	0.0018257	Diff 1
0.363	0.00180432	Diff 1
0.364	0.00178295	Diff 1
0.365	0.00176731	Diff 1
0.366	0.00175286	Diff 1
0.367	0.00173841	Diff 1
0.368	0.00172395	Diff 1
0.369	0.0017095	Diff 1
0.37	0.00169505	Diff 1
0.371	0.0016806	Diff 1
0.372	0.00166615	Diff 1
0.373	0.0016517	Diff 1
0.374	0.00163725	Diff 1
0.375	0.0016228	Diff 1
0.376	0.00160834	Diff 1
0.377	0.00159389	Diff 1
0.378	0.00157944	Diff 1
0.379	0.00155831	Diff 1
0.38	0.00151832	Diff 1
0.381	0.00147833	Diff 1
0.382	0.00143835	Diff 1
0.383	0.00139836	Diff 1
0.384	0.00135837	Diff 1
0.385	0.00131838	Diff 1
0.386	0.0012784	Diff 1
0.387	0.00123841	Diff 1
0.388	0.00119842	Diff 1
0.389	0.00115844	Diff 1
0.39	0.00111845	Diff 1
0.391	0.00107846	Diff 1
0.392	0.00103847	Diff 1
0.393	0.000998488	Diff 1
0.394	0.00107301	Diff 1
0.395	0.0011978	Diff 1
0.396	0.00132259	Diff 1
0.397	0.00144739	Diff 1
0.398	0.00157218	Diff 1
0.399	0.00169697	Diff 1
0.4	0.00182176	Diff 1
0.401	0.00194656	Diff 1
0.402	0.00207135	Diff 1
0.403	0.00219614	Diff 1
0.404	0.00232093	Diff 1
0.405	0.00244572	Diff 1
0.406	0.00257052	Diff 1
0.407	0.00269531	Diff 1
0.408	0.0027995	Diff 1
0.409	0.00276348	Diff 1
0.41	0.00272745	Diff 1
0.411	0.00269142	Diff 1
0.412	0.00265539	Diff 1
0.413	0.00261936	Diff 1
0.414	0.00258333	Diff 1
0.415	0.0025473	Diff 1
0.416	0.00251128	Diff 1
0.417	0.00247525	Diff 1
0.418	0.00243922	Diff 1
0.419	0.00240319	Diff 1
0.42	0.00236716	Diff 1
0.421	0.00233113	Diff 1
0.422	0.0022951	Diff 1
0.423	0.00226478	Diff 1
0.424	0.00223891	Diff 1
0.425	0.00221304	Diff 1
0.426	0.00218717	Diff 1
0.427	0.0021613	Diff 1
0.428	0.00213543	Diff 1
0.429	0.00210956	Diff 1
0.43	0.0020837	Diff 1
0.431	0.00205783	Diff 1
0.432	0.00203196	Diff 1
0.433	0.00200609	Diff 1
0.434	0.00198022	Diff 1
0.435	0.00195435	Diff 1
0.436	0.00192848	Diff 1
0.437	0.00190262	Diff 1
0.438	0.00216366	Diff 1
0.439	0.00242634	Diff 1
0.44	0.00268901	Diff 1
0.441	0.00295169	Diff 1
0.442	0.00321436	Diff 1
0.443	0.00347704	Diff 1
0.444	0.00373971	Diff 1
0.445	0.00400239	Diff 1
0.446	0.00426506	Diff 1
0.447	0.00452774	Diff 1
0.448	0.00479041	Diff 1
0.449	0.00505309	Diff 1
0.45	0.00531576	Diff 1
0.451	0.00557844	Diff 1
0.452	0.00754813	Diff 1
0.453	0.0118037	Diff 1
0.454	0.0160594	Diff 1
0.455	0.020315	Diff 1
0.456	0.0245706	Diff 1
0.457	0.0288262	Diff 1
0.458	0.0330818	Diff 1
0.459	0.0373374	Diff 1
0.46	0.041593	Diff 1
0.461	0.0458487	Diff 1
0.462	0.0501043	Diff 1
0.463	0.0543599	Diff 1
0.464	0.0586155	Diff 1
0.465	0.0628711	Diff 1
0.466	0.0671267	Diff 1
0.467	0.0676763	Diff 1
0.468	0.0676258	Diff 1
0.469	0.0675754	Diff 1
0.47	0.0675249	Diff 1
0.471	0.0674745	Diff 1
0.472	0.067424	Diff 1
0.473	0.0673736	Diff 1
0.474	0.0673231	Diff 1
0.475	0.0672726	Diff 1
0.476	0.0672222	Diff 1
0.477	0.0671717	Diff 1
0.478	0.0671213	Diff 1
0.479	0.0670708	Diff 1
0.48	0.0670204	Diff 1
0.481	0.0674055	Diff 1
0.482	0.0688376	Diff 1
0.483	0.0702697	Diff 1
0.484	0.0717018	Diff 1
0.485	0.0731339	Diff 1
0.486	0.074566	Diff 1
0.487	0.0759981	Diff 1
0.488	0.0774302	Diff 1
0.489	0.0788623	Diff 1
0.49	0.0802944	Diff 1
0.491	0.0817265	Diff 1
0.492	0.0831586	Diff 1
0.493	0.0845907	Diff 1
0.494	0.0860228	Diff 1
0.495	0.0874549	Diff 1
0.496	0.0837416	Diff 1
0.497	0.0780957	Diff 1
0.498	0.0724497	Diff 1
0.499	0.0668038	Diff 1
0.5	0.0611579	Diff 1
0.501	0.0555119	Diff 1
0.502	0.049866	Diff 1
0.503	0.04422	Diff 1
0.504	0.0385741	Diff 1
0.505	0.0329282	Diff 1
0.506	0.0272822	Diff 1
0.507	0.0216363	Diff 1
0.508	0.0159903	Diff 1
0.509	0.0103444	Diff 1
0.51	0.00613878	Diff 1
0.511	0.00948994	Diff 1
0.512	0.0128411	Diff 1
0.513	0.0161922	Diff 1
0.514	0.0195434	Diff 1
0.515	0.0228946	Diff 1
0.516	0.0262457	Diff 1
0.517	0.0295969	Diff 1
0.518	0.032948	Diff 1
0.519	0.0362992	Diff 1
0.52	0.0396503	Diff 1
0.521	0.0430015	Diff 1
0.522	0.0463526	Diff 1
0.523	0.0497038	Diff 1
0.524	0.0530549	Diff 1
0.525	0.0522463	Diff 1
0.526	0.0485855	Diff 1
0.527	0.0449247	Diff 1
0.528	0.0412639	Diff 1
0.529	0.0376031	Diff 1
0.53	0.0339423	Diff 1
0.531	0.0302815	Diff 1
0.532	0.0266207	Diff 1
0.533	0.0229599	Diff 1
0.534	0.0192991	Diff 1
0.535	0.0156383	Diff 1
0.536	0.0119775	Diff 1
0.537	0.00831667	Diff 1
0.538	0.00465586	Diff 1
0.539	0.00109073	Diff 1
0.54	0.0010566	Diff 1
0.541	0.00102247	Diff 1
0.542	0.000988345	Diff 1
0.543	0.000954217	Diff 1
0.544	0.00092009	Diff 1
0.545	0.000885962	Diff 1
0.546	0.000851834	Diff 1
0.547	0.000817706	Diff 1
0.548	0.000783578	Diff 1
0.549	0.00074945	Diff 1
0.55	0.000715323	Diff 1
0.551	0.000681195	Diff 1
0.552	0.000647067	Diff 1
0.553	0.000612939	Diff 1
0.554	0.000597887	Diff 1
0.555	0.00060527	Diff 1
0.556	0.000612653	Diff 1
0.557	0.000620036	Diff 1
0.558	0.000627419	Diff 1
0.559	0.000634802	Diff 1
0.56	0.000642186	Diff 1
0.561	0.000649569	Diff 1
0.562	0.000656952	Diff 1
0.563	0.000664335	Diff 1
0.564	0.000671718	Diff 1
0.565	0.000679102	Diff 1
0.566	0.000686485	Diff 1
0.567	0.000693868	Diff 1
0.568	0.000701251	Diff 1
0.569	0.0006811	Diff 1
0.57	0.000657639	Diff 1
0.571	0.000634178	Diff 1
0.572	0.000610716	Diff 1
0.573	0.000587255	Diff 1
0.574	0.000563794	Diff 1
0.575	0.000540332	Diff 1
0.576	0.000516871	Diff 1
0.577	0.000493409	Diff 1
0.578	0.000469948	Diff 1
0.579	0.000446487	Diff 1
0.58	0.000423025	Diff 1
0.581	0.000399564	Diff 1
0.582	0.000376103	Diff 1
0.583	0.000361804	Diff 1
0.584	0.000366466	Diff 1
0.585	0.000371128	Diff 1
0.586	0.00037579	Diff 1
0.587	0.000380452	Diff 1
0.588	0.000385114	Diff 1
0.589	0.000389776	Diff 1
0.59	0.000394438	Diff 1
0.591	0.0003991	Diff 1
0.592	0.000403762	Diff 1
0.593	0.000408424	Diff 1
0.594	0.000413086	Diff 1
0.595	0.000417748	Diff 1
0.596	0.00042241	Diff 1
0.597	0.000427072	Diff 1
0.598	0.000418203	Diff 1
0.599	0.000405037	Diff 1
0.6	0.000391871	Diff 1
0.601	0.000378705	Diff 1
0.602	0.000365538	Diff 1
0.603	0.000352372	Diff 1
0.604	0.000339206	Diff 1
0.605	0.00032604	Diff 1
0.606	0.000312874	Diff 1
0.607	0.000299708	Diff 1
0.608	0.000286542	Diff 1
0.609	0.000273375	Diff 1
0.61	0.000260209	Diff 1
0.611	0.000247043	Diff 1
0.612	0.000236363	Diff 1
0.613	0.00023614	Diff 1
0.614	0.000235917	Diff 1
0.615	0.000235694	Diff 1
0.616	0.000235471	Diff 1
0.617	0.000235248	Diff 1
0.618	0.000235025	Diff 1
0.619	0.000234802	Diff 1
0.62	0.000234579	Diff 1
0.621	0.000234356	Diff 1
0.622	0.000234133	Diff 1
0.623	0.00023391	Diff 1
0.624	0.000233687	Diff 1
0.625	0.000233464	Diff 1
0.626	0.000233241	Diff 1
0.627	0.000234479	Diff 1
0.628	0.000236592	Diff 1
0.629	0.000238704	Diff 1
0.63	0.000240817	Diff 1
0.631	0.00024293	Diff 1
0.632	0.000245043	Diff 1
0.633	0.000247156	Diff 1
0.634	0.000249268	Diff 1
0.635	0.000251381	Diff 1
0.636	0.000253494	Diff 1
0.637	0.000255607	Diff 1
0.638	0.00025772	Diff 1
0.639	0.000259832	Diff 1
0.64	0.000261945	Diff 1
0.641	0.000265941	Diff 1
0.642	0.000300292	Diff 1
0.643	0.000334644	Diff 1
0.644	0.000368996	Diff 1
0.645	0.000403347	Diff 1
0.646	0.000437699	Diff 1
0.647	0.00047205	Diff 1
0.648	0.000506402	Diff 1
0.649	0.000540754	Diff 1
0.65	0.000575105	Diff 1
0.651	0.000609457	Diff 1
0.652	0.000643808	Diff 1
0.653	0.00067816	Diff 1
0.654	0.000712512	Diff 1
0.655	0.000746863	Diff 1
0.656	0.000788183	Diff 1
0.657	0.00083671	Diff 1
0.658	0.000885237	Diff 1
0.659	0.000933765	Diff 1
0.66	0.000982292	Diff 1
0.661	0.00103082	Diff 1
0.662	0.00107935	Diff 1
0.663	0.00112787	Diff 1
0.664	0.0011764	Diff 1
0.665	0.00122493	Diff 1
0.666	0.00127346	Diff 1
0.667	0.00132198	Diff 1
0.668	0.00137051	Diff 1
0.669	0.00141904	Diff 1
0.67	0.00146757	Diff 1
0.671	0.00165054	Diff 1
0.672	0.00184446	Diff 1
0.673	0.00203838	Diff 1
0.674	0.0022323	Diff 1
0.675	0.00242622	Diff 1
0.676	0.00262014	Diff 1
0.677	0.00281406	Diff 1
0.678	0.00300798	Diff 1
0.679	0.0032019	Diff 1
0.68	0.00339582	Diff 1
0.681	0.00358974	Diff 1
0.682	0.00378366	Diff 1
0.683	0.00397758	Diff 1
0.684	0.0041715	Diff 1
0.685	0.00470425	Diff 1
0.686	0.00584503	Diff 1
0.687	0.00698582	Diff 1
0.688	0.00812661	Diff 1
0.689	0.00926739	Diff 1
0.69	0.0104082	Diff 1
0.691	0.011549	Diff 1
0.692	0.0126898	Diff 1
0.693	0.0138305	Diff 1
0.694	0.0149713	Diff 1
0.695	0.0161121	Diff 1
0.696	0.0172529	Diff 1
0.697	0.0183937	Diff 1
0.698	0.0195345	Diff 1
0.699	0.0206753	Diff 1
0.7	0.0211428	Diff 1
0.701	0.0214324	Diff 1
0.702	0.0217221	Diff 1
0.703	0.0220117	Diff 1
0.704	0.0223014	Diff 1
0.705	0.022591	Diff 1
0.706	0.0228806	Diff 1
0.707	0.0231703	Diff 1
0.708	0.0234599	Diff 1
0.709	0.0237495	Diff 1
0.71	0.0240392	Diff 1
0.711	0.0243288	Diff 1
0.712	0.0246185	Diff 1
0.713	0.0249081	Diff 1
0.714	0.0248832	Diff 1
0.715	0.0237696	Diff 1
0.716	0.022656	Diff 1
0.717	0.0215424	Diff 1
0.718	0.0204287	Diff 1
0.719	0.0193151	Diff 1
0.72	0.0182015	Diff 1
0.721	0.0170879	Diff 1
0.722	0.0159742	Diff 1
0.723	0.0148606	Diff 1
0.724	0.013747	Diff 1
0.725	0.0126334	Diff 1
0.726	0.0115197	Diff 1
0.727	0.0104061	Diff 1
0.728	0.00929249	Diff 1
0.729	0.00947127	Diff 1
0.73	0.010324	Diff 1
0.731	0.0111767	Diff 1
0.732	0.0120294	Diff 1
0.733	0.012882	Diff 1
0.734	0.0137347	Diff 1
0.735	0.0145874	Diff 1
0.736	0.0154401	Diff 1
0.737	0.0162928	Diff 1
0.738	0.0171455	Diff 1
0.739	0.0179982	Diff 1
0.74	0.0188509	Diff 1
0.741	0.0197036	Diff 1
0.742	0.0205563	Diff 1
0.743	0.0212166	Diff 1
0.744	0.0199422	Diff 1
0.745	0.0186678	Diff 1
0.746	0.0173933	Diff 1
0.747	0.0161189	Diff 1
0.748	0.0148444	Diff 1
0.749	0.01357	Diff 1
0.75	0.0122955	Diff 1
0.751	0.0110211	Diff 1
0.752	0.00974665	Diff 1
0.753	0.0084722	Diff 1
0.754	0.00719776	Diff 1
0.755	0.00592331	Diff 1
0.756	0.00464887	Diff 1
0.757	0.00337442	Diff 1
0.758	0.00270584	Diff 1
0.759	0.00258859	Diff 1
0.76	0.00247134	Diff 1
0.761	0.00235408	Diff 1
0.762	0.00223683	Diff 1
0.763	0.00211958	Diff 1
0.764	0.00200233	Diff 1
0.765	0.00188508	Diff 1
0.766	0.00176783	Diff 1
0.767	0.00165058	Diff 1
0.768	0.00153333	Diff 1
0.769	0.00141608	Diff 1
0.77	0.00129882	Diff 1
0.771	0.00118157	Diff 1
0.772	0.00106432	Diff 1
0.773	0.00174346	Diff 1
0.774	0.00245864	Diff 1
0.775	0.00317382	Diff 1
0.776	0.003889	Diff 1
0.777	0.00460418	Diff 1
0.778	0.00531936	Diff 1
0.779	0.00603454	Diff 1
0.78	0.00674972	Diff 1
0.781	0.00746489	Diff 1
0.782	0.00818007	Diff 1
0.783	0.00889525	Diff 1
0.784	0.00961043	Diff 1
0.785	0.0103256	Diff 1
0.786	0.0110408	Diff 1
0.787	0.0111789	Diff 1
0.788	0.010414	Diff 1
0.789	0.00964898	Diff 1
0.79	0.00888401	Diff 1
0.791	0.00811904	Diff 1
0.792	0.00735407	Diff 1
0.793	0.0065891	Diff 1
0.794	0.00582413	Diff 1
0.795	0.00505915	Diff 1
0.796	0.00429418	Diff 1
0.797	0.00352921	Diff 1
0.798	0.00276424	Diff 1
0.799	0.00199927	Diff 1
0.8	0.0012343	Diff 1
0.801	0.000469325	Diff 1
0.802	0.000341477	Diff 1
0.803	0.000350655	Diff 1
0.804	0.000359832	Diff 1
0.805	0.00036901	Diff 1
0.806	0.000378188	Diff 1
0.807	0.000387366	Diff 1
0.808	0.000396544	Diff 1
0.809	0.000405722	Diff 1
0.81	0.0004149	Diff 1
0.811	0.000424077	Diff 1
0.812	0.000433255	Diff 1
0.813	0.000442433	Diff 1
0.814	0.000451611	Diff 1
0.815	0.000460789	Diff 1
0.816	0.000469481	Diff 1
0.817	0.000476763	Diff 1
0.818	0.000484044	Diff 1
0.819	0.000491326	Diff 1
0.82	0.000498607	Diff 1
0.821	0.000505889	Diff 1
0.822	0.000513171	Diff 1
0.823	0.000520452	Diff 1
0.824	0.000527734	Diff 1
0.825	0.000535015	Diff 1
0.826	0.000542297	Diff 1
0.827	0.000549579	Diff 1
0.828	0.00055686	Diff 1
0.829	0.000564142	Diff 1
0.83	0.000571423	Diff 1
0.831	0.000560786	Diff 1
0.832	0.000542071	Diff 1
0.833	0.000523355	Diff 1
0.834	0.00050464	Diff 1
0.835	0.000485925	Diff 1
0.836	0.00046721	Diff 1
0.837	0.000448495	Diff 1
0.838	0.00042978	Diff 1
0.839	0.000411065	Diff 1
0.84	0.00039235	Diff 1
0.841	0.000373635	Diff 1
0.842	0.00035492	Diff 1
0.843	0.000336205	Diff 1
0.844	0.000317489	Diff 1
0.845	0.000302818	Diff 1
0.846	0.000317134	Diff 1
0.847	0.000331449	Diff 1
0.848	0.000345764	Diff 1
0.849	0.000360079	Diff 1
0.85	0.000374394	Diff 1
0.851	0.00038871	Diff 1
0.852	0.000403025	Diff 1
0.853	0.00041734	Diff 1
0.854	0.000431655	Diff 1
0.855	0.000445971	Diff 1
0.856	0.000460286	Diff 1
0.857	0.000474601	Diff 1
0.858	0.000488916	Diff 1
0.859	0.000503231	Diff 1
0.86	0.000508659	Diff 1
0.861	0.000506977	Diff 1
0.862	0.000505294	Diff 1
0.863	0.000503612	Diff 1
0.864	0.00050193	Diff 1
0.865	0.000500248	Diff 1
0.866	0.000498566	Diff 1
0.867	0.000496884	Diff 1
0.868	0.000495201	Diff 1
0.869	0.000493519	Diff 1
0.87	0.000491837	Diff 1
0.871	0.000490155	Diff 1
0.872	0.000488473	Diff 1
0.873	0.000486791	Diff 1
0.874	0.000485108	Diff 1
0.875	0.000483247	Diff 1
0.876	0.000481383	Diff 1
0.877	0.000479519	Diff 1
0.878	0.000477655	Diff 1
0.879	0.000475792	Diff 1
0.88	0.000473928	Diff 1
0.881	0.000472064	Diff 1
0.882	0.0004702	Diff 1
0.883	0.000468337	Diff 1
0.884	0.000466473	Diff 1
0.885	0.000464609	Diff 1
0.886	0.000462745	Diff 1
0.887	0.000460881	Diff 1
0.888	0.000459018	Diff 1
0.889	0.000473243	Diff 1
0.89	0.000509516	Diff 1
0.891	0.000545788	Diff 1
0.892	0.000582061	Diff 1
0.893	0.000618334	Diff 1
0.894	0.000654607	Diff 1
0.895	0.00069088	Diff 1
0.896	0.000727153	Diff 1
0.897	0.000763426	Diff 1
0.898	0.000799699	Diff 1
0.899	0.000835972	Diff 1
0.9	0.000872245	Diff 1
0.901	0.000908518	Diff 1
0.902	0.000944791	Diff 1
0.903	0.000981064	Diff 1
0.904	0.00100014	Diff 1
0.905	0.00101629	Diff 1
0.906	0.00103245	Diff 1
0.907	0.0010486	Diff 1
0.908	0.00106476	Diff 1
0.909	0.00108092	Diff 1
0.91	0.00109707	Diff 1
0.911	0.00111323	Diff 1
0.912	0.00112939	Diff 1
0.913	0.00114554	Diff 1
0.914	0.0011617	Diff 1
0.915	0.00117785	Diff 1
0.916	0.00119401	Diff 1
0.917	0.00121017	Diff 1
0.918	0.00126443	Diff 1
0.919	0.00141284	Diff 1
0.92	0.00156126	Diff 1
0.921	0.00170967	Diff 1
0.922	0.00185808	Diff 1
0.923	0.00200649	Diff 1
0.924	0.0021549	Diff 1
0.925	0.00230331	Diff 1
0.926	0.00245173	Diff 1
0.927	0.00260014	Diff 1
0.928	0.00274855	Diff 1
0.929	0.00289696	Diff 1
0.93	0.00304537	Diff 1
0.931	0.00319378	Diff 1
0.932	0.00334219	Diff 1
0.933	0.00358063	Diff 1
0.934	0.00385384	Diff 1
0.935	0.00412705	Diff 1
0.936	0.00440027	Diff 1
0.937	0.00467348	Diff 1
0.938	0.00494669	Diff 1
0.939	0.00521991	Diff 1
0.94	0.00549312	Diff 1
0.941	0.00576633	Diff 1
0.942	0.00603954	Diff 1
0.943	0.00631276	Diff 1
0.944	0.00658597	Diff 1
0.945	0.00685918	Diff 1
0.946	0.0071324	Diff 1
0.947	0.0073231	Diff 1
0.948	0.00706213	Diff 1
0.949	0.00680115	Diff 1
0.95	0.00654017	Diff 1
0.951	0.0062792	Diff 1
0.952	0.00601822	Diff 1
0.953	0.00575724	Diff 1
0.954	0.00549627	Diff 1
0.955	0.00523529	Diff 1
0.956	0.00497431	Diff 1
0.957	0.00471334	Diff 1
0.958	0.00445236	Diff 1
0.959	0.00419138	Diff 1
0.96	0.00393041	Diff 1
0.961	0.00366943	Diff 1
0.962	0.0035502	Diff 1
0.963	0.00353045	Diff 1
0.964	0.0035107	Diff 1
0.965	0.00349095	Diff 1
0.966	0.0034712	Diff 1
0.967	0.00345145	Diff 1
0.968	0.0034317	Diff 1
0.969	0.00341195	Diff 1
0.97	0.0033922	Diff 1
0.971	0.00337245	Diff 1
0.972	0.0033527	Diff 1
0.973	0.00333295	Diff 1
0.974	0.0033132	Diff 1
0.975	0.00329345	Diff 1
0.976	0.00327935	Diff 1
0.977	0.00353194	Diff 1
0.978	0.00378453	Diff 1
0.979	0.00403712	Diff 1
0.98	0.00428972	Diff 1
0.981	0.00454231	Diff 1
0.982	0.0047949	Diff 1
0.983	0.00504749	Diff 1
0.984	0.00530008	Diff 1
0.985	0.00555267	Diff 1
0.986	0.00580526	Diff 1
0.987	0.00605785	Diff 1
0.988	0.00631044	Diff 1
0.989	0.00656304	Diff 1
0.99	0.00681563	Diff 1
0.991	0.00678023	Diff 1
0.992	0.00639834	Diff 1
0.993	0.00601644	Diff 1
0.994	0.00563454	Diff 1
0.995	0.00525265	Diff 1
0.996	0.00487075	Diff 1
0.997	0.00448886	Diff 1
0.998	0.00410696	Diff 1
0.999	0.00372506	Diff 1
1	0.00334317	Diff 1
0.05	0.00554248	Diff 2
0.051	0.00554248	Diff 2
0.052	0.00554248	Diff 2
0.053	0.00554248	Diff 2
0.054	0.00554248	Diff 2
0.055	0.00554248	Diff 2
0.056	0.00554248	Diff 2
0.057	0.00554248	Diff 2
0.058	0.00554248	Diff 2
0.059	0.00554248	Diff 2
0.06	0.00554248	Diff 2
0.061	0.00554248	Diff 2
0.062	0.00554248	Diff 2
0.063	0.00554248	Diff 2
0.064	0.00554248	Diff 2
0.065	0.00554248	Diff 2
0.066	0.00554248	Diff 2
0.067	0.00554248	Diff 2
0.068	0.00554248	Diff 2
0.069	0.00583716	Diff 2
0.07	0.00613319	Diff 2
0.071	0.00642921	Diff 2
0.072	0.00672523	Diff 2
0.073	0.00702126	Diff 2
0.074	0.00731728	Diff 2
0.075	0.00744047	Diff 2
0.076	0.00685018	Diff 2
0.077	0.00625989	Diff 2
0.078	0.0056696	Diff 2
0.079	0.00507931	Diff 2
0.08	0.00448902	Diff 2
0.081	0.00389872	Diff 2
0.082	0.00353437	Diff 2
0.083	0.00351674	Diff 2
0.084	0.0034991	Diff 2
0.085	0.00348147	Diff 2
0.086	0.00346383	Diff 2
0.087	0.0034462	Diff 2
0.088	0.00342856	Diff 2
0.089	0.00342832	Diff 2
0.09	0.00343998	Diff 2
0.091	0.00345163	Diff 2
0.092	0.00346328	Diff 2
0.093	0.00347493	Diff 2
0.094	0.00348658	Diff 2
0.095	0.00349823	Diff 2
0.096	0.00353756	Diff 2
0.097	0.00358408	Diff 2
0.098	0.00363061	Diff 2
0.099	0.00367714	Diff 2
0.1	0.00372366	Diff 2
0.101	0.00377019	Diff 2
0.102	0.00381671	Diff 2
0.103	0.0038746	Diff 2
0.104	0.00393257	Diff 2
0.105	0.00399053	Diff 2
0.106	0.0040485	Diff 2
0.107	0.00410647	Diff 2
0.108	0.00416443	Diff 2
0.109	0.00422409	Diff 2
0.11	0.00429083	Diff 2
0.111	0.00435757	Diff 2
0.112	0.00442431	Diff 2
0.113	0.00449105	Diff 2
0.114	0.00455779	Diff 2
0.115	0.00462453	Diff 2
0.116	0.00474224	Diff 2
0.117	0.00493893	Diff 2
0.118	0.00513561	Diff 2
0.119	0.0053323	Diff 2
0.12	0.00552898	Diff 2
0.121	0.00572567	Diff 2
0.122	0.00592235	Diff 2
0.123	0.00591187	Diff 2
0.124	0.00575852	Diff 2
0.125	0.00560516	Diff 2
0.126	0.0054518	Diff 2
0.127	0.00529844	Diff 2
0.128	0.00514508	Diff 2
0.129	0.00499173	Diff 2
0.13	0.00503365	Diff 2
0.131	0.00512707	Diff 2
0.132	0.00522048	Diff 2
0.133	0.00531389	Diff 2
0.134	0.0054073	Diff 2
0.135	0.00550071	Diff 2
0.136	0.00559412	Diff 2
0.137	0.00534155	Diff 2
0.138	0.00508581	Diff 2
0.139	0.00483007	Diff 2
0.14	0.00457432	Diff 2
0.141	0.00431858	Diff 2
0.142	0.00406284	Diff 2
0.143	0.00387475	Diff 2
0.144	0.00397425	Diff 2
0.145	0.00407374	Diff 2
0.146	0.00417323	Diff 2
0.147	0.00427272	Diff 2
0.148	0.00437221	Diff 2
0.149	0.0044717	Diff 2
0.15	0.00457141	Diff 2
0.151	0.00467146	Diff 2
0.152	0.00477151	Diff 2
0.153	0.00487155	Diff 2
0.154	0.0049716	Diff 2
0.155	0.00507165	Diff 2
0.156	0.0051717	Diff 2
0.157	0.00517508	Diff 2
0.158	0.00511116	Diff 2
0.159	0.00504725	Diff 2
0.16	0.00498333	Diff 2
0.161	0.00491941	Diff 2
0.162	0.00485549	Diff 2
0.163	0.00479157	Diff 2
0.164	0.00517776	Diff 2
0.165	0.00568425	Diff 2
0.166	0.00619074	Diff 2
0.167	0.00669723	Diff 2
0.168	0.00720372	Diff 2
0.169	0.00771022	Diff 2
0.17	0.00821671	Diff 2
0.171	0.00871889	Diff 2
0.172	0.00922101	Diff 2
0.173	0.00972314	Diff 2
0.174	0.0102253	Diff 2
0.175	0.0107274	Diff 2
0.176	0.0112295	Diff 2
0.177	0.011462	Diff 2
0.178	0.0105312	Diff 2
0.179	0.00960038	Diff 2
0.18	0.00866957	Diff 2
0.181	0.00773877	Diff 2
0.182	0.00680796	Diff 2
0.183	0.00587715	Diff 2
0.184	0.00671785	Diff 2
0.185	0.0103559	Diff 2
0.186	0.013994	Diff 2
0.187	0.017632	Diff 2
0.188	0.0212701	Diff 2
0.189	0.0249081	Diff 2
0.19	0.0285462	Diff 2
0.191	0.0341198	Diff 2
0.192	0.0410537	Diff 2
0.193	0.0479876	Diff 2
0.194	0.0549215	Diff 2
0.195	0.0618554	Diff 2
0.196	0.0687893	Diff 2
0.197	0.0757232	Diff 2
0.198	0.106891	Diff 2
0.199	0.144624	Diff 2
0.2	0.182357	Diff 2
0.201	0.220091	Diff 2
0.202	0.257824	Diff 2
0.203	0.295557	Diff 2
0.204	0.333291	Diff 2
0.205	0.367403	Diff 2
0.206	0.401465	Diff 2
0.207	0.435526	Diff 2
0.208	0.469588	Diff 2
0.209	0.50365	Diff 2
0.21	0.537712	Diff 2
0.211	0.577839	Diff 2
0.212	0.644522	Diff 2
0.213	0.711204	Diff 2
0.214	0.777887	Diff 2
0.215	0.84457	Diff 2
0.216	0.911252	Diff 2
0.217	0.977935	Diff 2
0.218	1	Diff 2
0.219	0.950932	Diff 2
0.22	0.901864	Diff 2
0.221	0.852795	Diff 2
0.222	0.803727	Diff 2
0.223	0.754659	Diff 2
0.224	0.705591	Diff 2
0.225	0.673046	Diff 2
0.226	0.652223	Diff 2
0.227	0.6314	Diff 2
0.228	0.610577	Diff 2
0.229	0.589754	Diff 2
0.23	0.56893	Diff 2
0.231	0.548107	Diff 2
0.232	0.500896	Diff 2
0.233	0.446438	Diff 2
0.234	0.39198	Diff 2
0.235	0.337522	Diff 2
0.236	0.283064	Diff 2
0.237	0.228607	Diff 2
0.238	0.174149	Diff 2
0.239	0.15581	Diff 2
0.24	0.138056	Diff 2
0.241	0.120301	Diff 2
0.242	0.102547	Diff 2
0.243	0.084792	Diff 2
0.244	0.0670374	Diff 2
0.245	0.0519054	Diff 2
0.246	0.0484317	Diff 2
0.247	0.044958	Diff 2
0.248	0.0414843	Diff 2
0.249	0.0380105	Diff 2
0.25	0.0345368	Diff 2
0.251	0.0310631	Diff 2
0.252	0.0278241	Diff 2
0.253	0.024963	Diff 2
0.254	0.0221019	Diff 2
0.255	0.0192408	Diff 2
0.256	0.0163797	Diff 2
0.257	0.0135186	Diff 2
0.258	0.0106575	Diff 2
0.259	0.00991552	Diff 2
0.26	0.010691	Diff 2
0.261	0.0114664	Diff 2
0.262	0.0122419	Diff 2
0.263	0.0130173	Diff 2
0.264	0.0137928	Diff 2
0.265	0.0145682	Diff 2
0.266	0.0171201	Diff 2
0.267	0.0201662	Diff 2
0.268	0.0232124	Diff 2
0.269	0.0262586	Diff 2
0.27	0.0293048	Diff 2
0.271	0.032351	Diff 2
0.272	0.0353972	Diff 2
0.273	0.0322716	Diff 2
0.274	0.0290319	Diff 2
0.275	0.0257921	Diff 2
0.276	0.0225523	Diff 2
0.277	0.0193125	Diff 2
0.278	0.0160728	Diff 2
0.279	0.0131934	Diff 2
0.28	0.0119408	Diff 2
0.281	0.0106883	Diff 2
0.282	0.00943569	Diff 2
0.283	0.00818312	Diff 2
0.284	0.00693054	Diff 2
0.285	0.00567797	Diff 2
0.286	0.00485394	Diff 2
0.287	0.0047264	Diff 2
0.288	0.00459886	Diff 2
0.289	0.00447132	Diff 2
0.29	0.00434377	Diff 2
0.291	0.00421623	Diff 2
0.292	0.00408869	Diff 2
0.293	0.00397598	Diff 2
0.294	0.00387399	Diff 2
0.295	0.003772	Diff 2
0.296	0.00367001	Diff 2
0.297	0.00356802	Diff 2
0.298	0.00346603	Diff 2
0.299	0.00336404	Diff 2
0.3	0.00351781	Diff 2
0.301	0.00374371	Diff 2
0.302	0.0039696	Diff 2
0.303	0.0041955	Diff 2
0.304	0.0044214	Diff 2
0.305	0.0046473	Diff 2
0.306	0.0048732	Diff 2
0.307	0.00494491	Diff 2
0.308	0.00501341	Diff 2
0.309	0.0050819	Diff 2
0.31	0.0051504	Diff 2
0.311	0.0052189	Diff 2
0.312	0.00528739	Diff 2
0.313	0.00529117	Diff 2
0.314	0.00499835	Diff 2
0.315	0.00470552	Diff 2
0.316	0.00441269	Diff 2
0.317	0.00411987	Diff 2
0.318	0.00382704	Diff 2
0.319	0.00353421	Diff 2
0.32	0.00331372	Diff 2
0.321	0.00321192	Diff 2
0.322	0.00311012	Diff 2
0.323	0.00300833	Diff 2
0.324	0.00290653	Diff 2
0.325	0.00280473	Diff 2
0.326	0.00270294	Diff 2
0.327	0.00281062	Diff 2
0.328	0.00307112	Diff 2
0.329	0.00333161	Diff 2
0.33	0.00359211	Diff 2
0.331	0.00385261	Diff 2
0.332	0.00411311	Diff 2
0.333	0.00437361	Diff 2
0.334	0.00423647	Diff 2
0.335	0.0039857	Diff 2
0.336	0.00373492	Diff 2
0.337	0.00348415	Diff 2
0.338	0.00323337	Diff 2
0.339	0.0029826	Diff 2
0.34	0.00273183	Diff 2
0.341	0.00258815	Diff 2
0.342	0.00244697	Diff 2
0.343	0.00230579	Diff 2
0.344	0.0021646	Diff 2
0.345	0.00202342	Diff 2
0.346	0.00188224	Diff 2
0.347	0.00177421	Diff 2
0.348	0.00182053	Diff 2
0.349	0.00186685	Diff 2
0.35	0.00191317	Diff 2
0.351	0.00195949	Diff 2
0.352	0.00200582	Diff 2
0.353	0.00205214	Diff 2
0.354	0.00213068	Diff 2
0.355	0.0022626	Diff 2
0.356	0.00239451	Diff 2
0.357	0.00252643	Diff 2
0.358	0.00265835	Diff 2
0.359	0.00279027	Diff 2
0.36	0.00292219	Diff 2
0.361	0.00291282	Diff 2
0.362	0.00279942	Diff 2
0.363	0.00268602	Diff 2
0.364	0.00257262	Diff 2
0.365	0.00245922	Diff 2
0.366	0.00234582	Diff 2
0.367	0.00223242	Diff 2
0.368	0.00219647	Diff 2
0.369	0.00218293	Diff 2
0.37	0.0021694	Diff 2
0.371	0.00215587	Diff 2
0.372	0.00214233	Diff 2
0.373	0.0021288	Diff 2
0.374	0.00211527	Diff 2
0.375	0.0021804	Diff 2
0.376	0.00224754	Diff 2
0.377	0.00231469	Diff 2
0.378	0.00238184	Diff 2
0.379	0.00244898	Diff 2
0.38	0.00251613	Diff 2
0.381	0.00259674	Diff 2
0.382	0.002741	Diff 2
0.383	0.00288526	Diff 2
0.384	0.00302953	Diff 2
0.385	0.00317379	Diff 2
0.386	0.00331806	Diff 2
0.387	0.00346232	Diff 2
0.388	0.00344017	Diff 2
0.389	0.0031396	Diff 2
0.39	0.00283903	Diff 2
0.391	0.00253847	Diff 2
0.392	0.0022379	Diff 2
0.393	0.00193733	Diff 2
0.394	0.00163677	Diff 2
0.395	0.00162262	Diff 2
0.396	0.00182134	Diff 2
0.397	0.00202005	Diff 2
0.398	0.00221877	Diff 2
0.399	0.00241749	Diff 2
0.4	0.00261621	Diff 2
0.401	0.00281493	Diff 2
0.402	0.00338349	Diff 2
0.403	0.00406053	Diff 2
0.404	0.00473757	Diff 2
0.405	0.00541461	Diff 2
0.406	0.00609165	Diff 2
0.407	0.00676869	Diff 2
0.408	0.00744574	Diff 2
0.409	0.00803381	Diff 2
0.41	0.0086194	Diff 2
0.411	0.00920498	Diff 2
0.412	0.00979057	Diff 2
0.413	0.0103762	Diff 2
0.414	0.0109617	Diff 2
0.415	0.0113701	Diff 2
0.416	0.0109268	Diff 2
0.417	0.0104836	Diff 2
0.418	0.0100404	Diff 2
0.419	0.00959716	Diff 2
0.42	0.00915394	Diff 2
0.421	0.00871071	Diff 2
0.422	0.00866809	Diff 2
0.423	0.00930224	Diff 2
0.424	0.00993639	Diff 2
0.425	0.0105705	Diff 2
0.426	0.0112047	Diff 2
0.427	0.0118388	Diff 2
0.428	0.012473	Diff 2
0.429	0.0135109	Diff 2
0.43	0.0148518	Diff 2
0.431	0.0161926	Diff 2
0.432	0.0175335	Diff 2
0.433	0.0188744	Diff 2
0.434	0.0202152	Diff 2
0.435	0.0215561	Diff 2
0.436	0.020968	Diff 2
0.437	0.0198068	Diff 2
0.438	0.0186456	Diff 2
0.439	0.0174844	Diff 2
0.44	0.0163232	Diff 2
0.441	0.015162	Diff 2
0.442	0.0140008	Diff 2
0.443	0.015591	Diff 2
0.444	0.0172649	Diff 2
0.445	0.0189387	Diff 2
0.446	0.0206126	Diff 2
0.447	0.0222864	Diff 2
0.448	0.0239603	Diff 2
0.449	0.0248875	Diff 2
0.45	0.0221696	Diff 2
0.451	0.0194517	Diff 2
0.452	0.0167338	Diff 2
0.453	0.014016	Diff 2
0.454	0.0112981	Diff 2
0.455	0.00858018	Diff 2
0.456	0.00701567	Diff 2
0.457	0.00741869	Diff 2
0.458	0.00782171	Diff 2
0.459	0.00822473	Diff 2
0.46	0.00862775	Diff 2
0.461	0.00903077	Diff 2
0.462	0.00943379	Diff 2
0.463	0.00948326	Diff 2
0.464	0.00926505	Diff 2
0.465	0.00904684	Diff 2
0.466	0.00882863	Diff 2
0.467	0.00861043	Diff 2
0.468	0.00839222	Diff 2
0.469	0.00817401	Diff 2
0.47	0.00728178	Diff 2
0.471	0.00618669	Diff 2
0.472	0.0050916	Diff 2
0.473	0.00399651	Diff 2
0.474	0.00290142	Diff 2
0.475	0.00180633	Diff 2
0.476	0.000711238	Diff 2
0.477	0.000810681	Diff 2
0.478	0.000949356	Diff 2
0.479	0.00108803	Diff 2
0.48	0.00122671	Diff 2
0.481	0.00136538	Diff 2
0.482	0.00150406	Diff 2
0.483	0.00164369	Diff 2
0.484	0.00178808	Diff 2
0.485	0.00193247	Diff 2
0.486	0.00207685	Diff 2
0.487	0.00222124	Diff 2
0.488	0.00236563	Diff 2
0.489	0.00251002	Diff 2
0.49	0.00262163	Diff 2
0.491	0.00267677	Diff 2
0.492	0.00273191	Diff 2
0.493	0.00278705	Diff 2
0.494	0.0028422	Diff 2
0.495	0.00289734	Diff 2
0.496	0.00295248	Diff 2
0.497	0.00293688	Diff 2
0.498	0.00286721	Diff 2
0.499	0.00279754	Diff 2
0.5	0.00272787	Diff 2
0.501	0.0026582	Diff 2
0.502	0.00258853	Diff 2
0.503	0.00251886	Diff 2
0.504	0.00232683	Diff 2
0.505	0.0020975	Diff 2
0.506	0.00186817	Diff 2
0.507	0.00163884	Diff 2
0.508	0.00140951	Diff 2
0.509	0.00118019	Diff 2
0.51	0.000950857	Diff 2
0.511	0.000946197	Diff 2
0.512	0.000949462	Diff 2
0.513	0.000952727	Diff 2
0.514	0.000955991	Diff 2
0.515	0.000959256	Diff 2
0.516	0.000962521	Diff 2
0.517	0.000952532	Diff 2
0.518	0.000875705	Diff 2
0.519	0.000798878	Diff 2
0.52	0.000722051	Diff 2
0.521	0.000645224	Diff 2
0.522	0.000568397	Diff 2
0.523	0.00049157	Diff 2
0.524	0.000433835	Diff 2
0.525	0.000409312	Diff 2
0.526	0.000384789	Diff 2
0.527	0.000360266	Diff 2
0.528	0.000335742	Diff 2
0.529	0.000311219	Diff 2
0.53	0.000286696	Diff 2
0.531	0.00028703	Diff 2
0.532	0.000306535	Diff 2
0.533	0.00032604	Diff 2
0.534	0.000345545	Diff 2
0.535	0.000365051	Diff 2
0.536	0.000384556	Diff 2
0.537	0.000404061	Diff 2
0.538	0.000462847	Diff 2
0.539	0.00053376	Diff 2
0.54	0.000604672	Diff 2
0.541	0.000675585	Diff 2
0.542	0.000746497	Diff 2
0.543	0.00081741	Diff 2
0.544	0.000888322	Diff 2
0.545	0.000869099	Diff 2
0.546	0.000846476	Diff 2
0.547	0.000823854	Diff 2
0.548	0.000801231	Diff 2
0.549	0.000778608	Diff 2
0.55	0.000755986	Diff 2
0.551	0.000747793	Diff 2
0.552	0.000813589	Diff 2
0.553	0.000879385	Diff 2
0.554	0.00094518	Diff 2
0.555	0.00101098	Diff 2
0.556	0.00107677	Diff 2
0.557	0.00114257	Diff 2
0.558	0.00117266	Diff 2
0.559	0.00114005	Diff 2
0.56	0.00110743	Diff 2
0.561	0.00107481	Diff 2
0.562	0.0010422	Diff 2
0.563	0.00100958	Diff 2
0.564	0.000976963	Diff 2
0.565	0.000936588	Diff 2
0.566	0.000890172	Diff 2
0.567	0.000843757	Diff 2
0.568	0.000797341	Diff 2
0.569	0.000750926	Diff 2
0.57	0.00070451	Diff 2
0.571	0.000658095	Diff 2
0.572	0.000675993	Diff 2
0.573	0.000713996	Diff 2
0.574	0.000752	Diff 2
0.575	0.000790003	Diff 2
0.576	0.000828006	Diff 2
0.577	0.000866009	Diff 2
0.578	0.000904012	Diff 2
0.579	0.000811684	Diff 2
0.58	0.000714121	Diff 2
0.581	0.000616559	Diff 2
0.582	0.000518996	Diff 2
0.583	0.000421433	Diff 2
0.584	0.00032387	Diff 2
0.585	0.000248986	Diff 2
0.586	0.000292341	Diff 2
0.587	0.000335696	Diff 2
0.588	0.000379051	Diff 2
0.589	0.000422406	Diff 2
0.59	0.000465761	Diff 2
0.591	0.000509117	Diff 2
0.592	0.000548803	Diff 2
0.593	0.000581979	Diff 2
0.594	0.000615156	Diff 2
0.595	0.000648333	Diff 2
0.596	0.00068151	Diff 2
0.597	0.000714687	Diff 2
0.598	0.000747863	Diff 2
0.599	0.000789805	Diff 2
0.6	0.000838633	Diff 2
0.601	0.00088746	Diff 2
0.602	0.000936288	Diff 2
0.603	0.000985116	Diff 2
0.604	0.00103394	Diff 2
0.605	0.00108277	Diff 2
0.606	0.00101674	Diff 2
0.607	0.000914346	Diff 2
0.608	0.000811955	Diff 2
0.609	0.000709564	Diff 2
0.61	0.000607173	Diff 2
0.611	0.000504781	Diff 2
0.612	0.00040239	Diff 2
0.613	0.000405934	Diff 2
0.614	0.000413993	Diff 2
0.615	0.000422053	Diff 2
0.616	0.000430113	Diff 2
0.617	0.000438172	Diff 2
0.618	0.000446232	Diff 2
0.619	0.000464134	Diff 2
0.62	0.000534234	Diff 2
0.621	0.000604333	Diff 2
0.622	0.000674432	Diff 2
0.623	0.000744531	Diff 2
0.624	0.000814631	Diff 2
0.625	0.00088473	Diff 2
0.626	0.00091206	Diff 2
0.627	0.000862763	Diff 2
0.628	0.000813465	Diff 2
0.629	0.000764168	Diff 2
0.63	0.00071487	Diff 2
0.631	0.000665573	Diff 2
0.632	0.000616276	Diff 2
0.633	0.000616488	Diff 2
0.634	0.000655959	Diff 2
0.635	0.000695429	Diff 2
0.636	0.000734899	Diff 2
0.637	0.000774369	Diff 2
0.638	0.000813839	Diff 2
0.639	0.000853309	Diff 2
0.64	0.00086069	Diff 2
0.641	0.000857787	Diff 2
0.642	0.000854884	Diff 2
0.643	0.000851981	Diff 2
0.644	0.000849078	Diff 2
0.645	0.000846175	Diff 2
0.646	0.000843272	Diff 2
0.647	0.000890443	Diff 2
0.648	0.000939872	Diff 2
0.649	0.000989302	Diff 2
0.65	0.00103873	Diff 2
0.651	0.00108816	Diff 2
0.652	0.00113759	Diff 2
0.653	0.00117349	Diff 2
0.654	0.00113639	Diff 2
0.655	0.0010993	Diff 2
0.656	0.0010622	Diff 2
0.657	0.00102511	Diff 2
0.658	0.000988015	Diff 2
0.659	0.000950921	Diff 2
0.66	0.00094986	Diff 2
0.661	0.001014	Diff 2
0.662	0.00107814	Diff 2
0.663	0.00114229	Diff 2
0.664	0.00120643	Diff 2
0.665	0.00127057	Diff 2
0.666	0.00133471	Diff 2
0.667	0.00131574	Diff 2
0.668	0.00123027	Diff 2
0.669	0.00114479	Diff 2
0.67	0.00105932	Diff 2
0.671	0.000973842	Diff 2
0.672	0.000888366	Diff 2
0.673	0.000802891	Diff 2
0.674	0.000733332	Diff 2
0.675	0.000668938	Diff 2
0.676	0.000604544	Diff 2
0.677	0.000540149	Diff 2
0.678	0.000475755	Diff 2
0.679	0.000411361	Diff 2
0.68	0.000346966	Diff 2
0.681	0.000404367	Diff 2
0.682	0.000467564	Diff 2
0.683	0.000530761	Diff 2
0.684	0.000593957	Diff 2
0.685	0.000657154	Diff 2
0.686	0.000720351	Diff 2
0.687	0.00076947	Diff 2
0.688	0.000741323	Diff 2
0.689	0.000713176	Diff 2
0.69	0.000685029	Diff 2
0.691	0.000656882	Diff 2
0.692	0.000628735	Diff 2
0.693	0.000600588	Diff 2
0.694	0.000585291	Diff 2
0.695	0.000593478	Diff 2
0.696	0.000601664	Diff 2
0.697	0.000609851	Diff 2
0.698	0.000618038	Diff 2
0.699	0.000626224	Diff 2
0.7	0.000634411	Diff 2
0.701	0.000629362	Diff 2
0.702	0.000613624	Diff 2
0.703	0.000597887	Diff 2
0.704	0.000582149	Diff 2
0.705	0.000566411	Diff 2
0.706	0.000550673	Diff 2
0.707	0.000534935	Diff 2
0.708	0.000524869	Diff 2
0.709	0.000516665	Diff 2
0.71	0.000508461	Diff 2
0.711	0.000500258	Diff 2
0.712	0.000492054	Diff 2
0.713	0.00048385	Diff 2
0.714	0.000475647	Diff 2
0.715	0.000465778	Diff 2
0.716	0.000455825	Diff 2
0.717	0.000445873	Diff 2
0.718	0.00043592	Diff 2
0.719	0.000425967	Diff 2
0.72	0.000416015	Diff 2
0.721	0.000405895	Diff 2
0.722	0.00039484	Diff 2
0.723	0.000383786	Diff 2
0.724	0.000372732	Diff 2
0.725	0.000361677	Diff 2
0.726	0.000350623	Diff 2
0.727	0.000339568	Diff 2
0.728	0.000333083	Diff 2
0.729	0.000335032	Diff 2
0.73	0.00033698	Diff 2
0.731	0.000338929	Diff 2
0.732	0.000340878	Diff 2
0.733	0.000342826	Diff 2
0.734	0.000344775	Diff 2
0.735	0.000330178	Diff 2
0.736	0.000302096	Diff 2
0.737	0.000274013	Diff 2
0.738	0.00024593	Diff 2
0.739	0.000217847	Diff 2
0.74	0.000189764	Diff 2
0.741	0.000161681	Diff 2
0.742	0.000174145	Diff 2
0.743	0.00020009	Diff 2
0.744	0.000226035	Diff 2
0.745	0.000251979	Diff 2
0.746	0.000277924	Diff 2
0.747	0.000303868	Diff 2
0.748	0.000329813	Diff 2
0.749	0.00031522	Diff 2
0.75	0.000298496	Diff 2
0.751	0.000281771	Diff 2
0.752	0.000265047	Diff 2
0.753	0.000248322	Diff 2
0.754	0.000231598	Diff 2
0.755	0.000222292	Diff 2
0.756	0.000255163	Diff 2
0.757	0.000288034	Diff 2
0.758	0.000320905	Diff 2
0.759	0.000353776	Diff 2
0.76	0.000386648	Diff 2
0.761	0.000419519	Diff 2
0.762	0.000439047	Diff 2
0.763	0.000433699	Diff 2
0.764	0.000428351	Diff 2
0.765	0.000423003	Diff 2
0.766	0.000417656	Diff 2
0.767	0.000412308	Diff 2
0.768	0.00040696	Diff 2
0.769	0.000387688	Diff 2
0.77	0.000356962	Diff 2
0.771	0.000326235	Diff 2
0.772	0.000295509	Diff 2
0.773	0.000264783	Diff 2
0.774	0.000234057	Diff 2
0.775	0.00020333	Diff 2
0.776	0.000209862	Diff 2
0.777	0.000228933	Diff 2
0.778	0.000248003	Diff 2
0.779	0.000267073	Diff 2
0.78	0.000286144	Diff 2
0.781	0.000305214	Diff 2
0.782	0.000324284	Diff 2
0.783	0.000337305	Diff 2
0.784	0.000349993	Diff 2
0.785	0.000362681	Diff 2
0.786	0.000375369	Diff 2
0.787	0.000388057	Diff 2
0.788	0.000400745	Diff 2
0.789	0.000407752	Diff 2
0.79	0.000381873	Diff 2
0.791	0.000355994	Diff 2
0.792	0.000330114	Diff 2
0.793	0.000304235	Diff 2
0.794	0.000278356	Diff 2
0.795	0.000252477	Diff 2
0.796	0.000236871	Diff 2
0.797	0.000240611	Diff 2
0.798	0.000244351	Diff 2
0.799	0.000248092	Diff 2
0.8	0.000251832	Diff 2
0.801	0.000255572	Diff 2
0.802	0.000259312	Diff 2
0.803	0.000253662	Diff 2
0.804	0.000240218	Diff 2
0.805	0.000226773	Diff 2
0.806	0.000213329	Diff 2
0.807	0.000199884	Diff 2
0.808	0.00018644	Diff 2
0.809	0.000172996	Diff 2
0.81	0.000184661	Diff 2
0.811	0.000204878	Diff 2
0.812	0.000225096	Diff 2
0.813	0.000245313	Diff 2
0.814	0.000265531	Diff 2
0.815	0.000285748	Diff 2
0.816	0.000305965	Diff 2
0.817	0.000290361	Diff 2
0.818	0.00027269	Diff 2
0.819	0.00025502	Diff 2
0.82	0.00023735	Diff 2
0.821	0.00021968	Diff 2
0.822	0.00020201	Diff 2
0.823	0.000186663	Diff 2
0.824	0.000185007	Diff 2
0.825	0.000183351	Diff 2
0.826	0.000181696	Diff 2
0.827	0.00018004	Diff 2
0.828	0.000178385	Diff 2
0.829	0.000176729	Diff 2
0.83	0.000175487	Diff 2
0.831	0.000175032	Diff 2
0.832	0.000174577	Diff 2
0.833	0.000174122	Diff 2
0.834	0.000173667	Diff 2
0.835	0.000173212	Diff 2
0.836	0.000172757	Diff 2
0.837	0.000169094	Diff 2
0.838	0.000162744	Diff 2
0.839	0.000156394	Diff 2
0.84	0.000150044	Diff 2
0.841	0.000143694	Diff 2
0.842	0.000137344	Diff 2
0.843	0.000130993	Diff 2
0.844	0.000139279	Diff 2
0.845	0.00015261	Diff 2
0.846	0.00016594	Diff 2
0.847	0.00017927	Diff 2
0.848	0.000192601	Diff 2
0.849	0.000205931	Diff 2
0.85	0.000219262	Diff 2
0.851	0.000210558	Diff 2
0.852	0.000200527	Diff 2
0.853	0.000190497	Diff 2
0.854	0.000180467	Diff 2
0.855	0.000170436	Diff 2
0.856	0.000160406	Diff 2
0.857	0.000150661	Diff 2
0.858	0.000142628	Diff 2
0.859	0.000134595	Diff 2
0.86	0.000126562	Diff 2
0.861	0.000118529	Diff 2
0.862	0.000110496	Diff 2
0.863	0.000102463	Diff 2
0.864	0.000103252	Diff 2
0.865	0.000120993	Diff 2
0.866	0.000138734	Diff 2
0.867	0.000156474	Diff 2
0.868	0.000174215	Diff 2
0.869	0.000191956	Diff 2
0.87	0.000209696	Diff 2
0.871	0.000214709	Diff 2
0.872	0.00020896	Diff 2
0.873	0.00020321	Diff 2
0.874	0.000197461	Diff 2
0.875	0.000191712	Diff 2
0.876	0.000185963	Diff 2
0.877	0.000180214	Diff 2
0.878	0.000207573	Diff 2
0.879	0.00024648	Diff 2
0.88	0.000285387	Diff 2
0.881	0.000324294	Diff 2
0.882	0.000363201	Diff 2
0.883	0.000402108	Diff 2
0.884	0.000441015	Diff 2
0.885	0.000436663	Diff 2
0.886	0.000429596	Diff 2
0.887	0.000422529	Diff 2
0.888	0.000415462	Diff 2
0.889	0.000408395	Diff 2
0.89	0.000401328	Diff 2
0.891	0.000391895	Diff 2
0.892	0.000367985	Diff 2
0.893	0.000344074	Diff 2
0.894	0.000320164	Diff 2
0.895	0.000296253	Diff 2
0.896	0.000272343	Diff 2
0.897	0.000248432	Diff 2
0.898	0.000224531	Diff 2
0.899	0.000200649	Diff 2
0.9	0.000176766	Diff 2
0.901	0.000152884	Diff 2
0.902	0.000129001	Diff 2
0.903	0.000105119	Diff 2
0.904	8,12362417701481e-05	Diff 2
0.905	7,5636341094605e-05	Diff 2
0.906	8,56367109954951e-05	Diff 2
0.907	9,56370808963853e-05	Diff 2
0.908	0.000105637	Diff 2
0.909	0.000115638	Diff 2
0.91	0.000125638	Diff 2
0.911	0.000135639	Diff 2
0.912	0.000157607	Diff 2
0.913	0.0001838	Diff 2
0.914	0.000209993	Diff 2
0.915	0.000236187	Diff 2
0.916	0.00026238	Diff 2
0.917	0.000288573	Diff 2
0.918	0.000314766	Diff 2
0.919	0.000299818	Diff 2
0.92	0.000282183	Diff 2
0.921	0.000264547	Diff 2
0.922	0.000246912	Diff 2
0.923	0.000229276	Diff 2
0.924	0.000211641	Diff 2
0.925	0.000194181	Diff 2
0.926	0.000177816	Diff 2
0.927	0.00016145	Diff 2
0.928	0.000145085	Diff 2
0.929	0.00012872	Diff 2
0.93	0.000112354	Diff 2
0.931	9,59890212411303e-05	Diff 2
0.932	8,79704538500735e-05	Diff 2
0.933	9,6316815852164e-05	Diff 2
0.934	0.000104663	Diff 2
0.935	0.00011301	Diff 2
0.936	0.000121356	Diff 2
0.937	0.000129702	Diff 2
0.938	0.000138049	Diff 2
0.939	0.000137064	Diff 2
0.94	0.000128044	Diff 2
0.941	0.000119024	Diff 2
0.942	0.000110003	Diff 2
0.943	0.000100983	Diff 2
0.944	9,19632853575881e-05	Diff 2
0.945	8,2943182326328e-05	Diff 2
0.946	8,05946182360234e-05	Diff 2
0.947	8,06285707055139e-05	Diff 2
0.948	8,06625231750044e-05	Diff 2
0.949	8,06964756444949e-05	Diff 2
0.95	8,07304281139854e-05	Diff 2
0.951	8,07643805834759e-05	Diff 2
0.952	8,07983330529665e-05	Diff 2
0.953	9,48318364916055e-05	Diff 2
0.954	0.000109816	Diff 2
0.955	0.0001248	Diff 2
0.956	0.000139785	Diff 2
0.957	0.000154769	Diff 2
0.958	0.000169753	Diff 2
0.959	0.000181144	Diff 2
0.96	0.000169693	Diff 2
0.961	0.000158242	Diff 2
0.962	0.00014679	Diff 2
0.963	0.000135339	Diff 2
0.964	0.000123888	Diff 2
0.965	0.000112437	Diff 2
0.966	0.000107296	Diff 2
0.967	0.000114653	Diff 2
0.968	0.00012201	Diff 2
0.969	0.000129367	Diff 2
0.97	0.000136725	Diff 2
0.971	0.000144082	Diff 2
0.972	0.000151439	Diff 2
0.973	0.000156549	Diff 2
0.974	0.000159705	Diff 2
0.975	0.000162862	Diff 2
0.976	0.000166019	Diff 2
0.977	0.000169175	Diff 2
0.978	0.000172332	Diff 2
0.979	0.000175489	Diff 2
0.98	0.000166504	Diff 2
0.981	0.000153132	Diff 2
0.982	0.000139761	Diff 2
0.983	0.000126389	Diff 2
0.984	0.000113018	Diff 2
0.985	9,96459899088654e-05	Diff 2
0.986	8,62743811743016e-05	Diff 2
0.987	9,59100395644038e-05	Diff 2
0.988	0.000107168	Diff 2
0.989	0.000118426	Diff 2
0.99	0.000129684	Diff 2
0.991	0.000140942	Diff 2
0.992	0.0001522	Diff 2
0.993	0.000161317	Diff 2
0.994	0.000156557	Diff 2
0.995	0.000151798	Diff 2
0.996	0.000147038	Diff 2
0.997	0.000142279	Diff 2
0.998	0.000137519	Diff 2
0.999	0.00013276	Diff 2
1	0.000127807	Diff 2
0.05	0.00920341	Diff 3
0.051	0.00920341	Diff 3
0.052	0.00920341	Diff 3
0.053	0.00920341	Diff 3
0.054	0.00920341	Diff 3
0.055	0.00920341	Diff 3
0.056	0.00920341	Diff 3
0.057	0.00920341	Diff 3
0.058	0.00920341	Diff 3
0.059	0.00920341	Diff 3
0.06	0.00920341	Diff 3
0.061	0.00920341	Diff 3
0.062	0.00920341	Diff 3
0.063	0.00920341	Diff 3
0.064	0.00920341	Diff 3
0.065	0.00920341	Diff 3
0.066	0.00889102	Diff 3
0.067	0.00845715	Diff 3
0.068	0.00802327	Diff 3
0.069	0.0075894	Diff 3
0.07	0.00715552	Diff 3
0.071	0.00672164	Diff 3
0.072	0.00628777	Diff 3
0.073	0.00585389	Diff 3
0.074	0.00612885	Diff 3
0.075	0.00696077	Diff 3
0.076	0.00779269	Diff 3
0.077	0.00862461	Diff 3
0.078	0.00945653	Diff 3
0.079	0.0102885	Diff 3
0.08	0.0111204	Diff 3
0.081	0.0119523	Diff 3
0.082	0.0121176	Diff 3
0.083	0.0112829	Diff 3
0.084	0.0104482	Diff 3
0.085	0.00961353	Diff 3
0.086	0.00877884	Diff 3
0.087	0.00794416	Diff 3
0.088	0.00710947	Diff 3
0.089	0.00627478	Diff 3
0.09	0.00619098	Diff 3
0.091	0.00848518	Diff 3
0.092	0.0107794	Diff 3
0.093	0.0130736	Diff 3
0.094	0.0153678	Diff 3
0.095	0.017662	Diff 3
0.096	0.0199561	Diff 3
0.097	0.0222503	Diff 3
0.098	0.0243034	Diff 3
0.099	0.0235825	Diff 3
0.1	0.0228616	Diff 3
0.101	0.0221407	Diff 3
0.102	0.0214199	Diff 3
0.103	0.020699	Diff 3
0.104	0.0199781	Diff 3
0.105	0.0192572	Diff 3
0.106	0.0185364	Diff 3
0.107	0.017696	Diff 3
0.108	0.0168452	Diff 3
0.109	0.0159945	Diff 3
0.11	0.0151437	Diff 3
0.111	0.014293	Diff 3
0.112	0.0134422	Diff 3
0.113	0.0125915	Diff 3
0.114	0.0117407	Diff 3
0.115	0.0176499	Diff 3
0.116	0.025694	Diff 3
0.117	0.0337381	Diff 3
0.118	0.0417821	Diff 3
0.119	0.0498262	Diff 3
0.12	0.0578703	Diff 3
0.121	0.0659144	Diff 3
0.122	0.0739584	Diff 3
0.123	0.0730057	Diff 3
0.124	0.0660547	Diff 3
0.125	0.0591036	Diff 3
0.126	0.0521526	Diff 3
0.127	0.0452015	Diff 3
0.128	0.0382505	Diff 3
0.129	0.0312994	Diff 3
0.13	0.0243484	Diff 3
0.131	0.0219722	Diff 3
0.132	0.0254191	Diff 3
0.133	0.028866	Diff 3
0.134	0.0323129	Diff 3
0.135	0.0357598	Diff 3
0.136	0.0392067	Diff 3
0.137	0.0426535	Diff 3
0.138	0.0461004	Diff 3
0.139	0.049781	Diff 3
0.14	0.0540626	Diff 3
0.141	0.0583442	Diff 3
0.142	0.0626257	Diff 3
0.143	0.0669073	Diff 3
0.144	0.0711889	Diff 3
0.145	0.0754705	Diff 3
0.146	0.0797521	Diff 3
[truncated: 2,756 more rows]

## Sheet: Figure 2A
Frame (0.1s/Frame)	fluorescence intensity
1	16720.4
2	16761.5
3	16793.4
4	16821.5
5	16844.9
6	16865.3
7	16893.4
8	16920.9
9	16993.9
10	17056.7
11	17162
12	17351.9
13	17760
14	18620.9
15	19552.9
16	20300.8
17	21155.3
18	21935.9
19	22594.4
20	23124
21	23487.8
22	23765.4
23	23992.5
24	24170.5
25	24284.2
26	24345.5
27	24370.7
28	24389.2
29	24341.7
30	24298.6
31	24209.5
32	24116.2
33	24007.2
34	23899.3
35	23772.4
36	23636.2
37	23508.2
38	23373.3
39	23231
40	23103.9
41	22952.8
42	22810.1
43	22660.5
44	22519.5
45	22358.6
46	22212.8
47	22077.6
48	21939.8
49	21799.7
50	21658.9
51	21520.6
52	21386.2
53	21254.4
54	21136.3
55	21010.4
56	20886.7
57	20761.7
58	20639.9
59	20522.3
60	20411
61	20299.8
62	20192.2
63	20087.2
64	19967.5
65	19869.9
66	19759.5
67	19661.8
68	19569.1
69	19465.1
70	19380.6
71	19285.1
72	19195.2
73	19118
74	19024.9
75	18943.7
76	18856.1
77	18772.8
78	18704.1
79	18626.7
80	18555.1
81	18472.5
82	18396.6
83	18328.4
84	18254
85	18169
86	18097.6
87	18026.5
88	17954
89	17894.4
90	17829.7
91	17769.2
92	17717.2
93	17678.5
94	17641.6
95	17608
96	17578.3
97	17532.4
98	17497.5
99	17462.4
100	17444.1
101	17408.8
102	17377
103	17344.6
104	17316.7
105	17290.3
106	17262.2
107	17232.4
108	17208.3
109	17192.6
110	17180.2
111	17154.8
112	17130.2
113	17097.9
114	17065
115	17030.1
116	17003.2
117	16974.3
118	16950
119	16928.8
120	16914.2
121	16905.9
122	16882.7
123	16856.7
124	16839.8
125	16829.1
126	16826.5
127	16822.3
128	16823.9
129	16831.5
130	16828.7
131	16821.7
132	16833.8
133	16848.3
134	16877.5
135	16929.7
136	17015.9
137	17207.1
138	17742.6
139	18699.4
140	19463.7
141	20038.6
142	20778.1
143	21528.5
144	22128.1
145	22671.3
146	23146.6
147	23459.9
148	23660.4
149	23838.2
150	23952.5
151	24025.3
152	24076
153	24079.1
154	24061.1
155	24021.8
156	23931.5
157	23848.8
158	23736.4
159	23613.5
160	23483.1
161	23357
162	23233.6
163	23099.1
164	22972.1
165	22824.8
166	22686.7
167	22549.5
168	22417.4
169	22266.4
170	22121.1
171	21972.1
172	21839.3
173	21685.8
174	21545.4
175	21401
176	21259.4
177	21130.3
178	20991.1
179	20857.3
180	20729.2
181	20600.4
182	20468.2
183	20339.3
184	20217.9
185	20099.3
186	19980.7
187	19877.5
188	19774.9
189	19659.2
190	19558.8
191	19453.4
192	19346.5
193	19242.4
194	19155.8
195	19064.9
196	18968.6
197	18877.6
198	18775.5
199	18684.6
200	18599.8
201	18509.1
202	18433.2
203	18365.9
204	18295.5
205	18217.8
206	18157
207	18094.8
208	18037.1
209	17977.3
210	17921.6
211	17864.1
212	17797.4
213	17738
214	17685.8
215	17627.2
216	17584.9
217	17535.8
218	17492
219	17457.7
220	17411.5
221	17374.4
222	17334.8
223	17306.2
224	17261.6
225	17222.6
226	17184.2
227	17141.4
228	17111.1
229	17084.2
230	17050.9
231	17025.8
232	16982
233	16937.2
234	16894.1
235	16867.4
236	16848
237	16823.9
238	16799
239	16765.5
240	16748.6
241	16711
242	16692.9
243	16666
244	16646.5
245	16620.2
246	16597.7
247	16587.1
248	16569.8
249	16550
250	16529.8
251	16513.9
252	16504.6
253	16489.9
254	16495.7
255	16507.9
256	16513.7
257	16534.1
258	16560.9
259	16608.5
260	16666.1
261	16779
262	17012.5
263	17657.6
264	18613.6
265	19299.7
266	19871.8
267	20626.4
268	21305.8
269	21847.3
270	22391.2
271	22788.4
272	23091.5
273	23312.5
274	23461
275	23572.8
276	23633.3
277	23656.2
278	23661.6
279	23640.7
280	23592.5
281	23519.9
282	23431.6
283	23330.9
284	23222.3
285	23108.1
286	22974.1
287	22833.8
288	22697.7
289	22563.1
290	22424.1
291	22281.6
292	22150.9
293	21998.2
294	21854.6
295	21713
296	21573.8
297	21419.7
298	21272.7
299	21129.2
300	20993.9
301	20849.9
302	20711
303	20578.2
304	20432.9
305	20316.4
306	20203.2
307	20075.3
308	19958.4
309	19843.2
310	19723.2
311	19616.9
312	19510.2
313	19399.3
314	19298.2
315	19195.8
316	19089.4
317	18985.8
318	18892.1
319	18783.1
320	18693.1
321	18603.4
322	18514
323	18433.9
324	18347.3
325	18269.9
326	18196.2
327	18129.3
328	18048.1
329	17979.6
330	17899.9
331	17838.9
332	17782.1
333	17713.5
334	17647.5
335	17573.9
336	17512.2
337	17450.3
338	17398.6
339	17348.3
340	17293.2
341	17236.9
342	17186.8
343	17142.9
344	17079.4
345	17035.3
346	16994.8
347	16961.2
348	16914.8
349	16878.3
350	16828.1
351	16794
352	16753.4
353	16720.6
354	16682.8
355	16655.9
356	16631
357	16591.3
358	16563.8
359	16531.3
360	16496.4
361	16462.7
362	16431.6
363	16405.5
364	16379.6
365	16366.2
366	16349.2
367	16346.9
368	16336.5
369	16337.5
370	16336.3
371	16339.2
372	16375.3
373	16422.9
374	16555.7
375	16834.5
376	17321.6
377	17794.9
378	18436.5
379	19196.2
380	19912
381	20450.5
382	21002.9
383	21429.7
384	21815.5
385	22105.5
386	22349.8
387	22553.9
388	22763.6
389	22959.1
390	23073.9
391	23154.8
392	23179.8
393	23167.2
394	23142.5
395	23090.5
396	23030.8
397	22950.7
398	22843.8
399	22748.4
400	22640.4
401	22527.3
402	22409.3
403	22281.5
404	22137.7
405	22000.8
406	21873.9
407	21741.4
408	21602.8
409	21461.2
410	21321.6
411	21187.9
412	21060.6
413	20927.7
414	20806.5
415	20689.7
416	20587.4
417	20473.6
418	20349.9
419	20229
420	20115.1
421	20001
422	19887.7
423	19783
424	19674.4
425	19582.2
426	19480.2
427	19370.3
428	19270.3
429	19172.5
430	19067.9
431	18974.8
432	18879.7
433	18778.2
434	18685.2
435	18597
436	18517.2
437	18432.7
438	18347.1
439	18267.5
440	18192
441	18117.8
442	18050.7
443	17985.8
444	17918.3
445	17856
446	17801.5
447	17738.5
448	17683.9
449	17633.4
450	17577.3
451	17525.9
452	17463.5
453	17422.5
454	17365.3
455	17300.8
456	17239
457	17184.4
458	17121
459	17078.2
460	17051.7
461	17004.6
462	16956.7
463	16915.7
464	16870.8
465	16838.3
466	16804.8
467	16776.4
468	16751.6
469	16708
470	16690.5
471	16665.4
472	16638.9
473	16608.6
474	16582.1
475	16556.1
476	16520.1
477	16506.5
478	16474.4
479	16448.6
480	16426.8
481	16397.7
482	16378.6
483	16369.2
484	16349.6
485	16333.1
486	16336.1
487	16333.7
488	16326.4
489	16316.2
490	16309.4
491	16291.1
492	16277.2
493	16266.9
494	16260.6
495	16257.4
496	16249.6
497	16241.1
498	16232.8
499	16227.9
500	16231.6
501	16252.7
502	16301.1
503	16393.7
504	16639.9
505	17181
506	17867.2
507	18732.5
508	19563.3
509	20301.9
510	20963.6
511	21547.6
512	22047.4
513	22481
514	22808
515	23026.8
516	23193.5
517	23302.7
518	23378.5
519	23397.1
520	23382.8
521	23366.1
522	23324.7
523	23276.1
524	23186.6
525	23098.7
526	22977.5
527	22856.1
528	22718.6
529	22575.5
530	22432.8
531	22291.9
532	22142.2
533	21997.6
534	21848.1
535	21696.1
536	21544.6
537	21387
538	21241.9
539	21099.9
540	20943.6
541	20795.3
542	20648.6
543	20506.7
544	20383.6
545	20243.3
546	20106.1
547	19985.8
548	19856.6
549	19734.8
550	19614.2
551	19497.3
552	19373.9
553	19252.9
554	19139.8
555	19032.6
556	18921.4
557	18822.4
558	18725.4
559	18628.1
560	18530.9
561	18429.2
562	18338.9
563	18244.9
564	18147.3
565	18056.5
566	17971.2
567	17870.1
568	17794.8
569	17713.2
570	17645.4
571	17579.3
572	17511.5
573	17438.5
574	17373.7
575	17307.2
576	17238.7
577	17178.9
578	17114.9
579	17066.8
580	17001
581	16949.2
582	16908.9
583	16857.2
584	16811
585	16773.1
586	16732.5
587	16687.3
588	16635.7
589	16601.1
590	16565.2
591	16524.3
592	16483.2
593	16445.9
594	16402.2
595	16368.8
596	16339.7
597	16311.4
598	16274.8
599	16246.7
600	16211.3
601	16186.5
602	16153
603	16117.7
604	16084.5
605	16049.5
606	16018.1
607	16005.5
608	15993.2
609	15972.2
610	15959.6
611	15945.2
612	15928.4
613	15912.3
614	15888.8
615	15859.9
616	15838.2
617	15822.1
618	15812.1
619	15819.7
620	15816.9
621	15822.8
622	15840
623	15838.9
624	15844.1
625	15845.1
626	15851.1
627	15886.5
628	15901.3
629	15892.1
630	15901.2
631	15908.7
632	15919.6
633	15933.6
634	15954.3
635	15991.8
636	16029.6
637	16106.2
638	16241.6
639	16484.2
640	17011.4
641	17907.5
642	18780.5
643	19509.2
644	20317.1
645	21052.4
646	21622
647	22082
648	22489.5
649	22832.2
650	23040.1
651	23166.6
652	23254.9
653	23292.5
654	23303.1
655	23300.7
656	23273.1
657	23201.2
658	23114.2
659	23027.5
660	22925.9
661	22807.8
662	22675.5
663	22537.2
664	22405.1
665	22276.8
666	22137
667	21985.8
668	21819.4
669	21661.5
670	21511.9
671	21353.5
672	21206.3
673	21063.4
674	20920.3
675	20777.6
676	20634.3
677	20483.5
678	20343.4
679	20215.4
680	20075.9
681	19931.2
682	19809.7
683	19695
684	19559.3
685	19428.8
686	19307.6
687	19194.6
688	19072.2
689	18962.5
690	18843.7
691	18737.4
692	18626.8
693	18527.9
694	18415.9
695	18321.2
696	18222.5
697	18144.1
698	18060
699	17977.6
700	17881.6
701	17792.3
702	17722
703	17639.1
704	17569.5
705	17503.6
706	17422.4
707	17349.4
708	17274.9
709	17212.9
710	17153.4
711	17082.2
712	17027.6
713	16972.8
714	16922.3
715	16870.4
716	16813.2
717	16759.3
718	16709.5
719	16664.4
720	16615.9
721	16570.5
722	16523.7
723	16470
724	16428.3
725	16391.2
726	16351
727	16308.2
728	16263.6
729	16236.2
730	16208
731	16171.1
732	16132.3
733	16087.8
734	16064.4
735	16029.6
736	16000.3
737	15958.4
738	15927.6
739	15892.9
740	15865.1
741	15835.2
742	15813.2
743	15811.3
744	15818.2
745	15808
746	15824.7
747	15865.4
748	15914.1
749	15984.5
750	16099.3
751	16334.2
752	16813.9
753	17239.9
754	17798.9
755	18475.7
756	19104.3
757	19720.5
758	20215.4
759	20729.3
760	21105.6
761	21453.9
762	21682
763	21866.6
764	22011.2
765	22158.1
766	22320
767	22406.9
768	22433.3
769	22423.6
770	22393.5
771	22345
772	22273.2
773	22180.6
774	22073.2
775	21990.1
776	21873.1
777	21750.1
778	21633.5
779	21523.9
780	21399
781	21279.5
782	21144.9
783	21009.8
784	20872.1
785	20743.8
786	20616.5
787	20482.5
788	20347.2
789	20226.4
790	20103.8
791	19978.3
792	19849.5
793	19729.7
794	19612.1
795	19476.4
796	19357.9
797	19235.9
798	19117.7
799	18992.3
800	18887.1
801	18786.2
802	18693
803	18599.7
804	18493.4
805	18392.5
806	18294.3
807	18196
808	18101.2
809	18014.1
810	17937.2
811	17839.8
812	17755.8
813	17663.9
814	17577.9
815	17494.7
816	17414.4
817	17334.4
818	17259.5
819	17197.8
820	17137.8
821	17057.6
822	16996.3
823	16941.3
824	16885.4
825	16820
826	16761.1
827	16711
828	16655.3
829	16607.7
830	16559
831	16504.5
832	16449.8
833	16395.2
834	16346.4
835	16295.8
836	16257.2
837	16218.9
838	16186
839	16163.3
840	16144.3
841	16116.1
842	16082.7
843	16056.6
844	16027.5
845	16003.9
846	15977.5
847	15952.3
848	15926.1
849	15897.9
850	15874.2
851	15845
852	15831.3
853	15813.8
854	15794.1
855	15788.2
856	15789.3
857	15773
858	15754
859	15742.8
860	15734.1
861	15730
862	15726.9
863	15724.8
864	15714
865	15725
866	15722.4
867	15724.7
868	15727.6
869	15731.4
870	15756.2
871	15791.9
872	15835.6
873	15893.8
874	15971.3
875	16143.5
876	16536
877	17152.2
878	17854.8
879	18598.5
880	19300.8
881	19939.8
882	20507.1
883	21024.8
884	21471.2
885	21822.2
886	22101.8
887	22380.9
888	22546.7
889	22670.7
890	22760.3
891	22796.5
892	22785
893	22746.8
894	22702.6
895	22611.3
896	22512.2
897	22400.8
898	22287.7
899	22156.3
900	22028.3
901	21884.7
902	21750.1
903	21606.1
904	21463.2
905	21311.6
906	21177.6
907	21046.1
908	20897.4
909	20750
910	20607.5
911	20454
912	20309.7
913	20164.1
914	20033.1
915	19890.8
916	19758.3
917	19622.9
918	19485.3
919	19362.5
920	19245.6
921	19129.5
922	19014
923	18884.4
924	18767.4
925	18640.7
926	18536.6
927	18435.3
928	18345.5
929	18256.7
930	18157.9
931	18066.1
932	17982.8
933	17888.9
934	17801.5
935	17711.6
936	17616.4
937	17536.2
938	17455.6
939	17373.2
940	17299.8
941	17228.8
942	17161.2
943	17097.6
944	17030.6
945	16967.3
946	16900.3
947	16848.9
948	16777.3
949	16718.5
950	16658.8
951	16599.7
952	16545.7
953	16492
954	16443.6
955	16391.4
956	16349.2
957	16309.6
958	16263.7
959	16227.4
960	16180.4
961	16149.2
962	16112
963	16071.9
964	16029.9
965	16000.3
966	15948.8
967	15914.5
968	15875.9
969	15847.7
970	15815
971	15773.6
972	15732.6
973	15705.5
974	15672.9
975	15651.6
976	15623.7
977	15597.5
978	15572.2
979	15558.6
980	15537.9
981	15497.5
982	15477.4
983	15457
984	15436.3
985	15415.8
986	15403.1
987	15394.4
988	15382.6
989	15366.1
990	15361.3
991	15362.8
992	15366.3
993	15370.7
994	15380.5
995	15396.1
996	15411.7
997	15424.4
998	15475.6
999	15509.4
1000	15587.9
1001	15693.1
1002	15861.3
1003	16320.5
1004	17188.2
1005	17936
1006	18540.1
1007	19229.9
1008	19899.4
1009	20509.2
1010	20997.2
1011	21427.5
1012	21817.4
1013	22141.1
1014	22337.5
1015	22484.9
1016	22574.6
1017	22618.7
1018	22634.1
1019	22621.3
1020	22591.9
1021	22520.8
1022	22425.3
1023	22323.4
1024	22210.9
1025	22071.4
1026	21936.1
1027	21804.2
1028	21671.5
1029	21542.3
1030	21395.2
1031	21245.4
1032	21089.5
1033	20941.6
1034	20810.5
1035	20669.9
1036	20527
1037	20390.9
1038	20251.1
1039	20115.2
1040	19978.5
1041	19847.5
1042	19713.3
1043	19585.1
1044	19445.9
1045	19314.6
1046	19194.4
1047	19062.8
1048	18938.6
1049	18819.6
1050	18710.8
1051	18600.7
1052	18485.5
1053	18365.6
1054	18247.3
1055	18145.1
1056	18035.9
1057	17953.9
1058	17861.6
1059	17767
1060	17676.2
1061	17589.2
1062	17500.7
1063	17407.9
1064	17321.9
1065	17241.3
1066	17159.9
1067	17080.4
1068	17010.2
1069	16932.9
1070	16871.3
1071	16813
1072	16747.4
1073	16690.2
1074	16622.2
1075	16564.3
1076	16507.9
1077	16450
1078	16410.6
1079	16357.5
1080	16313.1
1081	16279.4
1082	16234.5
1083	16197.9
1084	16146
1085	16104.2
1086	16057.9
1087	16023.9
1088	15985.6
1089	15942.8
1090	15891.1
1091	15856.1
1092	15812.1
1093	15773.2
1094	15738.1
1095	15707.2
1096	15682.8
1097	15652.4
1098	15626.6
1099	15598.4
1100	15571.7
1101	15555.1
1102	15538.3
1103	15509.3
1104	15488.6
1105	15474.7
1106	15440.6
1107	15413.7
1108	15396.7
1109	15384.6
1110	15365.3
1111	15348.9
1112	15335.5
1113	15322.2
1114	15300.8
1115	15277.6
1116	15268.6
1117	15267.9
1118	15255.9
1119	15245.8
1120	15234.6
1121	15242.1
1122	15232.1
1123	15229.7
1124	15217.5
1125	15209.8
1126	15212.9
1127	15219.2
1128	15217.9
1129	15231.9
1130	15243.2
1131	15266
1132	15277.4
1133	15315.5
1134	15389.8
1135	15486.8
1136	15614.2
1137	15811.6
1138	16201.4
1139	17056.3
1140	17950.6
1141	18614.1
1142	19418.3
1143	20166.4
1144	20768.5
1145	21306.9
1146	21797.8
1147	22132.1
1148	22391.6
1149	22576.4
1150	22694.9
1151	22774.4
1152	22814.6
1153	22776
1154	22709
1155	22638.3
1156	22556.3
1157	22437.3
1158	22331.9
1159	22207.2
1160	22060.8
1161	21913.4
1162	21773.7
1163	21632.1
1164	21491.7
1165	21353.6
1166	21206.9
1167	21053.8
1168	20900.8
1169	20760
1170	20619.5
1171	20470.5
1172	20323.1
1173	20177.6
1174	20020.8
1175	19878.7
1176	19746.7
1177	19605.2
1178	19482.2
1179	19346.1
1180	19216.4
1181	19098.8
1182	18981.7
1183	18856.8
1184	18736.6
1185	18623
1186	18503
1187	18392.3
1188	18278
1189	18178.3
1190	18067.4
1191	17963.9
1192	17869.2
1193	17767.5
1194	17670.5
1195	17581.5
1196	17496.6
1197	17399.6
1198	17307.1
1199	17212.8
1200	17131.4
1201	17057.5
1202	16979.1
1203	16902.9
1204	16821.5
1205	16747.3
1206	16674.7
1207	16610.8
1208	16549.1
1209	16489.3
1210	16423.7
1211	16364.7
1212	16303.2
1213	16243.3
1214	16190.2
1215	16122.9
1216	16061.1
1217	16013.5
1218	15964.6
1219	15920.1
1220	15882.7
1221	15835.2
1222	15786.1
1223	15739.4
1224	15695.3
1225	15652
1226	15616.2
1227	15578.2
1228	15536.7
1229	15497.1
1230	15459
1231	15440.4
1232	15415.3
1233	15392.5
1234	15363.7
1235	15335.9
1236	15314
1237	15282.2
1238	15256
1239	15233.2
1240	15217.3
1241	15190.6
1242	15166.2
1243	15155.9
1244	15129.8
1245	15109.1
1246	15091.4
1247	15072.7
1248	15056.9
1249	15042.4
1250	15031.8
1251	15022
1252	15014.4
1253	15011.3
1254	15009.1
1255	15002.5
1256	15008.7
1257	15014.5
1258	15019.4
1259	15034.7
1260	15030.9
1261	15011.4
1262	15004.1
1263	15008.4
1264	15004.6
1265	15009.3
1266	15023.5
1267	15026.6
1268	15027.4
1269	15020.6
1270	15025
1271	15040.4
1272	15043.8
1273	15049.6
1274	15073.1
1275	15139.6
1276	15219.2
1277	15349.2
1278	15596.3
1279	16131.2
1280	16859.4
1281	17693.8
1282	18465.3
1283	19261.2
1284	19961.4
1285	20584.4
1286	21155.9
1287	21611.2
1288	21931
1289	22154.4
1290	22310.4
1291	22408.8
1292	22483.5
1293	22507.3
1294	22482.8
1295	22437.5
1296	22382.3
1297	22299.5
1298	22187.4
1299	22078.9
1300	21949.2
1301	21802.2
1302	21646.8
1303	21508.4
1304	21349.6
1305	21202.2
1306	21049.6
1307	20905.2
1308	20765.8
1309	20609.4
1310	20469.3
1311	20316.4
1312	20171
1313	20016.2
1314	19877.7
1315	19743.9
1316	19614
1317	19478.9
1318	19348.1
1319	19214.2
1320	19084.2
1321	18957.3
1322	18835.9
1323	18714.7
1324	18598.6
1325	18482.5
1326	18372.1
1327	18262.7
1328	18155
1329	18045.2
1330	17929.8
1331	17822.9
1332	17719.9
1333	17628.3
1334	17529.9
1335	17447.3
1336	17364.4
1337	17281.1
1338	17188
1339	17106.3
1340	17032.5
1341	16963.6
1342	16880.3
1343	16792.5
1344	16716.4
1345	16639
1346	16565.3
1347	16504
1348	16438.4
1349	16373.7
1350	16318.3
1351	16253.2
1352	16194.5
1353	16135.9
1354	16076.7
1355	16026.1
1356	15963.5
1357	15915.7
1358	15860.6
1359	15815
1360	15761.3
1361	15714.9
1362	15671.6
1363	15623.6
1364	15575.7
1365	15547
1366	15516
1367	15465.4
1368	15434.6
1369	15401.8
1370	15363.2
1371	15333
1372	15302.8
1373	15279
1374	15247
1375	15213
1376	15187.6
1377	15172.5
1378	15140.4
1379	15107
1380	15086.6
1381	15052
1382	15024.8
1383	15004.5
1384	14979.9
1385	14948
1386	14921.2
1387	14906.3
1388	14895.6
1389	14872.7
1390	14868.2
1391	14851
1392	14838.8
1393	14827.5
1394	14808.3
1395	14791.4
1396	14780.2
1397	14769.1
1398	14778.1
1399	14788.3
1400	14786.5
1401	14784.1
1402	14778.6
1403	14786
1404	14802.2
1405	14809.1
1406	14804.4
1407	14798.1
1408	14799.2
1409	14796.7
1410	14803.9
1411	14809.8
1412	14829.9
1413	14850.6
1414	14880
1415	14908
1416	14919.5
1417	14946.9
1418	14983.3
1419	15031.5
1420	15081.5
1421	15176.7
1422	15333.7
1423	15694.7
1424	16388.7
1425	17325.3
1426	18163.6
1427	19001.2
1428	19801.4
1429	20575.3
1430	21188.9
1431	21646.9
1432	21984.3
1433	22220.6
1434	22359.5
1435	22446.7
1436	22477.9
1437	22479.1
1438	22443.7
1439	22374.3
1440	22304.4
1441	22208.2
1442	22102.4
1443	21972.2
1444	21848.6
1445	21709.8
1446	21571.2
1447	21422
1448	21274.9
1449	21129.1
1450	20974
1451	20821.5
1452	20675.2
1453	20528.7
1454	20387.4
1455	20238.8
1456	20091.4
1457	19946.5
1458	19797.3
1459	19653.1
1460	19506.7
1461	19370.5
1462	19237.7
1463	19107.3
1464	18978.8
1465	18856.8
1466	18727.9
1467	18600.8
1468	18472.4
1469	18353
1470	18239.8
1471	18127.5
1472	18011.1
1473	17907.6
1474	17791.3
1475	17681.1
1476	17581.5
1477	17485.4
1478	17384
1479	17287.9
1480	17197.6
1481	17100.4
1482	17009
1483	16918.8
1484	16841.7
1485	16759.4
1486	16689.5
1487	16616.7
1488	16550.6
1489	16470.9
1490	16389.3
1491	16317.5
1492	16248.6
1493	16192.7
1494	16128.8
1495	16069
1496	16017
1497	15958.4
1498	15900
1499	15847.2
1500	15797.1
1501	15738.4
1502	15694.5
1503	15638.3
1504	15594.6
1505	15554.7
1506	15506.9
1507	15476.4
1508	15439.5
1509	15406.8
1510	15380.9
1511	15337.2
1512	15292.4
1513	15260
1514	15216.4
1515	15165.8
1516	15116.1
1517	15078
1518	15044.1
1519	15014.8
1520	14983
1521	14946.1
1522	14925.4
1523	14900.8
1524	14882.9
1525	14876.2
1526	14858.7
1527	14826.3
1528	14807.7
1529	14783.8
1530	14753.1
1531	14721.1
1532	14701.2
1533	14672.6
1534	14651.8
1535	14640.1
1536	14618.8
1537	14594.4
1538	14581.2
1539	14559.8
1540	14548.2
1541	14546.2
1542	14521.6
1543	14517.4
1544	14518.2
1545	14516.2
1546	14504.7
1547	14504.4
1548	14505.2
1549	14510.2
1550	14521.6
1551	14529.1
1552	14544.9
1553	14553.4
1554	14567.8
1555	14586.3
1556	14618.2
1557	14643.2
1558	14647.8
1559	14677.8
1560	14703.8
1561	14717.9
1562	14740.9
1563	14786.2
1564	14853
1565	14916.8
1566	15015.7
1567	15172.2
1568	15504.6
1569	16274.4
1570	17269.7
1571	18073.5
1572	18952.7
1573	19897.7
1574	20631.7
1575	21162.4
1576	21544.2
1577	21823
1578	22027.5
1579	22158
1580	22220.3
1581	22236
1582	22230.9
1583	22201
1584	22141.1
1585	22057.7
1586	21961.9
1587	21842.2
1588	21704.6
1589	21584.7
1590	21434.2
1591	21292.1
1592	21139.1
1593	20984.7
1594	20830.3
1595	20682
1596	20527.3
1597	20363.4
1598	20202.1
1599	20055.4
1600	19908
1601	19755.9
1602	19599
1603	19470.1
1604	19335.6
1605	19193.8
1606	19063.7
1607	18928.2
1608	18801
1609	18686.7
1610	18561.4
1611	18446.6
1612	18330
1613	18210.1
1614	18095.9
1615	17969.4
1616	17858.1
1617	17761.7
1618	17653
1619	17561.4
1620	17466.4
1621	17372.3
1622	17278.8
1623	17178.1
1624	17084.9
1625	16994.5
1626	16904.4
1627	16817.2
1628	16733.4
1629	16646.1
1630	16560.9
1631	16479.1
1632	16411.5
1633	16337.2
1634	16266
1635	16192.2
1636	16124.6
1637	16060.1
1638	15982.5
1639	15922.4
1640	15846.8
1641	15775
1642	15708.9
1643	15647.5
1644	15587.6
1645	15533.3
1646	15478.3
1647	15423.6
1648	15374.3
1649	15318.8
1650	15277.3
1651	15251.7
1652	15211.4
1653	15171.2
1654	15139.7
1655	15097.3
1656	15059.5
1657	15030.1
1658	14986.4
1659	14946.8
1660	14896.5
1661	14864.5
1662	14826
1663	14798.1
1664	14768.6
1665	14734.2
1666	14716.7
1667	14692.3
1668	14670.7
1669	14656
1670	14661.2
1671	14645.9
1672	14635.9
1673	14622.4
1674	14604.6
1675	14587
1676	14574.7
1677	14564.8
1678	14548.7
1679	14543.4
1680	14529.8
1681	14515.9
1682	14499.7
1683	14495
1684	14479
1685	14482.4
1686	14467.3
1687	14449.5
1688	14438.4
1689	14427.7
1690	14425.5
1691	14428.7
1692	14430.1
1693	14440.5
1694	14447.1
1695	14457.9
1696	14460.4
1697	14476.8
1698	14471.6
1699	14471.2
1700	14482.5
1701	14475.7
1702	14485.5
1703	14486.9
1704	14491.7
1705	14516.2
1706	14560.2
1707	14616.9
1708	14658.6
1709	14725.3
1710	14826.7
1711	15000.2
1712	15432.4
1713	16121.4
1714	16995.7
1715	17880
1716	18719.1
1717	19500.8
1718	20255.1
1719	20914.5
1720	21353.7
1721	21678
1722	21907.2

## Sheet: Figure 2B
frame (0.1s/frame)	ROI1	ROI2	ROI3	ROI4	ROI5	ROI6	ROI7	ROI8	ROI9	ROI10
1	37506.4	36227.4	26480.6	37757.5	32023.4	32158	32450.1	37480.2	37265.9	30551.4
2	37559.9	36249.8	26285.6	37732.2	31971.7	32310.8	32348.8	37420.3	37453	30411
3	37518.2	36219	26308.1	37358.4	31993.1	32150	32245.3	38203.5	37399.9	30313.5
4	37274.6	36165.8	26401.6	37451.4	32119.9	32234.4	32222.7	37700.6	37250.7	30693.3
5	37301.1	35989.3	26145	37537.6	31901.2	32534	32432.8	37749.3	37221.8	30517.2
6	37196	36141.6	26268	37144	31919.9	32380.7	32331.1	38023.5	37473.7	30425.8
7	37557.7	36258.1	26333.8	37191.9	32166.4	32242.4	32442.9	37938.6	37178.8	30145
8	37465.4	36226.1	27216.4	37638.7	31973.2	32084.9	32099.9	37524.9	36858.9	30332.8
9	37566.3	36289.8	27787.8	37765.2	32075	32497.7	32182.7	37471.7	36657.7	30075
10	37597.3	36239.1	27573.5	37745.2	32112.7	32687.6	31983.9	37633.9	36775.1	29922.2
11	37668.7	36049.5	28217.8	37856.6	32077	32817.1	31720.9	37582.4	36736.5	30397.8
12	37808.5	36555.9	29424.2	38254	32163.3	33042.4	32049.6	37952.9	36856.6	30089.4
13	38240.9	36727.3	30163.8	38773.7	34436	33536.7	32654.9	37980	37936.2	29986.2
14	38823.9	37200.9	34091.8	39408.1	40681.3	37079.9	33757.6	38008.6	45825.3	30514.5
15	40417.7	39036.2	38538.1	40286.8	44213.8	44884.9	34673.7	38282.3	52825.3	30735.6
16	47558.7	40404.4	41419.6	41688.1	45281.7	48222.8	37163.9	39161.4	56012.7	31017.8
17	56049.4	44024.3	43896.1	42602.9	47094.3	50208.6	42585.3	41464.9	57778.3	31951
18	58269.4	50018.1	46224.2	43592.8	47848.9	51660.4	46062.2	43830.5	58610.8	34335.4
19	59278.7	52591.7	47924.3	44573.2	49680	53688	49391.3	46971.6	58861.8	37926.3
20	59520.6	55189.6	48949.1	46225.1	50316.2	54268.7	50911.2	49300.4	59284.5	40934.7
21	59848.8	56763.3	49791.8	48582.4	50737.2	54272.6	52338.6	50135.8	59189	43821.7
22	59939.4	58855.6	51240.4	50971.1	51850.1	54778.4	52800.2	50957.8	59441.8	45257.3
23	60068.9	59587.6	51846.7	51821.6	52523	56306	53495.1	51975.5	59342.1	45809.4
24	60116.3	59538.6	52098.9	52732.9	52743.9	56488.5	53684.2	52509.2	59631.3	46291.5
25	60180.3	59825.8	51925.3	53687.4	53000.4	56502.6	54152.3	52600.9	59642.5	46939.4
26	60192	59978	52183.4	54060.2	52557.1	56272.7	54312.5	52960.3	59687.3	47217.3
27	60132.4	59991.5	52172.2	53978.8	52417.3	56790.1	54372.7	53432.1	59632.4	47105.1
28	60080.7	59862.3	52195.5	54098.2	52261.7	56422.3	54088.1	53200.3	59665.6	46913
29	60028.5	59835.3	51893.6	54134.9	52130.1	56001.6	54275	52759.3	59565.2	46963.7
30	60229.9	59817.7	51706.5	54224	51629.7	56158.3	53838.8	53094.9	59679.9	46624.2
31	60094	59608.4	51129.3	54215.9	52354.1	55543.1	53379.8	52706.8	59540.4	46512.9
32	60119.9	59571.7	51000.3	53931.6	52194.9	55583.3	53181.7	52889.9	59344	46370.3
33	60035.3	59553.4	50661.6	53998.8	52273.3	54432.9	52680.6	52451.7	59479.3	46073.2
34	59924.1	59429.4	49862.6	54021.1	52128.3	54367.6	52485.1	52248	59164.1	45682.8
35	59887.3	59302.8	49819.4	53796.9	51780	53934.4	51993	51960.6	59280.2	45458.2
36	59758.4	59155.9	49353.4	53611.2	51310.1	53319.5	51597.3	52059.7	58906.2	45154.2
37	59621.5	58947.7	48525.7	53483.3	51081.9	52991.1	51105	51847.2	58838.2	44854.7
38	59391.8	58883.5	48248	53199.8	50555.9	52624.1	50770.2	51254.1	58721.9	45029.8
39	59196	58584.2	47562.9	53134.5	50162.4	52062	50432.4	51014	58503.5	44527.8
40	59023.6	58427.8	46800.2	52942.1	49841.5	51841.7	50241.4	50655.6	58297.8	44413.4
41	58763.2	58276.1	46779.7	52760	49302.4	51365.8	49780.3	50430.1	58021.4	43928.7
42	58524.6	58007.2	46237.3	52536.3	49191.2	51015	49486.3	50164.5	57800.7	44020.6
43	58418.9	57793.3	45758.3	52302.3	48812.3	50613	49041.2	49796.8	57491.8	43476.6
44	58011.2	57442.1	45549.9	52163.9	48341.2	50611	48644.8	49429.8	57219.9	43278.9
45	57636.9	57310	44484.2	51745.3	48607.7	49768.4	47691.2	49474.9	56945.2	42781.6
46	57559.5	56939.2	44142.1	51514.3	47594.5	49621.6	47559.6	48997.8	56434.4	42704
47	57190.3	56574.2	43422.2	51444.5	47778.8	49255.2	47225.4	48680.8	56219.2	42206.8
48	56885.3	56207	42672.3	51282.8	47418.9	48693.2	46645.3	48176.7	55968.4	41947.1
49	56495.6	55655.6	42612.7	50972.4	46972	47996.8	46385.2	47860.5	55371.6	41602.3
50	55976.2	55608.9	41551.1	51078.2	46344.2	47583.7	46077.5	47424	54970.3	41411.2
51	55682.7	54846.5	41498.5	50846.8	46210.5	47224.2	45757.6	47074.8	54564.3	41128.6
52	55445.9	54399	40797.1	50586.2	45999.6	46990.7	45253.3	47114.2	54003	40759
53	54826.7	54250.9	40321.5	50469.9	45696.7	46659	45140.6	46424.8	53782.5	40490
54	54544.6	53810.2	40047.9	50101.2	45482.7	46104.8	44621.8	46217.4	53633.2	40095
55	54026.5	53482.1	39065.7	49698.6	45170.9	45415.1	44390.2	45865.8	52874.4	40182.5
56	53627	53070.9	38829.1	49618.5	45069.5	45526.2	43744.5	45250.8	52779.2	40008.8
57	53551.8	52233.1	38707	49263.6	44556.4	45363.2	43537.9	45317	52431.6	39104.8
58	53333.3	52137.2	38007.3	49082.8	44105.2	44802.9	43252.3	44524.3	52400.8	39216.2
59	53057.3	51621.5	37245.5	49090.2	43589.7	44696	42693.2	44489.4	51796	39194.7
60	52522.2	51065.2	37052	48694.1	43516.5	44123.2	42725	44309.2	51422.3	38456.5
61	52174.9	50651.2	36740.2	48508	43216.7	45393.2	42124	43969.6	51369.5	38524.6
62	51885.8	50260.1	36267	48165	43176.8	45593.9	41917.3	43385.3	50721.9	38278.8
63	51698.3	49798.8	35927.2	47903.2	42914.1	46587.9	41633.3	43390	50300.4	37750.3
64	51195.1	49358.9	35677.6	47557.8	42892.8	46551.3	41664.6	42568.5	49829	37869.8
65	50702.1	49162.7	35329.6	47229.1	42427.9	46249.6	40563.5	42627.1	49487.7	37307
66	50503.8	48646.3	34795.6	47228.2	42378.9	45807.2	40552.3	42202.6	48832.3	37136.4
67	49989.8	48573.1	34189	46992.9	42179.3	45725	40364.1	42241.4	48800.7	36952
68	49767.2	48091.1	34493.9	46786.4	41628.2	45034.4	40079.6	41721.1	48578.6	36797
69	49434.1	47634.2	33836.6	46566.7	41484.1	44877.6	39763.9	41633.4	48077.4	36647.9
70	48937.8	47179.9	33401.5	46409.7	41550.8	44849.2	39381.8	40996.2	48152	36260.3
71	48661.7	46923.6	32990.6	46002.7	41081.2	44523.4	39060.1	41228.3	47669.6	36097.5
72	48471.5	46299.4	32890.8	45672.7	41104.4	44136.4	38739.9	40909.2	47447.7	35959.1
73	48185.1	45800.5	32724.6	45482.9	40759.2	44054.3	38482.3	40499	47063.7	35795
74	47836.2	45535.7	32182.8	45382.7	40291.1	43378.6	38406.5	40473.4	46428.2	35591.2
75	47742	45222	31964.3	45184.9	39931.4	43345.8	38269.3	40415.6	46148.9	35433.1
76	47306.5	44872	32171	45295.7	39659.1	42958.8	37844.5	39907.7	46164.6	35186
77	47211.7	44615.6	31480.9	44756.2	39515.7	42573.9	37757	39416.4	46055.4	35104.6
78	46889	44251.8	31170.7	44577.9	39350	42553.6	37442.1	39532.8	45524.3	34948.9
79	46323.1	43907.4	31055.1	44302.5	38994.5	42112.9	37171.6	39589	45174.9	34849
80	46011.7	43735.4	30803.9	43978	38815.9	41838.7	36835.5	39042.6	45288.2	34733.5
81	45977.1	43583.1	30268.7	43962.2	38461.1	41470	36782	38586.4	44960.4	34429.7
82	45627.1	42960.4	30186.4	43687.5	38292.8	41187.9	36447.8	38465.1	44224.9	34601.2
83	45305.4	42947.9	30144.4	43694.7	37914.2	40645.8	36447.1	38432.2	44259.7	33946
84	44937.5	42249.2	29836.8	43503.1	37782.3	40475.5	35999.2	38195.2	44124.4	34002.5
85	44629	42159.9	29529.5	43253	37851	39977.8	35930.9	38208.4	43820.9	34128.4
86	44296.5	42022.4	29076.1	42893.2	37550.4	40009.6	35809.3	37765.9	43480.8	33618.8
87	43825.3	41677.9	28968	43071.5	37454.5	39547.6	35489	37551	43051.9	33371.2
88	43807.4	41237.9	29031.9	42480.2	37257.8	39182.7	35294.2	37400.9	42873.1	33200.1
89	43476	41262.2	28907.3	42572.1	37034.1	39039.8	35133.5	37259.8	42689.2	33132.4
90	42869.4	41311.7	28943.7	42068.5	36991.8	39096.4	35459.8	36931.5	42552.1	32957.3
91	42964.4	41130.9	28818.5	41989.2	36955.7	39023	35538.9	36426.1	42457.7	32870.4
92	42668.1	40792.1	29685.5	41771.9	36541.2	38557.4	35139.5	36601.8	42349.2	32611.3
93	42405.7	40788.3	30075.2	41833.4	36443.1	38370.8	35444.3	36797.2	41641.8	32471.8
94	42397	40354.2	30262.4	41554.3	36262.9	38005.8	35309.2	36671.7	41563.6	32103.3
95	42064.3	40319.6	30528.3	41472.9	36190.6	38164.6	34998.4	36536.4	41347.9	32145.7
96	42053.8	40207.8	30347.6	41301.5	35869.7	37675.6	34949.3	36207.5	41311	31814.5
97	41669.8	39462	30518.8	41024.8	35827.3	37689.3	34937.9	36292.9	41001.3	31936
98	41526.1	39844.1	30682.9	40705.2	35718.5	37098	35011.2	36282.9	40675.8	31955.8
99	41338.7	39686.8	30753.5	40378.8	35234.2	37278.7	34545.3	36146.9	40408.9	31463.3
100	41547.2	39528.3	30811	40574.8	35507.1	36434.4	34725.3	36244.5	40238.7	31619.7
101	41454.3	39073.5	30539.3	40438	35431.2	36295.8	34558.4	36036.4	40072.9	31517.8
102	41122.7	38980.6	30588.2	40217.2	35051.7	36600.3	34765.1	35739.1	39864.5	30989.1
103	40927.8	39020.7	30238.3	39894.8	34992	36083.9	34906.2	35530.5	39466.7	30868.9
104	40878.4	38601.2	30035.4	40010.9	34988.2	36019.2	34544	35631.9	39695.2	31070.9
105	40745.3	38705.9	30245.5	40033.2	34885.4	35686.8	34511.8	35291.2	39886.7	30868.4
106	40854.4	38457.2	29786.9	39628.5	34738.9	35720	35937	34846.1	39464.4	30631.7
107	40454.8	38176.4	29979.5	39587.9	34642	35630.8	36297.8	35130.3	39421.2	30608.8
108	40253.3	37903.8	29610.2	39535.3	34583.1	35473	36254.4	34606	39509.6	30367
109	40377.6	37875	29485.5	39493.8	34174.6	35359.5	36830.2	34956.8	38835	30482.6
110	40032.4	37813.5	29395.1	39547.1	34221.5	35087.1	36886.5	34671.5	39087.8	30296
111	40223.8	37876.9	29359.6	39393.8	34173.3	34488.9	36823.3	34827.5	38955.2	30297.5
112	40159.6	37361	29264.1	39334.3	34341.3	34614.2	37034.6	34889.5	38636.9	29846
113	40291.4	37787.3	28845.9	39060.7	34121.3	34422.8	36960.1	34694.3	38689.2	29694.2
114	39886.8	37696.4	28405.5	39366	33858.1	34270.6	36636.1	34737.7	38625.5	29726.4
115	39965.4	37807.7	28799	39323.7	33741.1	33884.8	36742.4	34358.7	38497.7	29184.7
116	39606.7	37597.1	28775.2	39185.5	33617.8	33815.7	37221.4	34114.7	38363.4	29409
117	39498.4	37409	28481.9	38769.5	33387.5	33813.5	36753.2	34008.7	38381.8	29174.2
118	39489.7	37365.5	28603.7	39117.9	33445.1	33501.1	36984.2	33703.2	38080.5	29237.7
119	39272.4	37160	28669.7	39174.6	33249.6	33323	36917.1	33683.8	37975.1	28961
120	39433.6	37437.1	28377.6	38842.3	32992.6	33194.3	36781.4	33937.4	37750.3	28567.9
121	39236	37853.7	28561.1	38767.1	33216.8	32877.4	36490.9	33577.2	37809	28563.1
122	39149.8	37632.8	28562.5	38346	33151.7	32759.6	36092.5	33226.1	37581.5	28777.5
123	38896.8	37592.1	28526.6	38139.4	33028.9	32427.2	36354	33471	37444.5	28551.4
124	38817.1	37088.2	28163	38170.5	32982.3	32455	36511	33287.5	37459.8	28280.9
125	38489.4	37331.5	28274.9	38044.1	32854.5	32454	36795.1	32899.4	37247.3	28285.7
126	38478.5	37438.3	28054.6	38530.1	32862.9	32024.3	36272.8	33027.5	36915.6	28074.2
127	38854.5	37313.8	28307.8	38482.1	32700.5	31987.5	36304.2	32918	36768.7	27978.7
128	38353.1	37125.2	28492.1	38285.8	32501.9	32159.6	36868.5	33174.9	36713.2	28148.1
129	38367.4	37070.2	28157.3	38472	32624.1	32266.4	37243.1	32941.9	36661.9	28098.9
130	38124.1	36874.5	28208.2	38257.3	32260.6	31672.1	37086.9	32825.3	36188.2	27780.5
131	38092	36761.6	28213.2	37866.7	32246.1	31912	36896	32530.9	36267.4	27981.3
132	38468.4	37472.3	28601.4	37923.6	32691.8	32008.7	36755.4	32823.2	35871.3	28130.5
133	39071.7	37431.1	28754.4	37524.5	33291.6	31956	36776.6	32465	35949.4	27967.1
134	39002.8	37322.4	28707.7	37811.7	33798.1	31774.1	36328	32711.3	35923.3	27997
135	39037.9	37276	28643.8	37564.3	33841.5	32045.4	36678.8	32560.7	35882.3	28243.2
136	38881.9	37375.4	29217.6	37908.9	33682.7	31816.7	36575.2	32624.8	35993	27968.2
137	39247.8	37255.1	30089.1	37989.3	33632.1	32100.2	36611.6	32362.1	36138.6	27983.1
138	39437	37863.1	35395.5	38762.9	34949	33229.2	36407.2	32600.5	36438.9	27892.7
139	40381.9	38998	39038.9	39560.9	38687.2	39064.3	37993.5	32836.1	41866.5	28492.3
140	41490	39985.7	41406.8	40974.5	42848.9	46277	38350.5	33079.9	52745.5	28729.4
141	46117.2	40729.8	42456.7	41421.1	45642	49221.3	39434	33729.1	55553.1	29092.4
142	56659.4	42814.7	44221.8	42577.5	48021.5	52429.6	43268.3	34833.7	57502.2	29259.5
143	58469.1	48747.9	46122.9	44884.2	49946	54173.3	47067.3	36278	58261.7	30859.1
144	59164.8	51812.5	47578.3	46531	50787.3	54488.9	50218.4	39931.8	58746.4	36594.4
145	59426.3	53851.1	48087.3	47438.8	51863.3	55264.6	51691.6	44117.2	59139	38938.4
146	59678	56128.8	49908.7	50845.5	52904.7	55368.9	53101.8	47589.8	59051.2	40809.1
147	59836.2	57674.5	50304.8	52395.6	53000.6	55658	54246.8	49463.2	59201.5	41273.5
148	59990.7	58101.5	50766.5	53267.6	53274.1	55627.6	54119	50776.5	59145	42132.4
149	60021.5	58584.6	50894.1	53683.8	53308	55597.6	54868.5	52330.2	59377.6	42595.4
150	60012.8	58702.7	50978.3	53893.8	53183.2	55413.7	55294.8	52804.3	59534.3	43127.8
151	60029.3	58818.3	50976.9	53936.1	53190.6	55578.8	55304.8	53146.4	59476.8	43152.3
152	60130.6	58854.2	50727.9	54221.3	52926.3	55410.8	55650.9	53254.5	59499.5	43190.8
153	59948.1	58999.8	50589.2	54337.8	52966.6	55225	55955.2	53461.1	59492.6	42935.3
154	60128.7	58846.5	50102.2	54300	52819.2	54754	56049.6	53207.4	59339.5	43401
155	59810.9	58753.7	50281.1	54112.6	52940.6	54478	56013.7	53230.8	59416	43277.6
156	59851	58831.4	49557.5	54211.5	52946.7	54270.9	55398.2	52730.8	59360.3	42756.7
157	59819.7	58584.8	50065.7	54356.3	52664.5	54176	55283.4	52932.1	59086.5	42928.8
158	59894.8	58580.4	49366.5	54176.8	52485.5	53132.3	54854.3	52766	59057.6	42850.7
159	59869.3	58360.7	49156.7	53930.5	52273.5	53125	54462.6	52751.4	58958.7	42515.3
160	59677.8	58167.3	48707.8	53762.5	51874.7	52562.3	54511.1	52455.3	58835.4	42409.5
161	59477.3	58269.8	48003.3	53700.6	51616.3	52556	54074.1	52423.8	58545.3	41720
162	59407.8	58133.1	47649.2	53285.9	51354.2	51752.8	53442.6	51940.2	58358	41664.2
163	59108.5	57854.2	47108.3	53265.5	51032.5	51165.1	53454.5	51755.4	58274	41515.8
164	59034.7	57675.9	46426.2	53171.5	50462.5	50870.2	53182.8	51287.4	57956.4	40865.9
165	58583.9	57039.5	46052.4	53048.3	50493.8	50031.1	52577.9	51016.2	57884.2	40791.1
166	58218.5	56931.7	45818.4	52861.2	49880.6	50032.5	52217	50696	57588.8	40398.5
167	57987.2	56663.2	45177.5	52897.3	49748	49785.8	51974.8	50691	57347.8	40428.2
168	57620.2	56279.9	45060.3	52433.8	49332.2	48907.6	51634.5	50130.9	56993.9	40196.4
169	57267	55751	44528.9	52199	49300.5	48387.6	51179.7	50116.5	56539.6	39703
170	57039.9	55562.5	43658.8	51842.2	48831.2	48245.1	50381.6	49656.1	56088.6	39723.2
171	56703.2	55095.4	43387.2	51658.1	48284.4	47656.4	50128.4	49409.4	55699.6	39532.1
172	56407.7	54453.5	42686.6	51361.7	48211.1	47150.7	49783.1	48972.8	55005	38899.3
173	56017.1	54343.5	41980.7	51311.7	47543.3	46845.7	49338.1	48086.4	54760.1	38663.7
174	55554	53861.9	41535.2	50826.2	47260	46244.1	48764.7	48083.6	54769	38314.2
175	55214.1	52984.4	41098.8	50692.4	46936.7	45859.9	48527	47312.8	54506.4	38073.4
176	54954.8	52545.9	40423.8	50301.3	46475.7	45765.4	48176.6	47266.4	53495	37914.8
177	54608.8	52204.3	40260.3	50080.4	46367	44952.4	47859.7	46569.5	53439.6	37461.5
178	54245.4	51405.1	39705.8	49988.7	45787.9	44790.1	47164	46009.9	52781.3	37049.3
179	53862.7	50976.3	39170.7	49521	45543.5	44305.2	47048	45696.5	52624.3	36864.1
180	53422.2	50388.2	38676.4	49137.5	45134	43764	46519.2	45159	51969.4	36652.4
181	53247	50005.4	38486.3	48964.6	44920.5	43826.1	46201.9	44850.9	51603.8	36449.8
182	52812.7	49331.6	38122.3	48711.1	44455.6	43335.2	45741.6	44547.1	50873.6	36218.2
183	52558.3	48651.5	37824.6	48456.7	44385.4	42832.1	45732.3	44084.7	50768.6	36140.9
184	51796.4	48416.4	37876.5	48082.8	43986.1	42027.3	45054.2	43881.7	49981.7	35822.8
185	51381.1	48182.4	37293	47987.5	43777.1	41985	44997.6	43160.6	49839.4	35212
186	51168.1	47652.1	36695.1	47906.4	43712	41496.1	44392.8	42874.4	49428.6	35664.6
187	50841.4	47380.2	36627.8	47446.6	43527.2	41151.3	44027.6	42336.9	48645.4	35621.3
188	50398.1	46981.1	36354.2	47278.8	43175.1	40988.6	43613.4	42436.3	48431.7	35165.1
189	50030.3	46464.1	36321.8	46915.2	43182.9	40724.5	43187.8	41515.8	47506	35357.9
190	49739.5	46685.2	35615.5	46651	42723.1	40226.3	43060.2	41472.2	47936.6	34965.9
191	49464.2	46185.9	35570.7	46749.9	42381.8	40124.7	43033.6	40968.4	47202.1	34664.5
192	49705.1	46171.7	34813	46517.3	42004.6	39798.6	42620	40682.2	47029.7	34411.2
193	49618	45402.9	34611.4	46262.2	41835.4	39484.4	41980.8	40511.4	46301.7	34250.9
194	49067.7	45230.4	34185.5	46082	41529.1	39189.1	41691.1	40272.4	45853.5	33999.4
195	48691.4	44799.3	33609.8	46012.5	41590.2	39282.4	41494.7	40299	45757.9	33725.9
196	48533.5	44719.8	33375.6	45618	41163.7	39164.6	41112.4	41471.1	45239.6	33306
197	48091.5	44526.2	32884.5	45341.5	41358.5	38640.5	40761.9	42634.3	45248.7	33234.5
198	47607.1	44460.9	32822.1	45113.9	40964.9	38389.2	40567.9	43071.4	44591.6	32957.9
199	47385.4	44152.9	32547.8	44982.6	40822.5	38090.8	40403.3	44194.3	44436.5	32782
200	46931.3	43568.1	32390.7	44759.3	40521.2	38106	40279.4	44304.2	43859.2	32456.6
201	46611.4	43300.1	32402	44668.3	40331	37537	39875.9	44030.5	43679.2	32678
202	46245.9	43194.4	32429.2	44431.9	40350	37770.2	39686.1	43515.3	43472.3	32214.9
203	46301.9	42985.4	32114.9	44143	39872.4	37421.1	39326.4	43250.4	42905	31918.2
204	45820.4	42638.1	32346.4	44079.5	39721.8	37412.1	38976	43154.8	42678.5	31834.3
205	45653.1	42090.6	31954.5	43718.1	39466.9	37014.7	38686.3	42935	42583	31699.8
206	45512.1	42032.7	31789.4	43469.7	39126.6	36654.9	38524.5	43194.4	42232.5	31291.9
207	44987.2	42483.9	31524.1	43343.3	38770.4	36632.2	38259.9	42631	41934.3	31251.9
208	44829.3	42431.8	31038.8	43218.5	38574	36138	38381.5	42910.1	41611.1	31005.4
209	44556.3	41920	30813.7	42998.2	38489	35835.9	37937.3	42600.9	41357.4	31101.8
210	44384.3	41842.2	30619.1	42962	38330	35275.8	37936.3	42155.5	40969.3	30867.4
211	43706.4	41460	30639.4	42788.4	38105.4	35183.5	37452	42034.5	40836.6	30569
212	43684.1	41214.9	30524.9	42463.4	37958.9	35444.9	37443.5	42142.9	40649.8	30491.3
213	43233.6	40891.2	30159	42273.1	37549.6	35027.8	37019.4	41534.8	40377.6	30389.5
214	43325	40950	29957.6	42252.3	37526.9	35073.5	36846.9	41368.6	40228.9	30139.3
215	42984.6	40611.8	29813	41880.2	37273.1	34700.2	36733.1	40942.8	40089.8	30092.3
216	42638	40422.4	29409.5	41817.6	36888.3	34800.7	36562.7	41432.6	39642.9	30045.7
217	42497.5	39940.4	29476.8	41367.9	36586.2	34576.3	36474.1	40696.1	39641.7	29902.1
218	42289.8	39809.1	29677.5	41317.3	36687.3	34458.8	36253.6	40827.8	39326.4	30160.1
219	42093.7	39786.1	29296.1	41175.6	36600.9	34195.3	36416	40797.7	39395.9	29806
220	41951.4	39103.7	29120.1	41024.2	36151.7	34153.3	36657.3	40015.9	39090.8	29851
221	41962.6	39219.7	29119.8	40924.7	36162.5	34096.7	36374.9	39850.5	38557.3	29766.8
222	42072	39085.1	29210.2	40773.5	35773.6	34365.2	36312	39684	38607.8	29887.7
223	41987.3	39463.4	29152.4	40541.4	35687.5	34699.4	35919.6	39481.1	38395	29778.9
224	41560	39700.8	28982.5	40375.6	35418.6	35127.2	36080.6	39433.8	38409.6	30264
225	41300.4	40217	28699.7	40102.9	35000.1	35099.9	35911.3	39657.1	37705.3	30266.1
226	41303.3	40545.8	28849	40079.2	35147.4	35112.3	35638.3	38940.2	37947.1	30234.8
227	41084.7	40569	28809.6	40068.7	34699.6	34909.8	35399.1	38663.5	37662.7	30216.7
228	41093.2	41012.8	28359.9	39720.2	34699.8	35248.2	35078.5	38552.5	37372.9	29946.1
229	41250.8	41639.3	28373	40017.9	34631.8	35026.2	35066.6	38459.5	37523.1	29759.2
230	40853.2	41669.8	28212.9	39788.8	34317.8	34776.1	34803.4	38336.4	37180.8	30108.2
231	40785.3	41857.1	28107	39580.5	34454.4	34913.2	34811.4	37994.9	36899.2	29763.1
232	40733.5	41464.1	27805.3	39530.1	34124.4	34524.1	34447.7	38065	37130.2	29546.6
233	40304.8	41738.2	27663.5	39353.1	33951.4	34405.9	34339	37768.9	36732	29362.2
234	40409.2	41749.8	27786.7	39110	33798.7	34341	34228.6	37266	36543.6	29359.9
235	40374.2	41809.8	27536.5	38940.6	33431.1	34329.3	34013.3	37583.3	36538.5	28905.5
236	40238.4	41949.8	27341.2	38988.7	33470.7	33915.9	34086.6	37372.1	36409.8	29142.6
237	40216.5	41830.2	27490.1	38673.9	33078.7	33779.5	34330.1	36792.3	36533.8	28788.7
238	40222.4	41811.5	27040.9	38690.3	32958.7	33749.1	33971.2	37014.5	37530.5	28525.4
239	39961.7	41637	27192.4	38490.6	33019.7	33642.9	33836.8	37265.4	37650.7	28389.9
240	40027.8	41289	27160.6	38313.5	32683.9	33765.1	33581.4	37175.6	37520.2	28504.8
241	39914.8	41427.3	27440.2	38198	32623	33433.1	33936.7	36663.9	37787.5	28118.3
242	40543.9	41437.2	27524.1	38101.4	32651.7	33007.8	33527.2	36730.1	37593.7	28068.2
243	40495.4	41124.4	27368.3	38043	32447.5	32951.4	33449.7	36486.2	37755.3	27989.6
244	40181.5	40788.6	27123.8	37647.7	32075.7	32823.8	33194.1	36045.2	37490.2	28176.3
245	40518.3	40441	27077.5	37605	32063.2	32730.7	33113.5	36176.2	37402.3	27861.3
246	40640.4	40364.1	27182.7	37389.2	31862.6	32647.3	33214.2	36168.4	37101	27886
247	40612.4	40341.1	27169.4	37672.1	31713.6	32532.6	32932.9	36113	37039	27882.7
248	40195.2	40206	27197.6	37109	31943.1	32333.2	33135.1	35702.6	37118	27722.4
249	40197.4	39989.5	27148.3	37122.2	31735.8	32688.5	33371	35774.6	36658.1	27615.5
250	39888.5	39728.5	27125.3	37001.7	31384.9	32287.6	33004	35371.2	36698.8	27535.4
251	39959.3	39593.1	27083.7	36578.3	31223.6	32121.2	33001	35472.4	36841.1	27317.7
252	39710.8	39569	27107.5	36602.2	31417.5	32361.2	32877.4	36096.6	36673.3	27069.4
253	39853.2	39301.8	27115.8	36685.4	31149.8	31820	32744.2	36139.9	36494.3	27313.5
254	39717.8	38974.6	26904.3	36274.3	30956.1	31813.6	33028.8	36102.5	36206.7	27036.1
255	39562.1	39169.9	26837.9	36286.1	31523	31893.4	32423.9	36632.6	36335.5	26939.5
256	39614.4	38891.4	26915.2	35979	31286.2	31361.5	32450.9	35961.8	36281.3	26668.9
257	39845.9	38878.9	26984.2	36282.4	30962	31753.4	32573.1	35977.3	36291.4	26695.9
258	40002.1	38986.5	27099.5	36284.5	31004.9	33197.3	32235.6	35583.3	36335.5	26422.5
259	39824.3	38839	27624	36420.8	31117.7	33547.2	32369.1	35547.6	36509.7	26549.2
260	39845.4	38521.1	27989.6	36273	30943.9	34153.4	31976.3	36936.4	36159.4	26463.3
261	40085.5	38397.2	28479.5	36798.1	31115.4	34063.5	32260.4	36861.4	36126.7	26388.6
262	40098.1	38582.1	29811.2	36766.3	31020.8	34641.2	32456.8	37580.9	36370.5	26368.6
263	41501.1	39775.7	36080.1	37914.8	32609.5	36835.2	33343.3	37990.9	37488.8	26406.6
264	42699	40599.2	39529.7	38529.7	38526.9	43668.6	34666.4	38182.6	45374.2	27059.4
265	44078.3	40832.1	40635.8	39612.2	42707.2	46261.7	34940.4	39193.8	53842.3	27268.7
266	49116.4	41559.4	41891.4	40267	44612	49832.7	36136.9	39588.7	56396.6	27584.5
267	58504.5	43875.9	43622.1	40536.8	46096.4	51680	40343.8	41160.2	57801	27694.5
268	59394.4	49287.1	45586.1	41688.2	47638.7	53024.5	44799.7	42516.4	58536.5	29394.4
269	59797.8	53089.4	46790.2	42606.6	48229.6	53570.6	47126.7	44748.4	59022.1	32198.5
270	59980.1	56167.9	48104.5	43249.4	49689.5	53675.5	48661.6	48376.1	59067.6	33875.8
271	60111.1	57544.5	49173.4	43707.4	50269.7	54264.1	49432.3	49804.7	59394.8	37994.1
272	60110.9	57913.1	49332.6	44724.9	50622.4	53885.5	50425.9	50758.5	59410.6	40988.4
273	60257.1	58210.3	49753.9	46332.2	51319.3	53640.8	51740.9	51655.2	59423.8	42025.2
274	60249.2	58554.8	49702.4	47920.8	51680.6	53800.4	51902.2	52230.5	59702.8	42872.8
275	60169.5	58997	49598.8	50562.6	51491.1	53430.5	52272.9	52859.7	59705	43143.2
276	60217.2	59514.4	49286.3	51463.6	51458.7	53444.3	52637.7	52846.1	59693.6	42756
277	60212.4	59948.9	49236.6	52090.8	51745.4	53492.1	52413.6	52664.1	59567.4	43579.3
278	60210.1	59840.3	48944.1	52383.3	52577	53357.3	52609.5	53040.2	59478.1	43618
279	60079.7	59858.9	48652.2	52707.6	52645.3	52870.2	52985.5	52720.5	59619.4	43549.5
280	60056.3	59983	48410.2	53007.4	52540.4	52388.6	52830.2	52350.9	59324.7	43306.3
281	60055.6	59891.9	47642	52919.6	52408.9	51907.3	52931.1	52567.1	59361.6	43250.1
282	60079.6	59718.7	47760.3	52922.8	52743.9	51378.9	52632.5	52241.3	59313.5	43048.9
283	59982.1	59730	47102.5	53099	52542.1	50782.8	52373.4	52428.3	59235.5	42727.7
284	59897.7	59675.3	46433.2	52895.8	52626.8	50702.4	52362.7	51908.6	59093.1	42620.1
285	59922.1	59479.2	45880.4	52755.7	52207.3	50150.4	52058.7	51819.2	58736.3	42422.2
286	59526	59474.4	46321.5	52734.9	51728.2	49732.5	51361.6	51490.1	58859.4	42197
287	59593.9	59246.8	46223.5	52615.3	51545.5	49173.5	51208.5	51410.4	58597.8	41935.6
288	59267.4	58997.7	46278.7	52824	51319.2	49147.5	50787	51038.1	58644.4	41485.9
289	59171.8	58798.9	46004.6	52687	50854.3	48979.9	50565.1	50684.5	58135.2	41216.7
290	58799.2	58587	45746.8	52535.5	50612.4	48375.9	49597.6	50621.9	57848.3	40921
291	58692.7	58525.5	45057.8	52183.1	50250.5	48111.5	49611.5	50334.2	57429.6	40438.6
292	58496.5	58181.5	44979.5	52027.1	49892.6	47920.8	49190.7	50124.2	57356.2	40703.2
293	58220.3	57807.2	44429.6	51904.4	49528.1	47983.7	48454.2	49630.6	57002.3	40266.5
294	57936	57394.2	44039.2	51854.5	49287.9	47107.2	48402.7	49272.3	56633.7	39703.2
295	57505.1	57018.9	43588.7	51427.7	49092.6	47233.9	48285.4	48923.1	56346	39535.8
296	57246.8	56610.5	42870.1	51211.3	48748.8	46738.2	48723.7	48583	55658.5	39519.2
297	56858.6	56071.7	42679.5	51236.9	48303.6	46233.7	49187.1	48340.6	55559.8	39239.9
298	56616.1	55903.8	42177.4	50533.4	47914.8	45808.5	48823.2	48340.8	55048.8	38768.9
299	56167.2	55585.8	41772.9	50467.4	47652.1	45290.7	48549.2	47409.7	54457.5	38756.7
300	55844	54939.1	41496.1	50215	47010.8	45124.4	48346	47273.9	54320.3	38662.1
301	55423	54392.2	40600.4	50227.1	46885.4	44309.7	47984.3	47193.9	53516.9	38420.8
302	55015.2	54193.3	40538.1	49792.3	46612.6	43946.9	47998.8	47005.3	52948	37925.7
303	54686.9	53420.5	40038.3	49600.3	46191.2	43806.3	47483.9	46265.4	52749	37686.1
304	54249	53128	39690.5	49301.8	45960.1	43400.4	47131.5	45727.6	52336.2	37267.5
305	54086.2	52612.6	39051.2	49064.4	45464.8	44866.2	46662.6	45772.4	51465.7	37185
306	53703.5	52264.1	38704.1	48897.2	45116.9	45086.6	46261.7	45202.5	51268.8	36776.6
307	53589.3	51909.5	38490.4	48533.1	44519.3	44679.5	46257.3	45018.4	50517.8	36731.8
308	53303.5	51513.2	38319.1	48230.7	44281.6	44332.3	45476.8	44526.3	50224.4	36313.7
309	52789.4	50734.2	37798.5	47931.7	44112.4	44028.2	45019	44212.6	49593.2	36117.7
310	52836.3	50368.7	37440.3	47658.4	43631.5	43870.4	45036.5	44010.1	49110.6	35932.3
311	52605.8	49881	37231	47587.3	43379.3	43644	44361.3	43743.4	48280.5	35676.8
312	52386.9	49308.4	36630.9	46905.9	42905.7	43248	44138.6	43278.5	48154.3	35249.6
313	51803	48984.9	35986.1	46898.8	42536.8	43286.1	43862.5	42551.5	47961.6	35180.4
314	51655.1	48594.9	35711.8	46595.8	42439.2	42621.5	43635.2	42479.5	47496.7	34712.3
315	51068.9	48292.4	35510.9	46396.2	42013.2	42140.2	42893.7	42172.9	47100	34699.4
316	50861.9	47732.2	35118.7	45959.9	41611.9	42079.8	42707.4	41690.5	46556.1	34402.8
317	50641.6	47623.8	34574.9	45935.5	41224.1	41322.5	42502.1	41229.4	46059.1	34461.9
318	50187.3	47005.6	34346.6	45658.1	40957.1	41487.3	41940	41222.6	45657.3	34083.4
319	49719.2	46824.8	33901.4	45560.3	40605.3	41028.7	41674	40583.4	45717.9	33738.8
320	49366.5	46281.2	33808.6	45282.7	40664.9	40725.7	41654.2	40476.5	45064.5	33891.1
321	49111.2	45887.3	33486.3	44816	40145.4	40292.3	41322.2	40190.2	45003.3	33435.9
322	48672.9	45616.6	32996.6	44848.8	40088	40054.7	40856.8	40190.2	44607.2	33212.4
323	48247.3	45373	32899.4	44454	39725.3	39730.2	40629.7	40295.9	44009.4	33593.9
324	48077.9	45077	32576.9	44282	39862.1	39055.3	40473.4	39950.4	43540	33401.6
325	47867.9	44957.8	32340.8	43893.9	39288.6	38969.5	39844.5	39556.5	43778.6	33291.3
326	47389.9	44202	32216.8	44065.5	38954.6	38839.1	40703.1	39450.4	43086.8	32985.8
327	47132.1	44047.2	31374.3	43993.9	38750.1	38614.4	40591.5	39294.5	42813.7	32667.7
328	46723.8	43524.7	31282.3	43595.1	39007.2	38378.1	40339.5	38823.3	42730.6	32635.9
329	46160.1	43480	31065.3	43415.9	38430.1	38208.2	40453.6	38738	42347.4	32495.6
330	46093.3	43314.1	30747.1	43362.2	38301.8	37586.3	39804	38364.5	42135.6	32388.4
331	45908.5	43153.7	30629.5	42994.1	37727.7	37390.1	39879.4	38649.4	42109.4	32299.8
332	45138	42641.4	30509.3	42810.6	37601.1	37491.6	39605.8	37973.7	41629.2	31971.5
333	45146.2	42056	30206.2	42571.6	37556.5	37626.6	39250.3	38130.2	41226.5	32151.1
334	44864	41983.3	29916.9	42368.5	37279.3	37127.5	39154.3	37757	40920.2	31555.1
335	44506.7	41970.1	29753.1	42185.2	37059.4	36973.4	39185.8	37156.5	40737.3	31497
336	44143.5	41231.7	29427	42085.1	36926.6	36688.2	38595	37189.2	40488.5	31792.3
337	43851.4	41317.9	29810	41813.3	36806.8	36253.4	38334.5	36968.5	39885.5	31541
338	43776.9	41452.6	29443.2	41549	36482	36282.9	37954.8	36662.2	39794.5	31239.5
339	43413.9	42121.8	29350.1	41336	36255.9	35704	37851.2	36597	39967	30957.9
340	43337.7	41596.5	29420.6	41125.8	36306.6	35935.7	37499.6	36337.9	39460.1	31128.4
341	43171.4	41517	28809.3	41000.2	35964.5	35710.1	37284.5	35807.6	39203.7	30650.5
342	42947.4	41856.6	28942.3	40910.5	35681.3	35260.6	37015.1	35828.4	39058.6	30579.8
343	42592.5	41473.2	28698.1	40720.8	35364.5	35073.8	36998	36067.2	39323.2	30474.9
344	42294.7	41389.6	28648.1	40524.7	35607.3	34614.3	36643.5	35563.7	38760.1	30107.6
345	42200	41239.7	28529.8	40858.5	35284.9	34513.2	36578.6	35153.9	39005.6	30162.3
346	41966.1	41069.3	28373.2	40406.5	35363	34248.3	36239.3	35078.5	39054.9	29879.5
347	41865.4	41222.7	28191.5	40075.8	34887	34086.6	36222.6	35023.9	38711.8	29905.8
348	41628.4	41369.5	28369	39884.2	34866.9	33727.8	36033.9	34798.2	39178.2	30077.9
349	41733	40774.2	28254.5	39871.1	34838.2	33726.1	35440.9	34663.5	38649.3	29683.4
350	41155.7	40549.9	28276.2	39616.5	34534.3	33209.9	35276.3	34511.4	38722.1	29655.2
351	41455	40574.8	27937.6	39381.8	34492	33312.1	35108.9	34344.8	38605.2	29133.6
352	41541.5	39914.6	28035.6	39501.8	34157	33171.4	34811.4	34157.9	38977.1	29474.4
353	41243.6	39995.9	27750	38847.5	34173.8	32921	34829.7	33999.2	38374.6	29472.6
354	40846.8	39800.2	28237.7	38807.9	34188.7	32584.1	34488.8	33825.9	38147.4	29172.8
355	40926.5	39460.1	27930.5	39141.2	33793.6	32373.7	34551.5	33657.3	38015.8	29187
356	40793.7	39220.4	27936	38986.1	33652.9	32363.2	34493.7	33126.1	38034.4	29210.4
357	40405.4	38978.1	28193.5	38929.9	33436.4	32196.8	34372.5	33362.4	37642.2	28635.6
358	40586.2	40323.9	27928.1	38862.7	33359.9	32040.6	34334.3	33509	37217.3	28667.9
359	40297.4	40578.1	27732.1	38618.5	32997.4	31962	33874.9	33060.9	36905.8	28652.5
360	40102.6	41614.7	27829.2	38284.3	32897.8	31670.5	33677.7	32959.3	37236.5	28299.8
361	39890.4	42473.5	27723.2	38486.1	32857.8	31933.9	33485.1	33180.3	37164	28244.8
362	39835.3	42202.7	27843.7	38331.7	32675.2	32057.1	33655.3	32593.6	36644.6	28357.8
363	39848.5	42133.6	27571.7	37863.4	32646.3	31572	33401	32648.6	36574.5	27682.9
364	39797.4	41974.4	27764.1	38084.9	32583.2	31653.9	33006.7	32456.8	36287	27746
365	39511.4	41769.7	27406.5	37648.9	32497.7	31608.1	32794.3	32181.9	36049.2	27818
366	39332.5	41512.7	27459	37769.2	32349.3	31372.7	32777.5	32144.1	35883.5	28007.3
367	39381.3	41538.2	27106	37696.8	31869.4	31178.4	32662.5	31816.6	35816.4	27796.1
368	39071	41007.2	27456.3	37821.8	32122.6	31080.4	32592.3	31944.9	35980.9	27207
369	38882.4	41263.5	27461.7	37680.9	31931.8	31066.1	32722	31796.2	35594.3	27284.3
370	38601	41207.8	27737.2	37740.7	31583.7	31411.9	32664.8	31707.4	35622.4	27233.5
371	38372.7	41291.3	28525.2	37603.5	31645.7	31006	32260.4	31620.3	35327.1	27354.7
372	38329.7	41221.1	29224.2	37810.2	31716.6	31529.2	32194.4	31304.8	35339	26991.7
373	38804.8	40636.4	29602	37682.2	31366.5	31596.4	32114.6	31515.9	35040.2	27058.2
374	38411.7	40541.1	29498.9	37508.6	31731.7	31389.9	32153.8	31451.2	35355.3	26951.2
375	38548.7	41086.3	29986.4	37452.5	33186	31395.8	32462.8	31583.1	36373	26951.8
376	39045.9	40529.7	30205.6	37344.8	38699.3	31571.1	34177.5	31938.3	43749.4	27452.4
377	39335.5	40959.4	30692.6	37556.7	42211.2	33634.7	34971.1	31784.1	51785.1	27701.2
378	41405.5	41788	33485.1	38075.4	44521	39481.1	35636.9	32536.1	54028.1	27935.4
379	48552.8	43439.6	38166.7	39444.9	46462.4	42775.3	37509	32916.5	55704	28048.6
380	56412	44207.6	41750.3	40439.4	48303.2	44967.5	42050.4	34698.5	56632.1	28562.8
381	57693.2	47548.8	44436.7	41074	49484	45124.1	45266.6	35639.5	57204.6	29370.5
382	58291	51558.2	45851.4	41786.3	50009.3	46143.8	46328.8	38028.7	57627.6	31570.1
383	58731.5	54071.1	46990.3	42300.8	50434.7	46823.3	47757.3	40169.1	58171	33740.8
384	59173.2	55077.3	47830.8	42498.8	50830	47412.8	48154.7	43247.4	58786.9	34365.6
385	59390.1	56608.4	47871.7	42772.8	50575.3	48276.2	48483.4	44267	59343.9	35069
386	59775.1	57158.4	48865	42384.9	51191.2	48165.7	49434.6	46332.4	59492.2	37766.4
387	59946.2	57639.6	49168.5	42849.6	51172.7	48134.8	49235.1	47514.9	59518.7	39483.5
388	59991.5	57682.6	49680.4	43414.5	51679.6	47990.5	49446.9	48013.1	59380	40271.4
389	60065	58362.4	50224.1	43874.3	51714	47543.4	50593.3	48258.1	59542.4	40562
390	60115.3	58583.1	50973.5	43764.8	51874	47380.5	51057.8	49736	59507	41295.3
391	60168.8	58713	50906.5	43635.9	51331.8	47143.2	51609.2	49740.7	59519.5	41228.6
392	59984.6	58850.3	50441.8	44269.5	51104.1	46874.7	51931.9	50265.5	59431.7	41511.7
393	60011.2	58737.1	49781.8	44006.1	50576	46602.7	52253	50663.6	59343.1	41887.1
394	59922	58691.5	49770.9	44236.3	50828.3	46315.3	51937.6	50444.6	59374	41686.1
395	59853.4	58795.8	49314.1	43955.4	50396.8	46121	51780.6	50533.8	59261.1	41380.6
396	59816.3	58929.9	48725.7	43395.2	49912.3	45600.2	51706.5	50027.1	59026.4	41446.9
397	59655.6	58805.6	48515.2	43553.3	49421.7	45129.9	51462.1	49847.4	59008.8	41304.7
398	59457.5	58632.4	47975.2	43268.8	49426.9	44606.9	51583.8	49664.1	58803.9	40665.8
399	59476.9	58555.3	47389.4	43121.1	48995.6	44252.7	50897.4	49339.1	58503.7	40713.7
400	59293.9	58424.4	47236.8	43397.3	48467	43815.4	50611.6	48849.4	58494	40683.2
401	58961.3	58371.1	46562.7	43358.8	48208.1	43299.7	49969.5	48552.2	58138.6	40238.7
402	59089	58038.6	45912.7	42845.4	47816.8	42811	50290.3	48338.5	58224.5	39787
403	58692	57611.3	45207.4	42885.1	47368.5	42505.7	49653.5	47788	58076.5	39717.7
404	58398.6	57751.3	44900.8	42499.9	46959.4	42107.5	49064.9	47396.5	57667.3	39282.9
405	58092.1	57881.8	44410.9	42505.8	46884.4	41664.9	48456.7	46811.6	57266.9	38989.5
406	57915.4	57677.2	43557.5	42191.6	46187.1	40981.9	48008.9	46758.2	56787.7	38708
407	57635	57509.2	43316.2	42251.3	45961	40790.5	47974.1	46065.6	56714.8	38720.9
408	57587.3	56932.3	42926.5	41601.3	45427.6	40714.9	47190.7	45462.1	56139.8	38465
409	57180.8	56821.1	42368.3	41698.8	45385.2	40405.9	46891.1	45102.5	56039.4	38026.1
410	57011.4	56437.7	41535.5	41431.9	44979.8	40140.9	46485	44818.2	55156.6	37566.6
411	56718.6	56157.8	41198.4	41294.3	44697.5	40082	45880.8	44347.8	54888.1	36889.2
412	56365.7	55813.7	40719.1	41033.9	44462.7	40363.9	45712.8	44132.3	54635.7	36896.9
413	56207.4	55444.6	40187.2	41007.9	43941.5	40569.3	45409	43725.2	54152.2	36800.7
414	55791	55030.5	39470.8	40575.9	43596.3	40539.7	44843.8	43474.8	53782.7	36462
415	55270.3	54604.3	39187.4	40050.2	43411.4	40722.8	44200	42924.3	53419.5	35781.2
416	54928.1	54223.6	38724.9	39915.6	42757.4	40323.1	44140	42585.1	52877.3	35886.2
417	54639.5	53925.6	38227	39903.8	42711	40265.2	43587	42022.5	52278.6	35475.5
418	53982.6	53361.7	38251.2	39626.7	42252.8	40117.9	43090	41695.1	52204.4	35342.4
419	53944.8	52852.9	37537.6	39481.5	42226.3	39704.9	42630.5	41306.7	51254.9	35020.6
420	53514.1	52541	37076.3	39390	41719.6	39458.2	42586.6	42252.4	50913.5	34713.8
421	53072	51938.6	36795	38949.2	41356.4	39402.4	42325.2	43327.4	50069.5	34589.1
422	52790.9	51453.6	36038.6	38638.5	41514.2	39216.2	41649.8	43322.5	49870.4	34385.7
423	52288.3	51211.3	35604.2	38230.3	41041.5	38705.1	41667.1	44365.3	49646.7	33769
424	52070.2	50500.1	35311.3	38027.9	40975.8	38277	41649.2	44482.9	49243.6	33896.5
425	52125.7	50066.5	35159.6	37849.6	40845.8	37999.8	41622.8	44203.1	48454	33461.2
426	51763.1	49808	34525.5	37467.9	40497.7	37748.3	41007.5	44331.8	48771.7	33392.1
427	51602.5	49273.8	34569.6	37780.1	40432.6	37260.3	40960.7	44689.2	47869.2	32996.9
428	51291.9	49299.7	34418.8	37575.7	40404	37362.8	40637.2	44884.9	47392.8	32989.7
429	50734.8	48595.2	33806.7	37433.1	39804.7	37155.5	40077.3	44985.3	46978.2	32634.2
430	50955	48389.1	33298.8	37167.5	39677.7	37214.9	39982.5	44509.3	46540.7	32628.7
431	50363.3	48123.7	33003.8	37015.4	39379.6	36958.3	39418.8	44418.8	46217.9	32261.9
432	49779.2	47892	33153.6	37137.5	38834.1	36760	39366.3	44040.4	45580.3	32245.8
433	49564.2	47418.2	32568.7	36705.6	38808	36523.5	38866.2	43778.2	45289.9	32142.6
434	49322.1	47158.8	32489.8	36440.8	38400.6	35863.3	38728	43774	44798.1	31995.4
435	48662.1	46834.1	32168.1	36319.9	38167.9	35896.4	38627.6	42933.4	44627.8	31526
436	48264.7	47219.3	31682.1	36036.5	38170.2	35758.6	38101.8	42967.6	44309.5	31524.3
437	48337.1	47150.3	31511.5	35680.4	37681.3	35274.7	37968.9	42663.3	43755.5	31428.9
438	48013.5	47026.4	31220.4	35748.7	37629	35402.9	37905.2	42923.9	43337.5	31002.8
439	47487.9	46796.5	30832.4	35494.7	37450.4	35439.1	37264.4	42532.9	43130.1	31136.7
440	47361.3	46217.3	30724.3	35464.2	37408.3	35110.8	37542.2	41897.3	42813.8	30969
441	47128.2	46168.9	30599.8	35208.8	37018.1	34816	36781.3	41862.1	42565.6	30893.5
442	46562.1	45710.8	30331.8	34668.7	36611.1	34626.8	36595	41501.2	42177.3	30591.3
443	46496.9	45643.3	30261.2	35038.7	36412.9	34804.3	36541.6	41416.2	42295.1	30505.6
444	45879.8	45427.6	30219.3	34584.4	36319.5	34315.4	36286.9	40928.3	41741.8	30013.7
445	45676.3	44986.2	30128.3	34744.1	36303.8	34282.6	36443.6	40639.5	41478	29892.6
446	45452.1	44466	30004.1	34284.2	36083	34198.2	36296.4	40441.8	41390.4	29720
447	44931.4	44612.7	29907.9	34270.8	35963.6	34365.1	36059.2	40609.5	41288.2	29770.8
448	44879	43715.5	29933	34012.4	35840	33866.6	35902.9	40251	40998	29568.4
449	44613	43642	29823.4	33588.6	35573.9	33983.5	35653	39726.8	40539.6	29696.4
450	44273.9	43599.5	29645.1	33683.5	35559	33897.3	35300.8	39599.4	40315.6	29647.1
451	44018.4	43118.4	29337.8	33427.7	35228.6	33473.6	35345.2	39427.1	39912.8	29680.6
452	43854.3	43164.5	29434.1	33181	35097.4	33557.2	35054.8	39504.3	39710	29738
453	43643.9	42873.3	29262.3	33443.2	34776.1	33214.9	35552.8	39140.1	39349.8	29432.3
454	43860.8	42692.6	29013.3	33341.5	34987.2	33141.6	35439.4	38851.8	39465	29595.6
455	43314.9	42451.8	28837.6	33103.9	34463.1	33187.6	35177.7	38527.9	38944.8	28879.8
456	43228.7	42106.4	28775.8	33072.1	34341.3	32792.1	34738.9	38501.5	38651.1	29142.4
457	42889.7	42011.7	28365.5	32787.5	34574.3	32662.6	34860.7	37868.1	38264.6	28628.6
458	42538.5	41862.7	28428.1	32803.7	34473	32481.4	34740.4	38088.4	38151.4	28774.8
459	42483	41751.3	28088.5	32830.3	34065.7	32421.7	34541.5	37627.3	37997.4	28900.1
460	42144.6	42017	27685.2	32757.8	34242.4	32230.7	34481.4	37634.2	37812.4	28580.6
461	41964.3	41796.5	27521.3	32522.9	33922.7	32193.1	34154.9	37542.6	37746.9	28791.3
462	41791.7	41752.3	27329.2	32557.4	33851.6	32018.9	34325.6	37099.7	37266.6	28583.1
463	41308.8	41467.5	27005	32275.8	33609.5	31680.1	33738.6	37140.9	37175.3	28428.6
464	41317.6	41460.2	26852.9	32116.3	33522.4	31496.5	34068.8	36873.1	36652.2	28439
465	40999.3	41150.7	27155.9	32535	33412.2	31906.7	34441.7	36502.4	36671.1	28351.2
466	41086.4	41183.8	27125.3	33009.7	33099.9	31364.7	34502.3	36571	36378.4	28290.3
467	40803.8	41138.5	27252.1	33014.2	33079.4	31427.1	34776.5	36337.8	36387.9	27850.7
468	40666.7	40603.1	27270.2	33006.2	33200.5	30961.8	34762.5	36148.4	36536.6	27830.1
469	40290.8	40638.6	27077.7	32784.7	33007.6	30927.5	34487.1	36035.1	35865.8	27653
470	40424.6	40502	27219.3	32470.8	32711.9	31098.4	34408.8	36134.6	35769.1	27847.7
471	40110.5	40276	27068.4	32602.7	32464.5	33121.9	34286.1	36148.9	35527	27476.7
472	40300.7	40294.6	27336.7	32649	32174.4	33221.8	33829.3	35432.9	35341.3	27589.9
473	40007.6	39983.9	26820.8	32644.1	32334.8	33028	33627.6	35613.1	35123.4	27021.2
474	39726	39777.1	27062.2	32632.4	32077	33588.2	33320.9	35116.3	34982.6	27167.5
475	39896.9	39674	27207.2	32776	31637.1	33368.6	33304.6	35228.1	35162	26778.4
476	39907.6	39489.9	27015.9	32401.5	31785.3	33236.2	33395.4	34929.2	34911.4	26842
477	39253.8	39339.2	26715.2	32565.2	31658.5	33887.8	33014.1	34752.7	34933.1	26732.8
478	39290.9	39310.9	26766.8	32507.7	31861	33904.1	32615.8	34641.1	34804	26385.3
479	39040	39242.4	26751.2	32543.1	31667.5	33678.2	32819.7	34300.2	34636.6	26521.7
480	39186.7	39143.4	26556.5	32132.9	31853	35492.5	32626.1	34161.8	34469.5	26559.9
481	39116.6	38809.5	26741.1	32677.5	31929.8	35592	32858.5	34209.8	34295	26350.3
482	38674.4	38617.9	26853.2	33520.3	31644.1	35550.7	32729.4	34023.4	34008.4	26187.8
483	39051	38823	26813.9	33581.6	31361.1	35614.9	32358.5	33551.7	33866.5	26127.4
484	38710	38721.9	26593.9	33872.4	31336.3	35507.3	32351.4	33803.5	33897.7	26025.2
485	38604.8	38858.6	26514.4	33645.9	31289.5	35609.8	32656.3	33462.1	33526.2	25975.2
486	38558.9	38844.3	26392.4	33784.3	31043.7	35159.7	33100.8	33148.6	33578.7	25891.1
487	38581.2	38756.8	26915.2	33402.9	31315	34862.2	33307.1	33337.1	33755.5	26027.8
488	38406.6	39041.4	27641.4	34008.4	31145.2	35026.4	33748.4	33283.2	33689.9	25964.1
489	38329.5	39251.1	27794.8	34244.8	30774.3	34821.6	34209.4	33265.7	33416.3	26011.4
490	38288.7	38973.7	27626.6	34363.2	30940	34392.6	34205.5	33230	33725.3	25919.1
491	38201.5	39262.2	28396	35397.2	30845.3	34608.5	34042.3	33201.4	33420.9	25779.6
492	38075	38978.1	28429.4	37666.2	30477	34219.7	34114	33112.6	33243.9	25840.8
493	38241.7	38782.4	28357.4	38673.3	30326.3	33948.3	33947.8	33166	32996.3	25825.8
494	38189.8	40014.2	28788.5	40078.7	30140.7	33784.8	33921.9	32934	33013.1	25989.3
495	38723.1	39438.3	28495.3	40817.3	30345.2	33841	33806.4	32480.1	32789.5	25912.4
496	38528.7	39427.4	28688.4	41564.8	30133.6	33292.8	33477.9	32760	32906.4	26148.4
497	38452.7	39237.2	28655.8	42127.3	30223.5	33568.4	33764.4	32459	32647.7	25775.2
498	38516	39166.2	28595.8	42104.3	30525.4	33571.3	33290.5	32304.7	32836.8	25915.7
499	38158.3	38866.1	28558.6	41916.6	30186.5	33388	33099.6	32053.4	32643.8	25787.4
500	38089	38913.7	28550.7	41730.1	30165.9	33471.9	32946.3	32059.9	32512.3	25886.9
501	38297.6	38645.6	28742	42125.3	30127.8	33030.1	33273.4	31982.2	32537.8	25912.6
502	38335.4	38977.1	28514.1	41968.7	30242.4	32641.8	32913.5	31863.6	32927.2	25341.8
503	38303.3	38823.4	29804.4	42187.2	30324.9	33113.7	32942.5	31948.8	33608.6	25474.1
504	39022.6	38857.1	30398	41896.8	31170.5	33342.9	33146.2	31892.8	35091.1	25688.1
505	40374.7	39063.3	30881.8	42067	35037.8	33446.5	35422.5	32132.3	38497.9	26138.3
506	41314.9	39691.5	32361.1	41954	39745.1	38977.4	36571.6	32007	48863.9	26535.8
507	43740.8	40590.2	36983.7	42915.2	41491.8	47142.1	38705.4	32377.2	53024	26581.9
508	52730.4	42254	41222.6	44250	43143.8	49916.7	41858.2	33025.5	55381.2	27177.5
509	58017.5	44837.5	43751	45014.8	44441.9	52153.8	47458.9	35218.4	56530.9	28023.6
510	58649.4	49657.7	45494.7	45645.9	46121.5	53331.8	49203	36893.7	57228.6	30519.9
511	59261	51489.6	46521.9	46443.4	46504.1	54088.7	50622.3	40277.2	57807.5	33384.9
512	59600.8	52530.7	47616.6	47734.3	47305.8	54838.8	51493.4	43851.8	58217.3	35190.7
513	59752.2	53661.5	48668.3	49283.1	48304.3	55610.5	52555.1	45431.1	58431.3	38416
514	59962.1	55262.8	49997.4	49826.2	48687	55866.8	52476.6	46714.2	58908.9	40253.5
515	59924.5	56762.8	51253.2	50699.8	48899.1	55518.7	52622.3	48416.4	58837	40590.2
516	60288.2	57511.2	51769	51278.6	48858.5	55959.9	52829.8	49622.5	58734.2	40610.9
517	60395.3	58024.6	52039.9	51317.2	48824	55631.2	52705.3	50210.2	58847.2	40970.6
518	60381.6	58194.8	51914.1	51566.4	48539.7	55485.4	52719.5	50483.4	58706.1	40561.7
519	60432.3	58168.8	52178.1	51368.2	48751.9	55422.8	52670.8	50799.6	58522.8	40941.8
520	60414.8	58111.9	51632.7	51428.2	48518.6	54779.2	52295	50761.8	58513	41185.5
521	60431	58168	51536.8	51320.9	47932.6	54714	52045.3	50649.4	58311.9	42807.3
522	60379.8	58271.4	50971.7	51092.6	48048.4	54410.5	51619.1	51065.6	58037.8	43261.3
523	60390.1	58260	50659.6	50820.1	47878.1	53841.8	51416.3	50671	57764.3	43494.5
524	60318.8	58232.8	50203	50802.4	47385.6	53459.2	51336.2	50802.6	57666.4	43268.9
525	60357.9	57788	49607.2	50417.2	47175.6	52903.4	50938.2	50342.8	57376.4	44297.5
526	60252.6	57869.3	48974.8	50248.9	46644.1	52454.4	50442.4	50279.6	56987.1	43647.9
527	60178.9	57419.6	48476.1	50112.9	46248.6	52417.6	50482.4	50126.5	56985.6	43233.7
528	60171	56994	47678.5	49760.4	45957.1	51493.5	49630.8	49662	56750.8	43177.2
529	59780.3	57331.6	47301	49292	45534	50982.6	49093.4	49626.4	56103.7	42557.1
530	59796.8	57215.9	46944.6	49236.9	45409.8	50561.8	48866.5	49151.2	55252.8	42500.7
531	59681.8	57118.8	46271	48899.4	44830.9	50012.2	48651.4	49020.4	54880	42167.7
532	59260.6	56915.2	45672.7	48786	44350.1	49342.3	48396.5	48728.5	54567.2	41872
533	59128.6	56689	45172.8	48369.7	44165.1	49024.9	48379.2	48266.7	54213.8	41652.4
534	59042.6	56775.1	44512.1	48127.7	43793.3	48817.4	47523.3	47917.1	53458.7	41350.5
535	58737.3	56356.3	43843.7	47849.9	43381.4	48097.2	47088.2	47343.7	53062.4	40797.9
536	58232.1	55879.8	43513.5	47295.1	43100.5	47784.4	46725.4	46800.2	52402.6	40474.5
537	58047.5	55264.8	43036.6	46908.9	42832.4	47259.9	46497.2	46248.5	52140.8	40006.5
538	57640.9	55041.7	42489.2	46772	42688	46875.8	46097.3	45745.8	51953.5	39753
539	57252.3	54691.4	41508.2	46573.5	42371.4	46626.8	45515.6	45488.5	51314.2	39454.3
540	56916.1	54392.4	41223.4	46119	41754.8	45853.8	45354.2	45103.9	50938.2	39138.3
541	56393.3	53522.8	40673.7	45464.1	42005.3	45949.3	44710.3	44775.1	50608.3	38741
542	56488.6	53649	40277.5	45389.2	41459.8	45199.1	44508.8	43733.7	50369.9	38618.2
543	55938	53320.7	39870.9	45104.4	41351.2	44638.5	44144.3	43310.8	49569.3	37988.5
544	55263.3	52802.6	39433.5	44906.2	41417.4	44242	43737.3	42698.2	49091.2	38062.2
545	54781.1	52592.1	38630.4	44457.8	41175	43487.6	43043.7	42720.9	48650.6	37748.2
546	54616.7	52215.8	38189.3	44009.9	40689.4	43137.9	42992.8	42231	48079	37405
547	54318.6	52145	38205.3	43941.1	40643.9	42918	42689.4	41707.3	47657.1	37104.3
548	54004.6	51651.8	37638.5	43332.5	39946.6	42187.3	42414.5	41324.7	47353	36487.3
549	53731.2	51205.7	37176.4	43112	39730.1	42078.2	42234.9	41269	46729.7	36210.4
550	53233.2	50890	36716.2	43010.3	39427.6	41620.7	42130.2	40207.5	46207	36208.9
551	52782.7	50096.9	36351.6	42772.9	39460.4	40963.5	41702.5	40149.3	45937.5	35902.1
552	52373.5	49746.8	35859.6	42192.5	39097.3	40872.7	41473.4	39896	45482.2	35721.1
553	51875.4	49155.7	35607	42146.3	39015.4	40431.2	40772.6	39223.2	45390.2	35391.7
554	51439.7	49344.7	35081.7	41910.9	38372	40115.9	40799.3	39223.8	45062.8	34921.8
555	51202.2	48711.4	34968.6	41688.1	38307	39680.2	40480.6	38594.4	44836.2	34747.3
556	50986.5	48272.2	34687.7	41226.1	37828.9	39365.6	40280.3	38246.1	43937.3	34486.2
557	50380.3	47695.9	34356.6	40825.9	37629.3	38836.2	39869.6	37941.4	43869.4	34277.4
558	50029.8	47635.5	33888.6	40536.9	37648.3	38842.2	39666.2	37669.7	43915.6	34101.4
559	49762.6	47339.9	33506.3	40166	37244.6	38494.2	39432.7	37368.7	43809.4	33725.1
560	49218.4	46515.5	33274.9	40192.6	36815.8	38027.9	38869.9	37037.6	43334.7	33680.9
561	48791.3	46317	32930.2	39925	36814.8	37607.3	38706.3	36758	42643	33282.5
562	48509.5	46037.9	32588.9	39842.4	36720.1	37506.8	38556.4	36183.6	42684.5	33215.5
563	48237.6	45717.4	32555.3	39333.5	37916.8	37368.8	38267.9	36045.2	42122.6	33145.7
564	47813	45551.8	32107.5	39180.1	37912.4	36923.3	37811.8	35777.3	41861.7	32875.6
565	47337.8	45198.1	31703.3	38981	37937.6	36828.5	37886.8	35657.8	41530.8	32514.3
566	47047.2	44942.4	31871.6	38989.2	37608	36318.9	37405.2	34977.6	41449.3	32297.9
567	46777.3	44593.4	31581.5	38612.4	37572.6	35961.4	36990.1	35114.6	40752.5	31787.6
568	46294.4	44170.8	31094.4	38329.9	37275.5	35938.2	36950	34358.1	40662.3	31937.7
569	46063.6	43909.6	30905.9	37816.9	37383.8	35249.2	36745	34200.2	40736.4	31598.5
570	45703.9	43720.1	30451.3	37559.3	37022.4	35147.1	36309.3	34073	40414.6	31210.5
571	45464.6	43783.6	30453.2	37655.2	37083.5	34956.8	36233.6	33538.7	40212.8	31213.1
572	45400.1	43405.6	30019.1	37184.1	37064.2	34598.5	36204.6	33571.9	39614.5	31422.4
573	44917.4	42876.9	29539.9	36928.3	36571.8	34196.2	35718.2	33275.1	39567.1	30873
574	44361	43019.6	29517.4	36767.9	36574.2	34108.7	35866.7	33471.2	39462.6	30777.7
575	44465.1	42303.7	29297.2	36897.9	36350.7	33721.1	35275.8	33327.1	39048.8	30636.2
576	43816.7	42374.9	29058.5	36351.8	36303	33952.1	35308.9	33282.4	38579	30478.9
577	43717.7	41939.5	28872.8	36422.2	36123	33679.7	34718.5	33623.2	38545.2	30408
578	43345.6	41556.6	28699.3	36056.9	36306.7	33676	35119.7	33669.6	38468	30177.5
579	43285.4	41320.1	28623.7	36098.4	36106.7	33467.4	35009.4	33666.3	38056.8	29912.2
580	43057.7	41184.7	28574	36125.6	35919.4	33063.3	34185.4	33308.9	38093	29971
581	43154.1	41079.1	29005.8	36399.8	35725.2	32907.3	34381.3	33212.1	37556.4	29672.1
582	43277.8	41141.4	28565.2	36177.1	35511.5	32696.2	34029.4	33133.8	37324.5	29363.4
583	42889.2	40608.6	28307	35891.6	35397.1	32308.8	34105.6	32891.8	37075.8	29493.5
584	42858.8	40472.6	28211.8	35864.3	35430	32202.8	34150.9	32895.1	36993.9	29388.9
585	42617.7	40030.4	27801.6	35765.9	35097.9	32059.5	33996.6	33038	36897.2	29446.3
586	42557.2	39820	27928.1	35696	34789.5	31703.5	33721.8	32669.4	36356	29406.7
587	42722.9	39813.8	27858.9	35236.3	34718.1	32000.2	33753.3	32459.4	36482.9	29069.3
588	42050.7	39597.5	27685.4	35615.6	34784.6	31810	33730	32292.6	36552.7	29135.3
589	42176.3	39321.4	27527.9	35454.6	34520.3	31688.9	33477.4	32120.2	36356.6	29059.6
590	41761.6	38997.4	27285.4	35865.5	34592.1	31970.2	33015.5	32309.3	36020	28538.5
591	41636.6	38679.2	27337	36419.3	34326.2	31701.9	32789	31912.5	35755.4	28403.6
592	41623.2	38711.2	26912.2	36396.9	33857.9	31726.4	33003.4	31871	35715.5	28293.9
593	41115.6	38522.4	26854.9	36521.3	34013.3	31367.5	32613.2	31642.6	35765.9	28135.3
594	41220	38156.6	26536.4	36765.8	34059.6	31145.4	32468	31386.3	35849.8	27978.8
595	41264.1	37998.4	26298.9	36515.6	33820.2	31235.5	32394.1	31468	35728.7	28055.1
596	40453.5	38081.9	26186.5	36545.5	33369.2	31013.4	32439.4	31315.1	35353.3	27719.5
597	40655.7	37584.1	25929.8	36228.4	33689.4	31156.5	32221.7	31291.5	35334.8	27626.1
598	40501.8	37655	26009.4	36363	33131	31016.2	32079.9	30901.1	34957.8	27693.7
599	40453.6	37733.1	25875.5	36201	33106.1	31302.3	32126.3	30838.9	34591.8	27357.5
600	40178.3	38091.8	25728.7	36258.6	33065.4	31019.3	31937.9	30901.8	34957.8	27640.1
601	39882.3	38458.2	25738.7	36574	32734.1	30893.5	31934.7	30801.4	34579.7	27262.9
602	40017.1	38221.9	25919	36660.7	32695.4	30983.3	31770.5	30591.6	34519.9	27328.3
603	39816.6	38222.7	25875.3	36517.4	32190	30733.2	31647.8	30292.2	34339.8	27105.9
604	39820.4	38132.7	25963.9	36480.2	32420.3	30610.1	31336.4	30281.1	34393.6	26957.5
605	39300.6	37893	25942.3	36355.8	32070.4	30646.8	31264.1	29947.3	34181	27031.6
606	39217.8	38070.5	25726.4	36353.2	32443.3	30222.2	31274.3	29829.2	33872	26966.8
607	39306.9	37813.7	25935.8	36311.7	31815	30583.1	31072.6	29753.9	34190.8	26842.2
608	39369	38352.1	25777.6	36865.6	31834.5	30296.3	31170.4	29821.9	34464.1	26652.4
609	38970.8	39312.4	25510.1	36936	31903	30241.5	30952.6	29443.5	34621.6	26485.9
610	38821.1	40970.4	25454.8	36702.1	31880.9	29946.4	31264.8	29215.8	33903.2	26601.8
611	39045.2	41372.6	25308.2	36675.3	31606.2	30140.4	31151.5	29273.7	34105.8	26481.3
612	38676.3	41138.6	25206.8	36738.5	31363.8	30100.3	31195.1	28982.6	34128.6	26432.4
613	38578.4	41838	25375.1	36344	31219.9	30045.6	31120.4	29209.1	34340.2	26350
614	38473.9	42053.8	25443	36454.1	31058.2	29785.3	30931.7	28890.5	33930.1	26100.7
615	38314.9	41871.3	25295.2	36586.6	30830.5	29969.7	30990.8	28922.6	34000.5	26015.6
616	37985.4	41749.8	25203.1	36233.5	30871.4	29543.3	31204.3	28742.9	33797	26160.4
617	38120	41637.9	25608.8	36164.8	30716.3	29706.9	30725.5	28816.8	34021.1	25994.7
618	37769.3	41115.7	25756.5	36034.2	30547.1	29367.4	30823.8	28757.9	33606.1	26159.4
619	37855.5	41318.5	25708.3	35826.1	30548.9	29638.5	30914.6	28309.1	33529.2	26030.9
620	37929.2	41281.5	25675.3	35980.9	30178.1	29518.6	30478.8	28235.6	33181.8	25829.4
621	38068.9	41056.3	25831.1	35546.8	30643.4	29839.7	30757.4	28270.8	33189.5	25911.8
622	37878.5	41173.4	25791.6	35526.2	30541	29671.7	30402.5	28331.4	32943.6	25516.1
623	38038.7	40618.8	25485.4	35298.1	30822.7	29606.4	30599.2	28445.8	33118.6	25579.6
624	38095.5	40639.8	25500.1	35689.7	30498.3	29331.6	30104	28200.1	33062.9	25508.1
625	37805.6	40514.9	25563.4	35309	30325.6	29695.3	30161.6	28182.1	33178	25546.6
626	37684.5	40550.8	25442.8	35531.1	30336	29687	30408.6	28298.5	32852.4	25581.8
627	37678.9	40654.3	25577.9	35125.3	30141.2	29372.7	30453.8	27980.5	33082.8	25719.3
628	37710	40937.1	25376	35185.1	30129.2	29429.3	30298	28069.1	32869	25843.3
629	37869.5	40616.9	25627.2	35153.2	29948.7	29341.2	30365	27795.5	32534.5	25399.4
630	37993.7	40587.9	25762.7	35067	30007	29454	30922.4	27856.9	32579.5	25576.5
631	37728.9	40313.2	25591.1	35003.5	30134.4	29379.6	31316.8	27642.8	32714.5	26113.3
632	37359	40363.6	25673.8	35013	30050.4	29273.1	31902.1	27605.8	32755.4	25899.6
633	37437.2	40733.9	25778.1	34908.3	30225.3	28977.1	32496.1	27513.2	32594	26286.7
634	37543.2	40613	25749.2	35094.2	30034.8	29188.6	32508.2	28006.6	32605.9	26091.8
635	37626	40923.8	25974.8	35025.7	30097.8	29453.7	32732.7	28135.1	32460.6	25930.6
636	37378.8	41265.1	26221.4	35168.8	30045.8	29160.4	32772.2	28292.6	32900.7	25904
637	37612.6	41357	26209.9	35403.7	30189.6	29115.1	33142.5	28217.4	32709.8	26113.7
638	37562.8	41423.7	27584.5	35626.8	30055	29470.1	33060.4	28033.6	32880.8	25816.6
639	37368.2	41845.1	28948.2	35737.9	30392.1	29358.8	33204.7	28495.4	33891.3	25709
640	37779.2	41821	29338	36036.4	33954.9	30507.2	33859.2	28564.1	36896.8	26101.7
641	38920.4	42919.2	33874.2	36816.6	39261.5	33646.2	35846.8	28179.9	46878.9	26324
642	40771	44553.7	37965.1	38803.7	42726.1	40405.9	36545.4	29328.2	52414.5	26944.7
643	50714.8	45414.2	40143	39287	45125.1	46121.5	39845.7	29987.5	54980	27140.3
644	57176.8	49763	43001.3	40420.5	46616.2	48171.9	44833.7	31415.3	56457.1	27786.1
645	58449.9	54563.6	45483.2	40914.1	48216.8	49268.8	48204.6	33802.7	57276.7	29387.9
646	58964.1	56321	47076	42191.7	48943.6	50142.1	49946.1	37732.8	57888.2	31560.1
647	59363.7	57234.3	47631.2	42464.7	50259.7	51301.2	51002.2	41518.9	58165.1	33956.2
648	59571.2	58061.5	48515.2	42900.1	51168.2	52334.5	52330.7	43169.4	58471.5	36808
649	59900.5	58671.5	49690.1	43551.9	51415.9	52695.4	52316.4	45567.3	58617.2	39058.4
650	59948.9	58979.1	50389	43632.8	51536.4	52904.1	52831.8	46965.2	58844.4	40142
651	60065.1	59113.1	50829.9	43708.8	51445.1	53217.1	52999.8	47900.4	59054.6	41325.2
652	60165.8	59309.1	50207	43913.4	51219.7	53233.1	53012.9	48343.2	58827.7	41448.3
653	60183.4	59307.4	50029.4	43721.9	51289.4	53271.4	52937.1	50067.2	58961.7	41900.6
654	60252.6	59246.1	49832.6	44003.8	51026.2	52597.6	53046.6	50996	58795.3	42186.4
655	60151.5	59578.7	49609.5	43494.3	50615.9	54209.8	52892.3	52415.6	58715.6	42021.8
656	60167.5	59526.3	49464.1	43220.9	50408.4	54087	52792.2	52469.5	58483.7	41976.8
657	60112.4	59317.2	48856.2	42984.5	49909.2	54153.1	53702.5	52750.3	58159.7	41897.7
658	60071.2	59207.9	48717	42774.1	49676	53302.1	54384.9	52670.3	57698.2	41537.3
659	59927.2	59140.4	48443.2	43149.2	48919.3	53190.4	54447.6	52575.1	57568	41022.6
660	60074.1	58869	48035.4	42725.3	48676.6	52916.1	54778.6	52512.3	57228.2	40680.3
661	59890.6	58616.5	47619.4	42260.3	47739	52527.6	54611.7	52308.3	56860.4	40652.6
662	59712.6	58415.5	46896.1	42529.7	47886.4	52137.9	55097.5	52036	56270.3	40214.4
663	59602.5	58006.7	46724.7	44611.7	47243.4	52159.9	54388.4	51522.3	55532	40300.5
664	59434.3	57568.2	46086	45779.2	47137.7	51720.4	54543.8	51367.9	55397.8	39741.5
665	59343.2	57372.9	45700.2	46956.7	46639.4	51483.3	54067.9	50660.6	54256.1	39682
666	59190.3	57073.7	45212.5	47285.5	46525.7	50547.6	53565.6	50645.6	54059.1	39218.9
667	58821	56365.5	44769.4	47571.2	45675	50257.9	52929.6	50374.2	53313.5	39022.8
668	58505.8	55901.8	43743.7	47721.3	45436.9	49900	52783	49880.1	53216.5	39020.2
669	58326.3	55370.4	43775.8	47667.7	45065.8	49214.9	51989	49422.6	52437.8	38302.6
670	58058.7	54998	43231.8	47111.6	44633.3	48621.4	51400	49386.1	51819.9	37697.6
671	57679	54351.4	42557.9	47340.2	44205.9	48228	50839.4	48883.3	50885.4	37742.2
672	57311.3	53682.5	42201.3	46795.1	43769.2	49370	50726.5	48488.4	50639.6	37345.5
673	57140.6	53378	41655.4	46385.9	43540.6	49595.9	50349.8	48074.9	50269.4	37144.1
674	56773.3	52748.1	41453	46079.4	43120.2	49871	49921.5	47685	49740.2	36807.7
675	56400.7	52523.3	40678	45761.1	42651.3	49152	49202.6	47408.3	49059.8	36334
676	56038.9	51851.3	40078.5	45540.6	42165	49178.8	49166.4	46848.2	48641.7	36576
677	55522.5	51467.5	40085.8	45274.3	42145.9	49015.6	48373.6	46616.8	48315.7	35876.1
678	55330.8	50824.1	39354.2	44640.2	41443.2	48529.4	47790.4	46020.6	47438.8	35598.4
679	54777.1	50565.9	38750.6	44682.2	41465	48192	47518.5	45959.7	47298.8	35611.5
680	54699.3	49695.6	38252.3	44274	41102.4	47957.7	47116.5	45513.3	46693.9	35037.8
681	54075.3	49415.1	37797.7	43693	40941.2	47634.2	46808.2	44747.2	45973.7	34705.5
682	53915.3	48870.9	37610	43364	40663.3	47577.3	46462.6	44589.7	45798.7	34611.1
683	53602.4	48153.5	37153.1	43145.7	40157	47117.1	45991.9	44323.7	45130.4	34671.8
684	53451.4	47898.6	36742.7	43008.4	39823.7	46222.8	45802	44008.2	44669.4	34390.8
685	52836.7	47607	36108.7	42454.7	39517.8	46236.8	45482.8	43261.1	44435	34185.7
686	52271.9	46649.3	35994.8	42037.9	39457.4	45466.6	45097.4	43373.8	43986.7	33776.7
687	51966.8	46178.4	35489.7	41860.4	39837.6	45198.6	44540.8	42371.7	43189.9	33430.4
688	51849	45613	34947.5	41481.2	40265.9	44958.9	44077.2	42083.4	42873.9	33245.3
689	51457.2	45252.1	34638.6	41008.3	40122.8	44959.7	43519.8	41957.3	42613.4	32901.3
690	51093.8	44757.7	34161.3	40875	40043.8	44499.3	43407.1	41870.4	42198.5	32519.4
691	50551.6	44387.1	34170.2	40640.2	39774.2	44505.9	43126.3	41437.8	41277.6	32490.9
692	50389.9	44125.9	33594.2	40234	39955.5	44007.7	42384.5	40957.2	41029.4	32080
693	49763.5	43404.1	33352.4	40062.4	39636	43994.5	42381	40935.2	40825.2	31931.4
694	49213.6	42999.6	33108.3	39719.9	39508.3	43488.9	42131.1	40521.3	40189.1	31590.5
695	49064.5	42437.1	32531.8	39637.9	39336	42570.9	42037.2	39962.4	40199.7	31551.9
696	48569.8	42514.3	32360.7	39106	38837.6	42602.2	41221.1	39741	39864.3	31189.8
697	48279.2	41997.3	32299.9	39278.7	38645.8	42193.2	40720.2	39469.1	39225.2	30814.2
698	47696.7	41355.9	32096.5	38998.7	38628	41884.8	41378.5	39182.3	39010.8	30764.4
699	47589.3	41040.6	32132.6	38856.1	38303.5	41760.3	41301.3	38849.9	38977.8	30617.2
700	47143.2	40580.8	31696	38264.1	38225	41171	40539.8	38442.1	38561.9	30462.9
701	46686.8	39979.7	31369.6	38007.2	37608.7	41159.9	40459.2	38051.6	38396.9	29915.6
702	46298.1	39781.2	31399.6	38130.5	37512.1	41366.9	40282.3	38167.6	37942.4	29927.3
703	45765.6	39434.3	30887.4	37381.9	37332.7	40981.2	40327.4	37642.5	37969.1	29637.8
704	45811.1	39379.5	30500.1	37988.2	37299	40568.4	40094.7	37545.9	37617.1	29648.9
705	45276	38965.8	30520.5	38126.2	36901.4	40295.7	39667.8	37306.6	37056.9	29206.5
706	45135.7	38755.1	30050.9	38142.7	36726	40199	39308	37170	36764.4	29095.3
707	44575.5	38487.1	29953.3	37545.2	36437	40026	39247.1	36815.2	36840.4	29144.7
708	44094.3	38080.3	29515.3	37303.4	36485.7	39847	38808.1	36560	36707.4	28631.3
709	43796.4	37993.8	29271.8	37477.4	36132.6	39426.6	38676.3	36215	36777.2	28669.7
710	43566.2	37863.9	29045.5	36856.2	36114.6	39228.7	38332.4	36055.2	36358.3	28655
711	43381.6	37618.4	28606	36623.7	35967.5	39000.9	37990.3	35814.2	36133.6	28506
712	42961.9	37556.4	28434.9	36316.3	35581.3	38891.6	38254.4	35603.5	35805.9	28461.5
713	42937.1	37219	28197	36477.5	35408	38199.9	37863.2	35471.8	35696.7	28522.7
714	42565.9	36876.7	28143.2	36329.9	35170.1	37925.1	37425.7	35206.5	35517.8	28213.4
715	42227.6	36675.5	28065.8	35735.4	34928.3	37692.4	37271.1	34784.7	35175	28220.9
716	42026.8	36537.3	27770.8	35433.6	35048.5	37920.2	37263.5	34568.8	34623.2	27927.8
717	41694	36504.9	27473.9	35223.8	34659.1	37526.4	36971.9	34594	35151.1	27751.3
718	41389.3	36119.6	27261.1	36278.9	34581	36970.1	36717.4	34162.2	34657.2	27636.8
719	41213	36057.3	27024.5	36562.6	34146.1	36858.4	36546.6	34290.5	34717.2	27802.1
720	40942.8	35443.1	26966.4	36541.8	34338.5	36896.2	36615	34011	34208.7	27599.9
721	40658.6	35451.7	26670.7	36554.4	34113.7	36464	35870.6	34014.5	33813.4	27935.3
722	40537	35335.5	26668	36470.7	33700.2	36159.9	36216.7	33958.8	34065.1	27615.7
723	40442.8	35181.5	26789.6	36425.9	33582.8	36017.4	36093.3	33712.4	33964.9	27613.6
724	40125.3	34808.7	26325.7	36213	33555	35955.2	35544.6	33495.1	33282.1	27573.8
725	39796.8	35018	26304.3	36000.8	33350.5	35268.9	35673.1	33473.4	33647	27200
726	39918.5	34733.6	26262.5	36669.3	33238	35311.8	35516.6	33549.5	33457.9	27158.7
727	39686.9	34876.5	25913.5	35905.6	32870.1	35044.1	35436.6	33192.2	33347.6	27225.7
728	39520	35143	26057.9	35632.7	32620	34937.1	35122.7	33249.4	33086.7	27121.8
729	39336.1	35339	26374.4	35730.3	32779	34640.5	35328.5	33077.2	32899.4	27015.1
730	39164.9	35822.9	27049.2	35731.6	32664.5	34260.2	34964	32853.1	32781.3	27057.7
731	39353.9	35900	27620.9	35538.5	32445.6	34349.7	34947.2	32549.7	32495.6	26786.1
732	38924.9	35930.9	28468.4	35309.5	32531.2	34063.1	34745.5	32657	32271.7	26612.7
733	38676.1	35976.4	28722.1	35070.2	32325.4	34023.4	34730.8	32583.2	31999	26333.7
734	38721.5	36065.2	28976.3	35039.1	32213.8	34071.7	34337.7	32235	31800.9	26299.9
735	38622.1	36006.4	29023.9	34967.5	32278.6	34046.3	34179.1	31965.7	32035.2	26122.8
736	38270	35701	29153.5	34754	32078.7	33817	34235.4	31766.3	31696.9	26105.9
737	38258.9	36020.5	28969.3	34565.1	31998.5	33629.7	34377.1	31697.7	31704.9	26019.2
738	38316.9	35577.1	28843.4	34729.1	31773.2	33447.3	34419.8	31860.6	31735.6	26081.6
739	37872.6	35782.6	29046.8	34756.3	31700.2	33197.3	34033.2	31407.1	31550	25750.6
740	37550.5	36537.3	28665.5	34499.3	31800.7	33206.1	34320.8	31510.9	31697.5	25667.9
741	37221.4	36669.5	28636.2	34342	31684.9	33149.6	33961.4	31468.6	31397.4	25408.6
742	37110.7	36400.3	28285	33899.2	31497.1	32814.9	33608.7	31172.7	31279	25339
743	36996.1	36209.7	28902.4	33688.2	31190.8	32470.3	33946.9	31154.5	31312.9	25386.6
744	36777.9	36317.3	29006.1	33444.3	31247.3	32287.6	33358.2	30762.2	31164.2	25258.6
745	37199.2	36073.6	28555	33727.7	31231.3	32377.2	33251.8	30722.8	31142.2	25029.2
746	37410.1	36046.7	28642	33764.3	30995.9	32248.5	33065.9	30562	31206.9	25291.6
747	38110.6	35972.1	29004.2	33605.9	30998.8	32080.1	32872.7	30736.1	30750.5	25508.9
748	38201.5	35783.1	29202.5	33460.4	30778.1	32319.1	33021.2	30614.9	30943.4	25284.9
749	38233.9	36014.7	29710.4	33713.5	30837.8	31880.6	32804.2	30579.6	31050.3	25127.4
750	38048.2	36051.8	30023.4	33939.5	31001.2	32108.9	32630	30371	31235	25056.3
751	38159.8	36119.4	29733	34487.5	31930.3	32405.6	32704.6	30867.9	31806.8	25070.9
752	38721.3	36520.1	30016	34373	36116.5	32309.1	33808.7	31080.2	36508	25303.1
753	39150.2	36259.4	30261.5	34584.7	38788.8	32953.4	34344.9	30971	44926.2	25715.5
754	40151.3	36712.9	33514.2	34534.3	40883.1	36028.1	34618	31063.3	48234.6	25832.8
755	41982.2	38292.3	37000.6	36451	43185.3	41478.1	34573.5	31362.9	49488.6	26282.2
756	50432.2	39285.8	39086.5	37202.2	45281.1	43123.2	36081.8	31948.4	50621.5	26410.7
757	56755	40423	40920.4	37572.2	46851.2	44213.9	41048.9	33587.4	51979.3	26503.7
758	58040.4	44303	42480.6	38140.3	47279.9	45383.5	44384.7	33683.5	53436.7	27314.1
759	58454.2	48059.7	43679.7	39396.3	47517.9	46187.2	46262.5	35415.1	54892.8	30407.2
760	58989.8	50364.8	44646	39759	48100.7	46718.9	47781.9	37845.1	55461.8	31744.8
761	59429.1	51780.3	45336.8	40310.7	48612	46528.3	48394.8	41898.7	56364.2	34069.2
762	59406.5	52741.8	46112.5	40786	48814.1	46902.9	49212.7	43923	56214.3	34981.7
763	59624.8	52978.3	46268.9	42083.2	48273.7	47040	50720.3	45061.3	56278.5	36228.6
764	59794.3	53582.4	46339.5	42731.3	48584.9	46946.8	51597	46233.2	56329.5	36689.7
765	59845.9	53645.1	46495.9	43296	48222.4	46553.5	53077.1	47004.8	56601.3	37592.1
766	59766.2	54778.1	47324.5	42925.6	47814	46369.7	53529.2	47381.1	56475.6	38570.1
767	59794.7	54934.5	47759.9	43485.4	47521.6	45892.1	53674.6	48275.9	56695.1	39429.7
768	59590.3	55065.4	47536	43145.1	47029.9	45771.2	53418.2	48499.9	56155.6	39708.3
769	59494.8	55231.9	46885.4	43134.7	46690.2	45130.9	52961.6	48744.5	56288.4	39621.7
770	59494.7	55489.3	46709.7	43080.5	46699.3	45009.7	53248.8	48424.1	55570.5	39362.6
771	59287.7	55093.2	46496.5	42727.2	46689	44646.1	53182.5	48316.6	55757.1	38937.5
772	59214.3	55020.5	46164.9	42611.5	46171.1	44260.6	52807.1	47996.6	55235.9	39000.5
773	59189.5	54653.3	45807.1	41943.7	45401.7	44204.6	51837.1	47544.2	54850.6	38785.2
774	58916.9	54736.4	45231.4	41904.4	45354.5	43826.7	51887.4	47345.6	54383.5	38586.2
775	58636.3	54538	44427.2	41361.4	44874.9	43376.1	51668	47572.7	53886.5	38554.5
776	58427.7	53906.7	44062.7	40980.6	44381.4	43354	51023.2	47926.9	53727.1	38118
777	58170.7	53487.4	43859.8	40534.4	44161.5	42658.6	50914.3	47667.8	53283.9	38235.8
778	58066.6	53054.2	43015	40285.6	43861.7	42374.1	50617.2	47797.7	52745.8	37691.2
779	57598.6	52628.3	42835.4	40251.6	43681.4	41894.5	50068.1	47130.4	52204.4	37369.7
780	57575.6	52623.4	42091.9	39700.9	43192.9	41696.4	50552.6	46601.4	51719.9	37121.2
781	57131.1	52029.4	41592.8	39151.6	43011.4	41431.7	50203.3	46590.7	51034.6	36737
782	56930.4	51636.1	40775.5	38833.7	42254.4	40964.9	49888.9	46042.1	50861.2	36925.1
783	56791.4	51156.2	40545	38542.8	41952.4	40678.2	49732.5	45845.2	50461.1	36558.8
784	56308.4	50610.9	39901.7	38521.7	41888	40052.2	49512.6	45144.3	49965	36257
785	56004.3	50506.4	39589.2	38005.6	41991.3	39419.2	49270	44658.7	49153.3	35874.5
786	55647.5	49963.8	39409.7	37852.6	42114.7	39150.3	49319.6	44253	48927.4	35953.3
787	55469.4	49484.3	38647.4	37513	41975.2	38820.4	48866.8	44174.3	48390.9	35698.1
788	55191.6	49074.8	38193.4	37128.2	41547.2	38657.8	48612.4	43898.5	48011.6	35645
789	54740.4	48960.5	37793.2	37114.1	41621.4	38272.3	47934.6	43061.6	47663.5	35625.4
790	54348.8	48622.5	37315.9	37078.6	41151	37997.1	48358.2	42627.6	46855.7	34837.7
791	53912	48305	37462.1	36949.7	41097.8	37554.1	47896.6	42604.6	46275.3	34879.8
792	53594.1	48008.6	37007.2	36541.5	41324.9	36989.5	47552.7	41655	45732	34636.6
793	53178.3	47364.2	36604.1	36168.8	41050.7	36764.3	47044.5	41468.6	45621.2	34180.7
794	52983.5	46665.1	36081.4	35956.7	41077.7	36785.4	47069.3	41379.1	44821.9	34113.4
795	52700.8	46630.2	35589.6	35610	40616.9	36261.2	45974	41484.9	44516.8	33801.5
796	52001.8	46595.2	35365.6	35144.6	40088.1	35989.3	45842.7	40490.5	44166	33202.2
797	51763.3	46207.3	34868.3	34998.7	40277.5	35526.8	45539.4	40379.3	43912.1	33473.1
798	51396.9	45922.3	34368.9	34652.7	39790.5	35505.3	45179.6	39695.7	43522.3	33194.2
799	50858.5	45812.1	34160	34290.6	39559.4	34888.7	45290.8	39457.7	42760.8	32950.1
800	50664.2	44815.7	33530.7	34017.4	39684.5	35133.6	45435.2	39381.8	42427.2	32846.2
801	50289.9	44742.1	33475.3	33465.2	39132	35044.8	45129.8	39136.5	42237	32854.9
802	49755.3	44650.7	32707.6	33520.6	39166.2	34599.7	44941.3	38852	41634.4	32455.9
803	49673.8	44296.3	32557.7	33218.1	38496	34623.3	44474.9	38633.5	41116.8	32376.9
804	49351.1	43567.1	32149.2	32793.3	38295.2	34346	44479.2	38215	41026.5	32039.6
805	48652.4	43461.2	32045.2	32868.4	38139.8	34167.5	43767.8	37877.3	40672.6	31792.9
806	48316.9	43061.4	31296	32513.5	37802.8	33743.7	43738.9	37822.6	40274.1	31852.6
807	47710.1	43159	31460.5	32072.6	37550.8	33493.8	43290.7	37236.9	39635.2	31454.5
808	47674.6	42779.9	30989.7	32002.6	37474.1	33208.9	42674	37044.2	39574	31223.2
809	47523.1	42438.1	30992	31976.4	37208.8	33312.4	42609.2	36372.9	38893.8	30940.7
810	47174.7	42072.9	30795.8	31975.3	36980.3	32837.8	42115.6	36663.9	38851	31191.3
811	46893.9	41752.6	30791.5	32050.9	36856.2	32803.2	41916.1	36220.6	38424	31073
812	46388.4	41650.8	30572.5	31817.9	36394.9	32430.5	41511.7	35851.6	38611.5	30909.3
813	46002.8	41052.1	30470.3	31599.8	36254.3	32492.9	41436.4	35457.3	38020.5	30705.4
814	45348.5	41065.4	30404.8	31344.5	36193.8	31822.7	40624.2	34967.9	38006.9	30262
815	45193	40655.9	30032.8	31026.6	35820.9	31674.1	40351.7	35219.7	37660.4	30007.2
816	45106.2	40119.3	29760.3	30935.2	35771.5	31623.9	40314.7	34954	37009.9	30135.8
817	44598.2	39920.4	29731.9	30649	35485.6	31671.8	39922.9	34507	36747.3	29901.2
818	44446.3	39631.5	29580.2	30413.8	35371.2	31489.7	39747.9	34213.8	36648.4	29815.7
819	44134.5	39372.7	29449.4	30224.6	35269	31668.7	39404.4	33896.8	36496	29612.7
820	43898.8	39109.8	28872.9	30078.6	35231.7	31076.6	38969.4	33517	36407.7	29494.8
821	43539.4	38651.4	29131.7	29846.5	34533.5	31059.8	38694.9	33337.3	35851.4	29570.9
822	43217.1	38884.1	28881	29594.1	34518.3	31154	38538	33246.4	35530.7	29504.2
823	42849.9	38406.8	28680.5	29620.2	34056.8	30549.2	38467.6	32892.6	35631.3	29275.7
824	42746.9	38427.8	28597.1	29393.8	34180.7	30520.7	38419.6	32476.5	35257.1	29049
825	42412.4	37869.2	28429.4	29157.1	33696.4	30156.1	37950.9	32240.1	34755.2	28842.1
826	42115.6	37948.4	28210.3	29123.8	33822.3	30394.4	37449.9	32222.6	34949.4	28589.9
827	41679.7	37583.1	27726	29032.2	33750.5	29932.8	37417.5	31878	34651	28620.2
828	41538.3	37275.4	27466.3	28437.2	33522.5	29872.7	37370.7	31748.4	34184.9	28396.7
829	41092.3	37207.9	27328	28630.7	33483.3	30144.5	37415.2	31286.4	34302.5	28081
830	41065	36827.5	27241.6	28388.2	33182.7	31934.4	37198.8	31574.2	34031	28004.7
831	40774.4	36653.9	27525.3	28397.3	33163.2	31490	37028	31419.4	33847.2	28371.7
832	40423.5	36464.5	26997.5	28341.7	33037.9	31744.7	36953.8	31065.9	33596.9	28325.6
833	40305.3	36317	26739.7	28365.6	32663	31380.7	36555.3	30437.7	33417.2	28214.9
834	40258.3	35966.8	26743.4	28032.8	32572.5	31396.2	36391.7	30699.7	33395.9	28201.9
835	40162.3	35800.5	26418.4	27895.7	32430.9	31359.6	36179.4	30651.1	33072	27927.1
836	39792	35584.7	26655.5	27543.4	32319	31496.4	36062	30757.5	32591.4	28211.9
837	39600	35323.6	26401.9	27612.1	32066.8	31352.4	35754.9	30718.3	32484.2	27910.6
838	39503.8	35107.9	26114	27595.9	32045.4	31363	36037.3	30294.5	32428.6	27827.5
839	39067.7	35059.5	26198.3	27249.7	31801.4	31257.5	35775.4	30498	32079.6	27621
840	39067.5	34807.3	25684.2	27337.7	31899.1	31048.2	35235.1	30432	32263.2	27663.5
841	38737.6	34459.7	25946.2	27422.7	31850.8	30817.2	35214.3	29762.5	32166.8	27505.9
842	38575.2	34234.6	25725.6	27153	31792.5	30585.8	34648.9	29910.5	31831.6	27313.8
843	38608.4	34558	25660.6	27079.4	31822.3	30463.9	34573.1	29455.1	31638.7	27107.6
844	38565.2	34442.5	25444.9	27357.4	31599.4	30992.1	34415.7	29338.7	31691.2	26941.4
845	38314	34918	25452.3	27119.6	31452.2	30752.8	34205.1	29525.7	31527.3	27024.1
846	38141.3	34535.4	25396.9	27203.8	31331.9	30617.8	34043	29135	31584.6	27008.7
847	38106.1	34836.8	25351.4	27092.2	31074	30818.3	34123.7	29039.6	31009.9	26761.6
848	38425.1	34413	25329	27095.9	30908.2	30653.6	34103.3	28836.8	31108.3	27101.5
849	38200.7	34457.5	25078.2	27021.5	30789.6	30591.4	33850.2	28922.3	31127.8	26774.3
850	38047.1	34498.4	25037.7	27132.8	30680	30552.2	34015.9	28678	30726.5	26642.3
851	38047	34364.9	25287.7	27227.9	30838.3	30593.7	33789.3	28575.1	30621.8	26481.4
852	37809.2	34313.7	24924.5	27120.6	30303.2	30222.6	33720	28181.6	30559.7	26198.6
853	37864.4	34220	25065.9	26902.8	30505.4	29915.7	33487.6	28200.5	30362.9	26298.8
854	37823.3	34059.5	24581.9	26901.6	30236.3	29448.3	33416.7	28213.9	30582.5	26091.5
855	37922	34018.9	24565.8	26881.5	30346.1	29871.8	33075.1	28025.3	30818.7	26199.7
856	37937.8	34192.1	25093.8	26792.7	30287.3	29613.7	33092.6	27780	30514.4	26202
857	37793.7	33975.8	25829.4	27134.1	29870.3	29302.9	33128	27970.3	30374.7	25565.7
858	37718.8	33834.3	25872.7	26841.7	29881	29621.4	32783.8	27782.7	30218.8	25816.7
859	37664	33727.8	25925.8	27015.7	29589.1	29571	32798.2	28097	30228.5	25679.7
860	37532.5	33486	26238.8	27006.8	29641.2	29291.6	32792.2	27919	29884.6	25402.1
861	37001.4	33584.5	26088.6	27117.2	29505.6	29912.6	32726.2	27957.7	29672.9	25439.8
862	37040.4	33580.1	26256.3	27288.4	29435.5	29647.7	31974.6	27778.1	29730.1	25108
863	37145.6	33516.6	26211.1	27353.4	29178.8	29823.7	32011.2	27780.5	30004.6	25119.6
864	36912.9	33231.2	26287.9	27178.9	28923.6	29629.9	32150.5	27612.2	29785.9	24732.7
865	36958.3	33492.5	26351.5	26995.5	29288.3	29723.3	31757.3	27799.8	30267.7	24927.4
866	37099.2	33163.4	26224.6	27095.9	29239.4	29541.2	31851.3	27805.6	30555	24811.5
867	37042	33215.3	26093.3	27145.5	29019.2	29480.7	31815.1	27713.7	30583.7	24622.9
868	37216.2	33148.1	25785.9	28191.1	28947.3	29544.2	31807.9	27472.1	30683.6	24438.6
869	36964.5	33129.9	25688.6	28764.1	29116.3	29502.1	31901.5	27559	30577.7	24268.5
870	36977.5	32920.2	25783.3	28786.7	29097.2	29385.4	31843.4	27387.7	31125.5	24407.7
871	36929.7	32921.7	26286.2	30324.2	29315.5	29898.5	31819.9	27469	31024.6	24333.5
872	36938.2	32957.2	27012.5	32369.5	29394.8	29722.6	31887	27137.6	30714.4	23947.5
873	37091.5	33038.2	27284.6	34075.3	29171.6	29399.1	31642.3	27370.2	31053.3	23978.6
874	36808.2	33214.2	28125.1	36184.5	29158	29029.9	31783.7	27608.9	31102.7	23823.2
875	36693.5	33172.9	28866.5	37553.7	29402.3	29598.4	31811.3	28022.2	31527	23838.2
876	36974.5	33420	28922.4	38283.8	31653.2	29891.4	32226.1	28126.1	32644.4	24130.7
877	38431.8	33876.3	29590.9	38894.8	36833.6	30405.1	33076.6	28245.4	41280	24564.7
878	39555.9	34806.6	33597.2	39703.6	40274.6	35528	34594.2	28425.1	48536.7	24766.4
879	41648.5	35771.6	38546.5	41481.2	42511.6	44245	36305.7	28532.1	53331.3	25013.6
880	51877.1	37015.2	40891.7	42849.2	44771.9	47500.9	39618.4	29555.6	56128	25365.3
881	56533.2	38561.7	43610.5	43594.8	46465.4	48756	42839.4	30884	57269	25568.7
882	57664.4	43011.2	45394.5	44364.9	47411.2	50423.8	43758.9	31420.4	58031.5	26614.7
883	58482.5	46163.4	46873.3	44675.3	48076.7	51247.8	44839.9	32886.6	58543.9	29433.5
884	58743	48079.1	47476.6	45267.7	47796.5	51553.9	45954.2	35394.7	58790.2	33470.2
885	59046.5	50251.5	47865	45658.1	48782.2	51976.1	46612	38009.7	58817.3	35279.8
886	59367.9	53553.2	47915.5	46260.1	49937.3	52244.3	46839.8	40798.3	59031	35586.1
887	59477.6	56738.7	48575.9	46197.6	50327.8	52066.4	47185.8	43119.5	58847.5	36701.1
888	59560.7	57851.3	49130.2	45801.5	50511.6	52263.7	47463.6	44838.5	58779.9	37602.9
889	59613.1	58352	49017.4	46107.9	50635	51567.5	47869.3	45416.6	58812.3	38362.8
890	59778.5	59201.2	48711.7	45894	50762.8	51839.2	48869.2	46077.2	58945.7	38590.4
891	59853.6	59636	48614.4	45779.7	50457.7	52213.9	49680.9	46616.1	59211.5	38398.4
892	59634.5	59780.8	47898.2	45697.3	50158.5	52118.1	50016.1	47911.4	59160.1	38813.8
893	59439.8	59880.7	47547.1	45524.6	49984.1	52600.9	50798.6	49013.8	59076.8	38905
894	59667.7	60011.9	47149.9	45290.6	49702.1	52019.4	51075.2	49469.5	58822.4	38996.8
895	59452.5	59852.5	46620.6	44976.5	49019.9	51933.6	50915.9	50288.9	58805.9	38875.7
896	59474.5	59837.2	46622.9	44413.2	48661.5	51513.4	51397.4	50591.3	58374.2	38539.2
897	59522.4	59858.2	45899	44345	48615.3	51175.5	51814.3	50388.3	58557.2	38779.6
898	59421.5	59919.9	45636.7	45115.2	48129.2	50972.8	51802.3	50614.4	58194.3	38271
899	59197.1	59791.4	44849	46186.9	47393	49919.3	51615	50195.4	58160.8	38173.7
900	59036.6	59689.5	44446.7	46348.3	47226.4	50086.4	51461.7	50030.7	57778.1	38019.9
901	58854.8	59571.9	43753.2	46225.8	46993.4	49762.9	51079.4	49673.1	57417.9	37620.6
902	58615.2	59281.1	43590.4	46525	46426.9	49349	50992.9	49616.3	57144.2	37370
903	58433.9	58980.9	42930.1	46489.3	46345.6	48851.2	50846.7	49292.8	56932	36755.7
904	58155.1	59009.7	42714.9	46317.9	45615.9	48372.9	50438.6	49128	56798.6	37037.5
905	57625.3	58568.3	42291.1	46019.4	45212.5	47943	50189.6	48900.8	56300.7	36634.3
906	57410.1	58487.6	42329.7	45888.9	44673.4	47703.1	49630.2	48682.8	55830.1	36649.9
907	57195.8	58336.9	41662	45773.5	44559.4	47151	49299.7	48292.8	55674.2	36229.3
908	56973.3	57734.4	41377.8	45341.9	44305.9	46927.6	48631.4	47888.8	54574.3	35807.6
909	56519.5	57539.9	40813.5	45159.4	43735.2	46480	48380.5	47557.5	54167.6	35956.9
910	55976.1	57249.4	40323.8	44686	43928.3	46340.8	47843.4	47082.3	53869	35852.6
911	55839	56802.4	39672.1	44688.9	43465.6	45702.2	47578.7	46726.4	53160.5	35617.4
912	55220.6	56510	39405.9	43978.9	43824.7	45575.3	47115.2	46475.8	52762.7	35240.8
913	54606.8	55897.6	38739.5	43828.2	43544.9	44988.9	46422.8	46032.9	51953.2	34530.8
914	54012	55684.1	38632.7	43166.2	43021.1	45029.4	46319.4	45289.7	51284.1	34747.3
915	53737.9	55386.7	38497.9	42847.8	42655.9	44384.7	46110.6	45105	50409.4	34555.2
916	53512.2	55007.2	38111.4	42711.5	42376.7	43982.9	45426.7	44945.5	50321.9	33906.8
917	53230.8	54883.5	37294	42360.7	42471.4	43427.5	44921.1	44229.9	50038.2	33801.2
918	52223.2	54568.5	36849.4	41946.5	41883.7	43240.1	44935.2	44072.9	49391.4	33736.4
919	52075.1	54188.6	36617.5	41705	41528.1	43148.4	44167	43308.9	48931.6	32997.4
920	51871.7	53742.3	36167.1	41405.9	41307.7	42727.2	43847.7	43540	48288.1	32864.6
921	51555.5	53344	35706.3	41176.4	40686.5	42121.6	43508.4	43053.3	48241.2	32908.4
922	51447.4	53219.1	35442.6	40946	40420.3	42394.4	43251.3	42815.1	47711.3	32290.5
923	50630.3	52676.5	34980.4	40522.5	40153.3	41762.9	42766.2	42355.3	46945.3	32218.1
924	50250.4	52174.6	34479.2	40341.3	39814.3	41581.2	42629.8	42290.5	46452.4	32030.4
925	49623.1	51690.7	34203.6	39712.6	39633	41198.2	42498.4	41582.4	46437.1	31774.7
926	49337	51158.8	33542.2	39660.2	39870.7	40503.9	42075.2	41323.1	45709	31480.9
927	49112.4	50854.2	33271.3	39236.4	39456.1	40662.3	41869.9	40762.6	45543	31366.6
928	48825.1	50846.8	32928.6	39025.8	39191.7	40247.3	41293.8	40654.2	44851	31015.1
929	48439.2	50756.6	32526.1	38711.5	38778.2	39741.7	41003.1	40165.7	44515.2	31444
930	48198.6	50351.5	32201.3	38531.1	38566.3	39625.1	41104.7	39888.3	44269.3	30952.1
931	47906.6	49872.2	32375.3	38184.4	38436.8	39350	40462.9	39873.1	43903.4	30665
932	47626.6	49635.4	31868.5	38124	38004.2	39099.9	40220.6	39842.8	43660.4	30357
933	47186.5	49244.3	31664.1	37868.2	37838.2	38969.1	39968.4	39375	42931.2	30622.7
934	46550.9	48904.4	31369.1	37615.7	37404	38778.5	39855.9	39283	42523.1	30230.4
935	46359	48217	31160.1	37132.2	37341.2	38192.1	39131.1	38745.3	42724.8	29832
936	45648	48192.7	30716.6	36991	37341.3	38002.7	39065.5	38583.2	41948.5	29835.4
937	45905.2	47566.8	30410.8	37249.9	36629.2	38065.2	38661.5	38271.7	41795.1	29276.3
938	45182.2	47115.8	29749	37006.3	36695.1	37414.2	38636.3	38129.7	41386.6	29318.6
939	45155.4	46756.3	29846	37032.4	36504.5	37290.8	38289.8	37624.1	41249.7	29156.2
940	45019.3	46255.2	29553.6	36702.7	36276.4	37120.1	37965.2	37366.5	41141.8	28810.3
941	44486.3	45848.2	29552.6	36641.5	36280.7	36993	37702.9	37122.7	40594.7	28803
942	44159.5	45734.1	29539.9	35982.3	35915.3	36027.7	37578	37014.2	40433	28829.9
943	44317.3	45442.8	29412	35934.6	35607.5	36173.7	37687.3	36961.4	40190.1	28340.1
944	43744.4	45386.7	29220.4	35961	35398.9	35774.5	37658.6	36600.4	40117	28222.6
945	43497.5	45305.7	28932.6	35430.2	35167.1	35776.1	37124.5	36315.5	39523.1	28278.1
946	43168.2	45194.7	29204	35181.5	34922.8	35943.7	37316.4	35843.2	39382.9	28171.3
947	43093.8	44944	29079.7	35107.6	34769.9	35708.2	36755.6	35641.4	39049	27678
948	42578.9	44471.4	28451.8	35027.4	34747.8	35243.3	37195.4	35703.6	38990.3	27733
949	42661.4	44459.9	28375.4	34806.3	34316.5	35043.1	37157.8	35267.1	38792.1	27427.7
950	42255.7	44219.4	28263.2	34597.1	34235.4	34777.8	37002.4	35413.4	38254	27512.7
951	42097.7	43923.4	28058.3	34294.9	34059.9	34972.3	36848.3	34969.9	38230.9	27344.5
952	41816.3	43708.2	27946.2	34325.5	33760.9	34841.1	36487.8	34835.2	37817.8	26948.7
953	41320.7	43331.4	27348.3	34022.4	33458	34244.6	36497.2	34766.4	37773.9	27030.3
954	41278.8	42914.4	27226.6	33874.8	33525.5	34036.2	36198.2	34490.9	37427.4	26612.6
955	40854.6	42974.7	27159.4	33749.9	33726	33823.8	36792.9	34625.7	37185.1	26702.6
956	40649.7	42286	26865.7	33607.2	33132.6	34007.7	36905.6	34022.3	36924.8	26371.3
957	40327.1	42333.7	26663.6	33448.5	33176.9	33789.5	37071.7	33778.2	36863.3	26428.2
958	40287.3	42123.4	26933	33203.9	33075.3	33287.3	36764.1	33716.3	36536.5	26272.2
959	39724	41733.8	26555.3	33038.1	32675	33111.3	36382	33232.9	36598.8	26474.2
960	39897.7	41587.9	26440.8	32810.5	32469.8	33256.7	36716	33427.2	36566	26111.5
961	39681.6	41368.3	26470.8	32610.2	32775.5	33146.5	36880.9	33353.8	36119.7	26290.6
962	39729.4	41092.6	26095	32707.5	32465.6	32756.6	36449.2	33112.9	36275.8	25894.1
963	39841.1	40882.5	26044.7	32414.6	32295.2	32278.3	36234.9	32708.2	36016.9	26073.5
964	39628.6	40828.1	26013.2	31927	32605	32074.9	36176.5	32691.8	35792.9	26037.6
965	39674.8	40687	26120.8	32002.2	32347.9	31933.2	36088.8	32820.4	35422.4	25754.5
966	39304	40489.5	25922.9	32034.7	32089.8	31711.5	35616.5	32499.6	35567.8	25787.6
967	39100.3	40487.3	25935.1	32078.6	32182.5	31678.9	35214.6	32165.1	35280.5	25363.7
968	38972.6	40180.2	25558	31969.5	31927.1	31475.3	35444.9	31823.2	35011	25397.5
969	38662.1	39774.3	25669.8	32210.6	32137.8	31302.4	34848.5	31788	35011.9	25306.1
970	38805.9	39553.7	25603.9	32040.7	31885.9	31331.6	34783.1	31812.4	35018	24919.5
971	38702.6	39257.3	25433.6	31928.9	32020.3	31053.4	34519.2	31323	34509.4	25137.9
972	38450.8	39129.7	25521.9	32226	31580	30578.3	34360.6	31349	34175	25137.2
973	38282.9	38939.1	25350.9	31575.4	31661.9	30660.6	34198.8	31209.5	34238.7	25023.8
974	38215.6	38898.6	25186.8	31559.1	31712.7	30877.8	33741.5	30822	34096.3	24898
975	38203.3	39032.9	25471.4	31634.8	31340.8	30597.4	33700.3	31038.3	33981.4	24495.1
976	38009.6	39080.7	25482.6	31540.5	31318.4	30576.7	33550.3	30835.7	34124.8	24549.3
977	38003.6	39050.1	25286.9	31418.1	31264.4	30070.8	33060.6	30872.7	33666.7	24274.9
978	38097	38762.7	25247.4	31163.2	31479.4	30176.7	32907	30691.6	33619.2	24263.9
979	38404.2	38385.8	25261.2	31255.6	31148	29934.7	33116.8	30554.6	33565.5	24437.7
980	38368.5	38412.5	25420.3	30840.8	31280.4	29807.4	32668.2	30450.4	33467.4	24128.1
981	38097.7	38185.2	25175.4	30931.6	31137	29675.4	32658.4	30005.3	33484.3	24054.3
982	38100.7	38173	25196.4	30804.6	30968	30710.1	32452.4	30168.2	33119	23893.5
983	37858	37675.1	25205.1	30419.5	30837.7	31386.1	32451.5	30164.3	33501.7	24043.4
984	38100	37654.8	24993	30455.5	30467.4	31521.9	31995.9	30094.5	33285	23848.6
985	37734	37464.9	24675.5	30206.5	30449.7	31348.4	32177.6	29914	33168.6	23478.3
986	37898	37169.8	24709.4	29784.9	30414.8	30877.1	31717.4	29902.2	32947.1	23682.1
987	38076	36709.1	24781.1	29579.9	30173.1	31361	32033	29727.6	33179.2	23410.2
988	38103.4	37053.7	24763.5	29939.1	30213.7	31543	31680.4	29744.2	33040.5	23437.7
989	38042.2	36498.5	25093.6	30335.6	30495	31611.5	31491.7	29413.8	32765.8	23260.1
990	37914.7	36339.9	25112.8	30300.8	30132.4	31550	31399.8	29732	32571.1	22914.7
991	38040.1	36539.1	25179.4	30822.9	30219.2	31492.9	31143.3	29899.7	32380.4	23182.7
992	37796.4	35874.9	25148.4	31637.5	30068.3	31248.9	31408.7	29337.6	32333	23253.9
993	37974.3	35932.6	25472	31976.4	29653.1	31225.1	30789.4	29324.5	32456.1	23132
994	38051.6	35824.1	25364.4	32148.5	29932.1	30802.5	31584.7	29408.4	32514.7	23439.2
995	37987.9	35919.4	25376.5	32125.3	29634	31217.2	31767.7	29212.8	32009	25290
996	38042.7	35662.6	25864.3	32064.5	29874.8	31006.4	31618.9	29420.7	32241.8	25613.3
997	37911.1	35607.2	26303.6	32299.2	29611	30586.3	31134.7	29474.3	32046.9	26227.1
998	37715.7	35285.9	26602.3	32542.1	29963.3	30719.1	31611.4	29242.1	32213.7	27026.3
999	38015.5	35294	26701.8	32414.6	29725.8	30469	31276.5	29161.7	32008.4	27117.8
1000	37827.6	35214.4	27315.4	32266	29997.3	30365.4	31272.7	29105.9	32037.5	27236.9
1001	37975.9	35041.6	28246.3	32726.2	29867.8	30284.4	31482.6	28976.3	32312.2	27181
1002	37963.5	35176.8	29007.2	32986.4	30120	30226.4	31991.1	29329.5	32139	27008.3
1003	38820.9	35694.4	33551.6	33628.5	31009.3	30981.9	31643.6	29196.3	32703.3	26901.2
1004	39935.2	36529.2	37800.3	35279.1	35109.1	36302.1	33078.4	29606.1	37727.6	27322
1005	41475.2	37403.8	39634	36711.8	39448	41490.2	34054.8	29877.2	46952.6	27959.1
1006	43394.8	37980.2	40772.1	37509.1	41758.9	45842.2	34321	29703.3	51924.3	28149.9
1007	53896.3	39274.6	43094.6	38021.5	43765.6	47948.3	37453.7	31823	55413	28676.9
1008	57964.5	42484.1	44969.9	38303.7	45193.4	49435.3	43293.8	33047.7	56465.7	29879.4
1009	58814.6	47678.3	47285.8	38835.1	46991.3	51314.2	45047.6	33944.2	57154.9	32523.1
1010	59278	49872.8	48538	39711.7	47850.8	51765.4	47037.5	35360.9	57598.4	34636.3
1011	59536	51106.4	49429.1	39804.9	48411.1	52352.9	48753.5	39545.6	57905.9	36365.2
1012	59671.8	52316.2	50347.2	40175.3	48927.4	52786.7	50078.1	42127.3	58249.5	39138
1013	59961	54782.6	51245.2	40978.6	49255.4	52528.5	50686.1	44468.4	58530.2	40577.8
1014	59967.7	56641	51299.3	41286.1	49416.7	52653.8	51315.8	46290.3	58569.6	41025.3
1015	60068.3	57663.2	51108.9	40801.4	49447.6	52378.9	51607.9	47777.4	58584.5	41556.4
1016	60117.6	58178.2	51455	40908.4	48949.8	51998.3	51611.8	48758.3	58666.1	42042.1
1017	60078	58430.7	51276.1	40697.1	48998.8	51698	51918.1	48399.2	58803	41836.6
1018	59961	58537.3	50607.2	40575.2	49156	51614.2	51821.1	48969.7	58786	41706.1
1019	60097.2	58552.1	50235.8	40260	49041.4	50969.3	51855.5	49011.6	58587.2	42179.3
1020	60038.9	58463.9	49874.1	40359.4	48911.1	50949	51769.6	49562.3	58694	41794.1
1021	59891	58403.1	49562.6	39903.6	48145.9	50659.3	51606.5	49167	58437.1	42082.8
1022	59784.8	58169.8	49050.8	39852.4	47944.4	49820.3	51448.1	48742.7	58320.7	42031.4
1023	59539.7	58158.1	48412.9	39921.1	47492.5	49484	51122.4	48407.9	58100.9	41695.2
1024	59530.2	58035.2	47707.2	39559.9	47239.9	49056.8	50834	48400.5	57924	41802
1025	59440.4	57675.7	47066.6	38882	47075.5	48676.3	50235.6	47679.3	57633.1	41139.4
1026	59105.2	57583.5	46730.2	38646.2	46475.7	48288.5	50033.2	47606.7	57158.2	41104.7
1027	59051.4	56955.3	46308.4	38145.1	46088.8	47092.3	49477.8	47277.2	56827.2	40698.8
1028	58640	56794.4	45379.7	37770.9	45521.1	47255.7	49021.9	46790	56851.6	40588.5
1029	58491.9	56271.8	45068.5	37634.4	45523.6	46648.1	48841	46564.3	56357.1	39952.2
1030	58098.6	55885.9	44650.6	37324.3	44725.8	45783.7	48240.7	45935.2	55700	39635
1031	57899.1	55332.3	43807.5	36895.5	44487.2	45214.6	48215.3	45719.5	55481.1	39225.7
1032	57596.3	55032.6	43261.9	36531.5	43919.8	45182.2	47507.6	44944.8	54720.4	39158.3
1033	57363.2	54601.5	42996.9	36213.5	43695	44391.9	47083.8	44558	54446.8	38802.1
1034	56995.4	53938.6	42561.8	35986.3	43660	43928.6	47021	44443.8	53568.5	38830.7
1035	56690.4	53286.6	41695.6	35822.3	43157	43420.9	46192.1	43830.4	53386	38299.7
1036	56421.8	53369	41410.3	35412.1	42978.8	43398.7	45795.7	43239.4	52822.1	38097.8
1037	55977.7	52827.2	40642.9	34838.6	42673.6	43002.5	45343.8	42611.5	52022.6	37892.7
1038	55798	52275.2	39993.7	34592.3	42288.8	42346.3	44580.6	42353.5	52015.1	37491.1
1039	55366.6	51718.4	39645.9	34519.4	42138.3	41911.3	44317.6	42267.4	51837	36980.8
1040	55079.1	51004.9	39106.6	34152.9	42003	41774.6	44351.6	41497.3	51416.5	37148.7
1041	54705.2	50900.2	38530	34002	41639.8	41305.5	43839.1	41170.8	50900.9	36742.9
1042	54113.4	50358.5	38361.6	33814.6	41103.3	41306.2	43276.9	40682.1	50232.7	36548.4
1043	53927.6	50043.2	37981.8	33584.3	40937.1	40386.9	43081.5	40185.1	50047	36003.4
1044	53414.4	49707.8	37790.7	33294.2	40414.5	40069.7	42530.1	40047.1	49081.9	35524.5
1045	53018.5	49218.6	37375.5	32875	40140.4	39821.7	41980.6	39605.2	49085.8	35362.5
1046	52419.5	48648.3	37207.7	32752.8	39798.3	39127.6	41928.1	39538.8	48746.6	35329.6
1047	52018.2	48372.6	36888.6	32361	39563.8	38728.9	41297.1	38695.2	48308	34892.2
1048	51550	47979.5	36311.7	32336.4	39625.3	38524.7	41160.6	38563.7	47875.8	34837.2
1049	51266.3	47380.2	36091	31795.1	38880.2	38224.3	40929.2	38214.9	47462.8	34295
1050	50691.7	46975.8	35872.3	32048.1	38677.6	37927.4	40380.7	38035	46820.4	33799
1051	50496.6	46340.4	35397.1	31697.1	38661	37562.3	40228.4	37702	46473.2	33783.4
1052	50270.6	45755.6	35181	31362.1	38281.4	37019.3	40213.3	37551.8	45989.5	33240
1053	49714.9	45387.8	34552.3	31067.5	38049.5	36819.8	39684.1	36990.8	45489.6	33154.6
1054	49391.2	44602.8	34068.6	31004.3	37834.5	36259	39067.3	36280.4	45359.6	32932.3
1055	49009.5	44533.8	33747.8	30957.4	37207.9	36242	38872.4	36264.7	44870.1	32610.8
1056	48475.7	43899.4	33449.4	30494.8	37143.1	35848.1	38633.1	35931.7	44786.8	32189.2
1057	47976.3	43709.7	32849.7	30282	36844.4	35971.7	37881.4	35562.1	44186.2	32178.7
1058	47419.8	43347.8	32546	30397.3	36549	35289.6	37866.5	35397.8	43972.8	31765.5
1059	46984.9	43011.2	32333.9	30179.5	36042.9	34968.7	37531.5	35532.3	43542.9	31481.9
1060	46940.3	42995.1	31968.8	29847.5	36034.8	34976.7	37669.1	34932.1	43317.3	31417.1
1061	46664.7	42476.7	31396	29893.6	35705.5	34284.4	37237.3	34911.4	43207	30946.8
1062	46509.5	42681.8	31446.2	29969.8	35918.7	34137.3	36893.1	34404	42758.1	30650.4
1063	46207.4	42090.6	30877.3	29622.2	35238.3	34451.4	36746.1	34258.4	42591.6	30552.1
1064	45622.2	42024.6	30481.6	29291.3	35027.6	33730.8	36108.7	33487.4	42124.7	30220.5
1065	45277.5	41767.8	30425.7	29139.6	35107.3	33766.2	36039.6	33522.5	41486.5	30242.9
1066	44882.5	41282.7	30206.7	29323.7	34528.2	33571.2	35871.9	33071.3	41948.4	29854
1067	44615.4	40889.7	30053.9	29051.7	34388.4	33195	35644.8	32960.8	41503.6	29636.3
1068	44546.2	40822.4	30053.3	28747.8	34354.6	32925.4	35320.3	32559.3	40810.2	29463.2
1069	43886.9	40611.6	29347.2	28489.9	33927.7	32684.6	35422.7	32463.5	40654.6	29043
1070	43669	41026.8	29087.8	28725.6	33721.6	32649.1	34806	32525.2	40637	29460.4
1071	43008.1	40733.5	29362.3	28287.9	33553.3	32174.1	34797.5	32471.7	40402.2	29216.7
1072	42883.8	40331.1	29010.8	28371.9	33341.9	32521.6	34582.3	31969.5	39693.3	28968.5
1073	42367.9	40235.3	28963.4	28526.2	33381.7	32028.8	34491.5	32092.7	39218.5	29221
1074	42269.2	40113.8	28470.3	28462.2	33176.9	31977.4	34455.3	31874.8	39071.1	28791.8
1075	41644.7	40121.7	28401.5	28659	33301	31889.4	34391.1	31628.5	39211.1	28792.8
1076	41700.3	39751.7	28154.6	28282.9	32819.5	31195.7	34128.4	31645.6	38631.1	28369.3
1077	41563.1	39653	28090.2	28290.2	32888.1	31631.4	34082.6	31303	38704.7	28544.7
1078	41146.2	39290.5	27899.6	28042.5	32492.1	31421.2	34054.3	31189.5	38495.5	28241.2
1079	40899.7	38974.3	27917.8	27935.2	32166.3	31134.9	33811	30798.4	38292.6	28157.9
1080	40736.4	38812.7	27549.4	27844.4	32146.2	30980	33473.2	30851.6	38103	27954.6
1081	40575.7	38565.9	27444.5	27643.1	32000.7	30627.6	33344.3	30296.4	38275.8	27972.7
1082	40793.4	38370.3	27214.6	27538.1	31773	30670.8	32910	30149.8	37839.4	27509.4
1083	40348	38203.9	27061.3	27264.3	31622.5	30735.1	32960.1	30214.2	37198.6	27869.8
1084	40094.1	38095.3	26731.1	27537.4	31592.3	30554	32871.6	30104.4	37221	27552.1
1085	40075	38215.7	26555.1	27368.3	31488.6	30223.7	32438.3	29784.5	37259.3	27616.2
1086	39739	37762.1	26692.7	27234.9	31861.4	30227.6	32300.2	29555.4	36909.1	27364
1087	40052.6	37755.6	26505.9	27127	31622.3	30202.2	32353.2	29753.1	36692.6	27310.9
1088	39482.2	37636.6	26310.3	27149.2	31509.6	29874	32676.2	29376.3	36701.2	26960.9
1089	39747.1	37967.5	26367.8	26797.8	31232.2	29810	32334.9	29255.9	36516.5	27156.1
1090	39442.2	38008.4	25728	26581.5	31298.3	29567.8	32319.4	28947.4	36178.3	26899.9
1091	39490.6	37892.9	25843.1	26445.3	31084.1	29417.4	32444.5	29049.4	36409.8	26972.5
1092	39690.5	37676.9	25708	26400.7	30856.2	29399.8	32191.6	28866.3	36329.7	26837.2
1093	39380.6	37340	25536.7	26364.5	30901.3	29056.5	31962.9	28601.3	35977.1	26850.3
1094	39706.5	37078.8	25329.5	26243.9	30534.5	28757.2	31590.6	28318.8	35611.3	26396.1
1095	39711.5	37167.2	25306	26224.1	30397.5	29090	31449.1	28118.6	35503.2	26562.1
1096	39977.5	37037.2	25244.8	26474.6	30101.8	28913.5	31608.9	28329.6	35387.1	26241.9
1097	40313.4	36979	25053.8	26310.4	30161.2	28880.9	31388.9	27910.4	34987.3	26225.2
1098	40277.7	36791.3	25064.5	26238.5	30111	28366	31402	27711.6	35062.7	26161.7
1099	40014.2	36475.9	24991.7	26346.8	29990.5	28585.9	31210.1	27634.1	34748	26076.8
1100	40022.4	36291.6	24696.4	26722.5	29881.3	28461.1	31104.4	27757.8	34690.3	25767.5
1101	39894.6	36478.1	24862.7	26500.8	29846.1	27986.6	30814.3	27506.9	34486.3	25739.9
1102	39923	36392.2	24587.1	26471.3	29833.3	28103.1	30601.9	27619.6	34344.9	25536.7
1103	39493.3	36366.2	25052	26446.5	29543.5	27740	31009.2	27437.8	34195.2	25634.6
1104	39571.1	36318.1	25006.8	26390.9	29623.6	27823.2	30395.9	27380.8	34327.8	25738.2
1105	39174.5	35997.5	24850.8	26442.6	29416.4	27492.1	30266.7	27170.7	34162	25413.4
1106	38979.8	35784.7	24994.8	26263.8	29219	27381.1	30093.9	27033	34068.3	25019.6
1107	38867.8	35912	24680.5	25975.3	29065	27392.9	29790.7	27945.9	33700.7	25058.7
1108	38901	35592.7	24951.3	25814.8	29069.8	27343.6	30125.4	29172.4	33575	24980.3
1109	39042.1	35591.1	24978.6	25944.1	28783.6	27019.8	29546.4	30088.1	33575	25068.5
1110	38926.6	35529.5	24673.3	26510.7	28944.2	27066.2	29763.1	30948.4	33515.6	24985.5
1111	39062.2	35714.6	24554.9	29068.1	29031.6	26983.5	30133.3	31182.1	33629.6	24990.2
1112	38620.7	35548.2	24764.5	31292.7	28935.9	27014.6	30131.2	31309.9	33241.8	24791.2
1113	38536.2	35781.2	24985.3	32748.3	28741.9	27115.3	30201.5	31495.5	33126.6	24584.7
1114	38556.6	35791.9	24889.9	34373.7	28789.3	26846.2	30341.6	31965.1	33100.2	24822.4
1115	38308.7	35567.9	24787.9	35329.3	28455.2	26813.3	30149	32381.1	33199.4	24462.7
1116	38263.9	35884.9	25220.5	36043.6	28489.2	26837.8	30183.8	32699	33490.3	24384.4
1117	38038.7	35339.5	25054.9	36476.1	28501.9	26984.4	30100.1	32418.8	33113.2	24393.1
1118	38375.6	35158.7	25422.6	36979.5	28322.3	27208.5	30170.7	32373.2	33599.1	24206.2
1119	38300.7	35652.2	25475.6	36756.2	28323.3	26986.9	30336.1	32273.6	33161.9	24187.2
1120	38308.3	35362	25610.2	36719.2	28304.2	26985.1	29858.3	32364.3	33724	24245.9
1121	38156.5	34890.6	25608.9	37002.3	28194.3	27107.7	29937.9	32251.7	33304.9	24096.3
1122	38668	35178.1	25658.2	36536.1	28126	26910.5	29808.9	32194.2	33480.3	24118.4
1123	38320.7	34877	25644.2	36657.7	28088.4	26961	30057.9	32411.1	33113.7	23982.1
1124	38290.9	34816.7	25403.8	36783.2	28076.6	26694.5	29908.7	31909.8	33102.9	24065.4
1125	38265.4	35091.9	25599.6	36768.1	28041.4	26781.7	29740.9	31994.4	32952.6	23857.6
1126	38235.6	34821.7	25684.2	36308.2	28064.2	27233.1	29864.6	31736.1	32740	23914.2
1127	38055.8	34874.4	25598.1	36389.7	28044.7	26603.8	29639.4	31660.2	32654.6	23810
1128	38156.7	34445.1	25529.1	36088	27921.4	26768.9	29418.4	31947.1	32493.4	23660.9
1129	37829.1	34616.8	25669.6	35655.8	28287.7	26897.6	29316.9	31361.2	32399.2	23476.3
1130	37784.4	34644.2	25610.4	35715.3	27911.4	26845.8	29194.6	31634.7	32516	23638.3
1131	37653.7	34783.2	25761	35561.3	28201	26463.7	29220.1	31431.4	32410.3	23667.9
1132	37601.4	35973.3	26314.8	35440.4	28168.4	26770.8	29064.2	31320.1	32367.4	24070.1
1133	37633.6	36709.8	25970.2	35745.1	28075.9	26694.3	28971.3	31543.8	32401	24051.1
1134	37595.7	37844.8	26322.1	35673.3	28225	26644.8	28732.3	31640.1	32801.5	24336.4
1135	37388.9	37896.2	26627	35780.3	27859.8	28021.1	28858.8	31887.9	32642.2	24172
1136	37636.9	38707.4	27405.7	36138.7	28071.8	28382	28796.8	32184.7	33127.7	24268
1137	37322.9	39603.6	28325.4	36137.3	27873	28833	28741.9	32155.5	33273.2	24069.5
1138	37699.5	40089.4	29417.2	36550.2	29411	29997.7	29487.3	32145.2	34351.1	24158
1139	39199.7	40495.2	34550.3	37706.6	35603.5	33498.8	30808.7	32356.7	41091.3	24793.4
1140	41175.1	41767	38806.1	38824.2	39009.2	41051.7	32172.4	32798.5	48711	25220.5
1141	43884.9	42527.3	40716.5	39298.6	40449.5	46971.1	33194.1	33499.8	50924.8	25452.7
1142	54725.4	43313.7	42585.9	40493	42904.5	49245.1	37365.8	35018	53443.3	25576.2
1143	58022.1	47979.6	44759.2	41805.5	44029.5	52050.9	42043.5	35874.8	55635	27928.5
1144	58668.5	52714.9	46086.6	42349.7	44682.2	53583.3	45292.5	36804.8	57354	30731.5
1145	59120.8	54148	48750.7	43382.5	45190.7	54889.4	46563	38064.8	58141.5	31656.5
1146	59479.7	55829.5	50334.9	43622.4	46098	55184.9	48480.1	41314.2	58543.6	32872.5
1147	59605.6	56733	50474.9	44391.8	46462.9	55265.1	50728.8	43650.3	58633.3	33769.9
1148	59617.1	57553.8	50676.2	44601.2	46789.4	55314.9	52142.9	46291.5	58867	34210
1149	59655	58200	50967.5	44328.1	46802.9	55433.8	52510.4	48957.4	59147.6	35890.6
1150	59598.8	58380.5	50583.5	44539.2	46487.8	55258	52614.3	50397	59319.4	38076.4
1151	59721.5	58550.1	50234	44357.9	46549.6	55104.8	52731.6	51084.3	59083.2	40331.8
1152	59681.4	58840.5	50067.3	44218.6	46077.7	54692.9	53136.4	51790	58905.7	41025.7
1153	59656.3	58515.2	49729.9	43956.7	45978.4	54340.8	53227.7	51718.2	58851.5	41864.7
1154	59735.4	58405.5	49062.6	43332.3	45479	53880.3	52727.9	51533.7	58661.1	42217.3
1155	59438.6	58378.2	48453.7	43107.7	45177.7	53177.3	52865.8	51348.7	58542.9	42722.7
1156	59355.1	58051.4	48272.1	43077.5	44857.3	53286.1	52465.9	51568.7	58379.7	42706.6
1157	59100.4	57562.2	47331.9	42705	44430.9	52938.8	51532.3	51231.8	58273.8	42390.9
1158	59320.9	57564.6	47112.4	42837.1	44139.3	52575.3	51537.3	51292.5	57879.6	41988.5
1159	58867.6	57142.6	46609.1	42413.3	43712.7	52133.9	51171.1	50650.3	57329.5	42069.8
1160	58717.2	56796	45764.8	41843	43615.2	51341	50697	50653.8	57091.1	41194.5
1161	58382.6	56683	45361.7	41356.1	42943	51383.9	50530.6	50101.9	56426.2	40992.2
1162	58254.7	56122.8	44899.4	41028.8	42778.5	50734.9	50037.5	49829	56095.3	40643.4
1163	57949.9	55696.8	44587.4	40730.1	42221.5	49854.5	49900.6	49486.8	55509.7	40538
1164	57802.5	55031.4	43913.3	40425	41858.4	49854.3	49071.3	49124.2	55264.8	40539.4
1165	57600.3	54821	43428.9	39871.1	41542.2	49481.3	49132.1	48885	54697.9	40068.5
1166	57213.9	54292.6	42852.8	39346.5	40976.8	49030.5	48803.5	48312.4	53954.5	39562.6
1167	56880.1	53712.3	42016.9	39190.4	40741.9	48754.6	48303.8	47741.6	53603.6	39574.4
1168	56774.8	53360.6	42133.1	38546.7	40407.2	47885.2	47767.2	47415.5	52834	39119
1169	56338.4	52758.7	41160.7	38346.7	39992	47869.7	47362.6	47309.1	52483.4	38811.9
1170	55993.2	52586.6	40641.3	37543.3	39866.7	47089	46782.3	46928.8	51918	38655.5
1171	55739.6	51689.4	39991.7	37426	39654.4	46819.7	46373.4	47002.8	51145.1	38359.4
1172	55134.8	51435	39407.1	37243.1	39542.9	46096.4	45982.8	46693.4	50662.5	38239
1173	54956.6	50996.2	39247.6	37030.7	39092.9	45862.8	45565.8	46380	50357	37793
1174	54557.2	50161.8	38659.2	36435.9	38813.7	45132.2	45158.4	45754.5	49898.6	37805.2
1175	54157.5	49887.2	38257.5	36424.7	38792.9	44937.9	44916.2	45370	48824.6	37797.5
1176	53829.6	49277.9	37762.6	36583.6	38386.2	44666.5	44474.1	44585.2	48316.9	37570
1177	53003.3	48850.6	37753.5	36160.9	38001.4	44232.4	44088.8	44289.5	48122.6	37130.9
1178	52750.4	48601.6	37410.7	35758.1	37750.6	43852.7	43626.7	43876.6	47757.3	37132.2
1179	52533.3	47957.5	36943	35536.5	37657.5	42937.8	42886.3	43487.1	47216.5	36794.5
1180	52008.2	47550.1	36649.5	35378.3	37483.5	42637.5	42636.7	43248.4	46593.8	36685.5
1181	51870.9	47282.7	35878.2	34747.1	37283.4	42616.8	43023.2	42728.3	45933.1	36142.2
1182	51481	46654.6	35930.7	34425.2	37046.9	42105.3	42815.4	42615.7	45251.8	35802.2
1183	50617.7	46238	35024.1	34115.6	36287.1	41843.4	42994.6	41654.8	45073.9	35475.2
1184	50516.2	45521.3	34913.8	33964.5	36272.3	41605.8	42611	41681.5	44312.1	35118.3
1185	49958.6	45142.3	34367	33536.6	36191.4	41273.6	42319.3	41573.4	44305	34939.2
1186	49462.9	45137.6	34073.5	33575.2	36129.1	40707.6	42104.5	40736.5	43986.7	34743.4
1187	49079.3	44263.1	33790.7	33385.8	35453.3	39983	41669.3	40757.8	43231.1	34822.2
1188	48569.5	43798.1	33547.6	32907.7	35476.6	40611.6	40925.6	40370	42861.5	34337.3
1189	48224	43346.5	32960.3	33096.1	35035.8	39970.4	40801.2	39757.9	43097.6	33980.6
1190	47595.6	42996.1	32508.4	32631.1	34841.4	39156.6	40422	39871.2	42271.9	33735.3
1191	47363.6	42633	32208.6	32974.2	34684.6	38977.3	40131.3	39604.7	41863.7	33515.6
1192	46974.9	42392.8	32130	32507.2	34338.8	38925.3	39975	39009.8	41666.8	33015.4
1193	46239.6	42087.6	31968.9	32298.7	34255.3	38565.6	39632.6	38538	41301.7	33013.4
1194	46048.1	41690	31364.1	32014.3	34328	37990.7	39156.3	38559.5	41043.8	32588.5
1195	45321.5	41331.4	31208.9	31787.4	33857.1	37884	39247.9	38133	40622.2	32258.7
1196	44871.8	41026	30748.9	31613.9	33897.5	37849.4	39031.7	37873.1	40134.9	32056.9
1197	44869.7	40680.3	30618.4	31274.6	33522.5	37599.2	38649.6	37280.8	39880	31776.5
1198	44311.5	40095.8	29856.1	31288.9	33401.8	37200.9	38259.4	37386	39428.8	31786.9
1199	43874.4	40191.4	30267.6	30805	33111.1	36996.2	37989.7	36355.6	39270.2	31381.8
1200	43919.8	39514.8	30050.3	30822.3	33273	36691.9	37539.9	36397.1	38984.5	31259.6
1201	43727.8	39429.8	29781.4	30680.2	32755.9	36470.1	37447.8	36375.1	38617.2	30985.2
1202	43022.1	39005.9	29337.6	30563	32877.7	36161.1	36968.2	36102.7	37998.4	30722.2
1203	42681.7	38864.4	29455.4	30027.5	32467.4	36014.8	37131.2	35677.5	38142	30607.8
1204	42545.2	38659.8	29036.4	30026.7	32437.9	35835.2	36491.9	35593.2	37453.8	30533.6
1205	41924.9	38510.5	28764.7	29902.1	32311.3	35557.5	36442.8	35190.3	37588.6	30639.6
1206	41864.2	38115.1	28721.2	29718.3	31824.7	35263.8	35888.5	35000.2	37245.7	30272.4
1207	41667.2	37931.5	28319.3	29631.9	31958.3	35162.9	35558.1	34612.4	37108.2	29960.3
1208	41178.8	37761.8	28480	29392.9	32273.6	35396.2	35253.3	34240.6	37014.8	30050.9
1209	41428.3	37686.6	28203.7	29101.6	32513.8	35568.1	35171.8	34293.7	36619.7	29831.7
1210	41278.4	37634.2	28047.5	28864	32022.8	35265.5	34913.8	33928.8	36180.3	29763.7
1211	40716.3	37015.2	27837.6	28856.1	31980.4	35215.1	34669	33854.4	36218.5	29237.3
1212	40499.1	37018.5	27602.2	28562.7	32198.2	35077.2	34601.8	33633.7	36019.5	29070.5
1213	40449	36775.8	27331.5	28431.2	31714.8	34662.2	34451.2	33635.2	36101.3	28752.4
1214	40041	36594.8	27108.3	28352.5	31741	34476.5	33870.3	33375.1	35663.4	28709.8
1215	39720.4	36271	26681.5	28088.5	31611.1	34241	33875.6	32948.5	35200.6	28622.7
1216	39568.6	36217.5	26526.7	28030.3	32350.1	34615.8	33554.6	32797.6	34796.6	28523.4
1217	39546.3	35792.2	26236.5	27962.6	32958.8	34264.6	33564.6	32819.4	34869.2	28421.8
1218	39675.2	35723.8	26149.5	28026	33250.6	34200.2	33107.3	32893.5	34726.2	28115.7
1219	39692.5	35517.8	25827.7	28037	34180.5	33877.2	33053	32584.4	34396.2	28188.1
1220	39434.7	35231.2	25804.6	27711.9	34496.3	33641.2	33022.4	33018.7	34361.6	27986.7
1221	38859.7	35219.2	25709.7	27639.8	34516.9	33258.1	32933.7	32420.1	34035.7	27900.1
1222	38715.1	35139.2	25441.7	28759.9	34401.7	33187.9	32577.1	32715.4	33980.8	27913
1223	38585.2	35108.8	25323.8	30003.9	34411.6	33104.6	32408.7	32265.7	33975.3	27336.5
1224	38634.1	35042.3	25604.7	30194.4	34624.7	32452.4	32318.1	32032.1	34417.5	27238.2
1225	38508.9	34773.3	25171	30860.8	34468.4	32320.5	32060.2	31980.9	34886.4	27415.2
1226	38426.2	34601.1	24841	31262.5	34848.3	32267.6	31844.6	31638.2	35115.5	27202.1
1227	38288.8	34536	24861.5	31987.3	34831.6	32402.9	31960.8	31792.3	34922.4	26885.9
1228	38309.8	34330.7	24948.5	32265	34263	32070.7	31962.6	31336.8	35231.9	27059.3
1229	38102.4	34299.4	24550.8	32519.3	34592.7	31695.3	31333.6	31435	34839.2	26630.3
1230	37978.2	34188.7	24289.1	32339.7	34710.9	31629.6	31517.4	31097.7	35015.9	26727.4
1231	38066.4	33951.5	24418.7	32341.1	34660	31286.2	31622.1	30964	34975.6	26680.1
1232	37538.2	33806.9	24501.5	32408.2	34618.9	31366.8	31763.2	30906	34732.5	26420.5
1233	37361.3	33797.4	24246.8	32454.5	34344.4	31054.9	31779	30872.5	34459	26047.4
1234	37525.6	33893.8	24193.1	32380.1	34324.6	31159.1	31692.5	30948	34267.6	26026.4
1235	37664.9	33522.7	24071.7	32401.9	34329.7	31175	31426.7	30630.9	34316.3	26183.1
1236	37247.1	33095.6	24050.2	32270.8	34292.8	30969.6	31139.5	30674.2	34548	25916.4
1237	37631.1	33080.2	23893.6	31923.3	33881.3	31248.1	31193	30290.9	34083.4	25797.2
1238	37287.1	33196.1	23967	31869.4	33843	31207.1	30894.2	30310.6	34225	25734.7
1239	37023.9	32976.1	23753	31775.6	33529.8	30702.2	30881.4	29995.6	34071.2	25502
1240	36942.5	32991.8	23946.2	31601.3	33103.4	31178.8	30856.3	30116.3	34261.4	25426
1241	36825.8	32657.3	23711.5	31364.9	33500.4	30682.7	30646.9	29944	33842.8	25530.8
1242	36688.3	32561	23782.6	31377.8	33234.1	30564.3	30332.3	30009	33743.8	25304.6
1243	36697.6	32582.2	23710.5	31374.3	32938.9	30529.7	30129.4	29811.4	33435.1	25074.3
1244	36445.9	32522.7	23746.4	31040	32964.3	30543.2	30137.5	29661.1	33287	24937.9
1245	36586.9	32100.1	23638.9	31263.4	32739.2	30456.4	30160.3	29497.3	33119.6	24741.7
1246	36362.8	32749.1	23580.1	31049.8	32464.3	30314.2	29988.7	29646.8	33000.9	24850.9
1247	36593.1	32645.6	23653.4	30961.6	32291.2	30238.3	30459.2	29699.7	32954.8	24850.4
1248	36232.7	32475.7	24662.6	31890.2	32143.8	30474.6	31466.1	29518.6	32962.5	25128.8
1249	36009.6	32220.6	25071.3	32167.7	32215.5	30511.5	31643.4	29459.8	32443.9	25091.1
1250	35910.4	32807.4	25346.8	32528.7	32041.6	29816.9	31806.3	29263.1	32685.7	24752.8
1251	36210.2	33037.2	25487.8	32375	31901.2	29996.7	32182.4	29282	32775.7	24718.2
1252	35936.9	33101.4	25786.7	32647.5	31782.1	30137.5	32420.7	29035.2	32495.8	24636.6
1253	36160.7	32787	25974.4	32555.4	31429.6	30242.2	32467.9	28962.8	32440.4	24712.5
1254	36048.2	32811	26212.3	32568.2	31504	30273.3	32324.9	29333.6	32485.2	24880
1255	35956.7	32831	25854.2	32757.8	31257.4	30163.6	32459.1	29148.5	32565.7	24547.3
1256	36219.3	32996.3	26660.8	32456.7	31111.9	30072.3	32470.8	28836.9	32649	24659.7
1257	35924.8	33324.9	27258.8	32489.7	31107.3	29947.9	32364.9	28874	32245.1	24324.6
1258	36160.8	33348	27309.1	32546.8	30880.6	29872.2	32288.5	28852.1	32225.8	24274.5
1259	35859.4	33486.4	27548.3	32381.7	30732.3	29598.4	32391.9	28874.9	32024.7	24209
1260	35978.5	33409.9	27454.4	32706	30646.7	29575.7	32184.9	28947	31941.3	24352.4
1261	35659.6	33300.5	27485.1	32706.7	30407.8	29464.9	32101.6	28669.7	31929.1	24468.2
1262	35408.9	33146.2	27421.2	32498.6	30576.6	29648.5	31887.9	28719.5	31612.5	24245.4
1263	35642.8	33104.4	27249.6	32756.7	30246.7	29398.2	31348.7	28952.2	31867	24524
1264	35538	33008.1	27709.2	32475.7	29957.2	29311	31297.7	28661.8	31822.6	24298.1
1265	35275.3	32737.4	27499.3	32674	30010.3	29119.7	31353	28557.6	31578	24083.7
1266	35183.7	32872	28130.8	32943	29701.4	29440.7	31579.6	28487.5	31395.9	24095.3
1267	35302.8	32737.4	28195.8	33029	29530.1	29263.1	31488.6	28342.5	31242.2	23927
1268	35170.2	32789.8	28028.7	32895.5	29461.5	29134.7	31413.1	28536.8	31756	24084.4
1269	35317	32712.9	27842.4	32988.8	29358.8	28976.9	31019.4	28209.7	31878.6	24111.6
1270	35247.3	32604.4	27890.7	32694	29290.7	29004.2	31054.5	28198.6	31519.8	23854.1
1271	35108.2	33073.5	27963.3	32692.5	29486.3	28581.7	30838.8	28398.3	31492.4	24167.3
1272	34821	33687	27940.7	32543.7	28906.8	28664.8	30752.9	28149.5	31692.7	23831.2
1273	34646.2	33531.2	28329.6	32747.8	28991.6	28516.3	30681.1	28444.2	31424	23669.3
1274	34717.4	33753	28070.9	32607.9	28782.9	28358.8	30537.9	28106.8	31657.6	23840.7
1275	34982.8	34265.9	28178.3	32465.6	28791.6	28241.7	30900.3	28286.5	31900.7	23642.4
1276	34850.7	34065.7	28740.2	32774.3	28775.9	28057.8	30577.6	28079	31891.3	23662.5
1277	35244.7	34055.9	29305.1	32694.9	28669.4	28405.9	30649.6	28045.3	31741.8	23626.8
1278	35521.7	33918.1	29907.8	33193.9	29172.7	28748.1	30763.3	28473.2	32396.4	23507.4
1279	36004.7	34825	30563.6	33119.4	32965.4	29095.4	31847.3	28735.7	35656	24159.9
1280	36779.2	35325.3	32501.3	33708.8	36895.6	31000.3	33046.6	28897.5	44828.5	24475.1
1281	38544.3	36322.6	37653.7	34839	38566	36026.3	33626.5	29138.9	48440.7	24846.6
1282	46251.4	37654.4	40807.8	35995	40150.5	41803.6	34980.6	29448.4	50363.7	25315.6
1283	55311	39231.2	42548.9	36389.5	41095.4	44545.4	42146.9	32307.4	52302.3	25653.5
1284	57181.5	45630.8	45028	36888.1	42184.8	46389.4	45623.7	33853.9	52954	28046.9
1285	58252.6	49313.6	47042.2	37963.7	42495.2	47704.3	47582.2	36414.8	53926.6	31030.4
1286	59082.1	51328.9	48877.1	39077.3	43619.8	47784.7	48717.7	39779.6	54726.2	32412.1
1287	59513.8	52498.9	50132.6	41321.5	43898.6	48698.6	49701	42986.5	54845.2	33473.7
1288	59618.2	53227.2	50000.7	43535.2	44512	48333.3	50276.4	45203.3	54958.1	34151.2
1289	59695.3	53557.8	50176.2	44890.8	44777.8	48735.8	50764.9	47233	55796.8	34781.5
1290	59792.7	53895.4	50447.4	45995.9	44367.7	48198.1	50815	47978.6	56039.4	35487.2
1291	59833.7	53993.1	50940.8	46856.6	44673	48398.2	50764.3	48277.3	56194.8	35587.1
1292	59914.5	54099.7	50533.6	48088	44020.4	49209.6	51329	48368.3	56843.3	36083.3
1293	59768.3	54001.4	50493.3	48275	44127.6	49101.8	50910.9	48006.4	56225.3	35778
1294	59804.4	53619.7	50309.9	47997.2	43941.1	48726.3	50980.5	48241.6	56058.9	35775.5
1295	59695.8	53776.8	49623.7	47818.6	43606.7	48713.6	50783.5	48077	55909.1	35757.9
1296	59560.8	53756.4	49065.7	47698.5	43400	47896.7	50959.4	47685.4	55764.3	36702.8
1297	59321.1	53290.7	48837	47235.2	42971.9	47860.7	50437.1	47653.3	55399.6	38401.7
1298	59382.2	53438.9	48248	47386.8	42474.1	47268.2	50252	47623.4	55343.2	38400.6
1299	59236	53305.2	47527.5	47435.5	42242	47107	49604.6	47007.6	54662	38213.6
1300	58977.7	53403.2	46813.2	47271.3	41844.6	46554.7	49361.7	46563.1	54093.2	38160.4
1301	59014.1	53245.5	46398.6	47198.1	41708.6	45938	48996.4	46127.7	53707.1	37477.6
1302	58553.1	52672.8	45815.3	46844.2	41264.3	45425.1	48645.6	45488.5	53255.7	37678.3
1303	58493.4	52174.6	45175.3	46827.3	40980.5	44693.2	49092.2	45612.5	52134.3	37182.6
1304	57843.9	51943.5	44382.5	46146.8	40631	44295.4	48656.8	45193.3	51864.8	36865.5
1305	57964.6	51526.1	44247.2	45850.3	40173.3	43798.9	47995.7	44658.7	51340.4	36853.2
1306	57733.7	51467.4	43319.1	45657.7	40035.7	43565.7	47301.9	43897	50723.3	36369.4
1307	57351.4	50679.7	42811.4	45246.4	39688.1	43119.6	47319.4	43622.4	50269.3	36012.5
1308	57075.8	50460.2	41936.3	44849	39219.7	42519.9	46779.1	43297.4	49533.5	35370.7
1309	56777.7	50011.2	41948.6	44377.6	38886.1	42097.6	46315.3	42745.9	49320.3	35282.6
1310	56327.3	49587.3	41105.7	44152.3	38942.2	41575.8	46173.6	42538.4	48883.9	35147.8
1311	55957	49259	41074.9	43635.6	38713.9	41431.2	45326.9	41938.7	47891.2	34777.6
1312	55722.3	48380.8	39859.5	43240.5	38618.8	40612.3	45137.4	41254.8	47295.7	34427.8
1313	55372.5	47944.5	39719.6	42968.8	38381.9	40188.6	44538.9	40810.5	46990.7	34098
1314	54929.9	47540.1	39006.8	42587.5	38034	40129.8	44359.5	40440.6	46837.3	33754
1315	54143.3	47412.7	38724.5	42295	37358.3	39883.5	43732.1	40011.1	45993.7	33605.9
1316	53895.6	46886.7	38089.3	42037.1	37147.8	39226.1	43282.2	39353.2	45553.1	33515.9
1317	53438.7	46457.7	37580.2	41437.6	37084.3	39122.4	43049.4	39273.1	44860.1	32986.2
1318	53096.8	45826	36910.8	41117.8	36570.1	38382.6	42616.3	38972.6	44867.6	32995.7
1319	52785.6	45528.8	36577.6	40844.8	36296.2	38270.9	42397	38339.4	44183.5	32329.5
1320	52046.2	44915.5	36313.7	40534.2	36344	37772.3	41498	37942.1	43740.3	32294.6
1321	51556.9	44603.7	35936.8	40334	35881.4	37673.8	41623.6	37636.7	43172.6	31672.3
1322	51213.8	43982.1	35370.9	40002.2	35713.6	37246.6	40883.4	37031.6	42648.1	31442.9
1323	50725.4	43636.8	34870.2	39931.8	35535.9	37133.5	40370.5	37036.9	42115.3	31284.1
1324	50658	43174.7	34743.9	39660.9	35538.5	36802	40355.8	36091.5	41933.8	31008.5
1325	50100	42644	34863.4	39326.5	35113.7	36368.4	39857.3	36216.3	41536.9	30880.9
1326	49353.5	42585.1	34291.7	38791.4	34707.3	36079.3	39307.1	35576.3	41165.7	30851.1
1327	49044.3	42381.5	33808.2	38950.7	34730.9	35571.2	38962.6	35864.8	40776.9	30592.8
1328	48966	41947.8	33651.9	38669.3	34362.3	35451.6	39293.3	35715.9	40463.8	30138.4
1329	48140.3	41599.3	33353.1	37903	34138.9	35283.3	39247.6	35464.5	40076.9	30120.2
1330	47762.1	41239.3	32766.7	37544.9	33686.6	35011.2	38781.8	34992.7	39749.8	29551.5
1331	47397.4	40873.6	32372.7	37370.8	33527.2	34850.4	38941.8	34796.5	39395.7	29671.4
1332	46781.8	40578.9	31667.5	37232.7	33198.9	34633.8	38810.5	34398.8	39066.4	29467.7
1333	46466.7	40468	31477.3	36904.3	33150	34203.3	38176.6	34081.2	39165.8	29120.1
1334	45994.8	39946	31107.6	36736.5	32882.2	33816.6	37943.3	34011.4	38620	29005.1
1335	45702.1	39736.3	30782.4	36290	32449.7	33466.5	37575.5	33432.6	38653.1	28728.5
1336	44977.6	39450	30740.9	36289.5	32173.2	33645.2	37163.2	33546.3	37996	28368.7
1337	44842.9	38894	30329	35820	32448.5	33289.2	36916.8	33291.7	37569.3	28552.8
1338	44497.4	38909.4	29840.9	35607.8	32161.9	33189	36830.9	32979.7	37636.5	27920.1
1339	44247.8	38564.9	29717.8	35531.7	31645.8	33024.8	36197.9	32842.6	37059.8	27901.4
1340	43968	38084.3	29626.4	35002.9	31797.1	32761.6	36528.9	32486.8	36449.5	27689.4
1341	43433.8	37854.6	29282.5	35074.4	31409.4	32648.4	35945.4	32284.4	36542	27857.7
1342	43225.6	37665.4	29055.7	34496.8	31442.3	32622.1	35830.9	32095.8	36180.8	27168.6
1343	42875.6	37241.8	28808.3	34176.9	31306	32216.4	35584	31482.2	35941.8	27047.8
1344	42769.8	37048.2	28573.9	33971.6	31241	32292.5	35351.5	31446.4	35661.8	26861.4
1345	42541	36581.1	28247.2	34047.2	31037.7	31642.8	34772.8	31056.7	35579.1	26886.5
1346	42109.2	36305	28308.8	33658.8	30605.6	31764.5	34671.1	31073.3	35279.8	26607.8
1347	41851.1	36545.3	27884.6	33468.8	30447.5	31779	34351.4	30864.4	34761.5	26418.2
1348	41463.1	36337.5	27640.3	33122	30508.2	31368	34400.8	30472.4	34656.5	26255.6
1349	41268.9	36269.3	27770.2	33269.7	30461.2	31183.6	34229.8	30364.4	34526.5	26091.5
1350	40918.9	36098.9	27734	33014.9	30022	31211	33990.7	30106.7	34445.8	25929.3
1351	40554.2	35738.1	27238	32950.3	29951.7	31030	34389.4	30149.7	34402.9	25524.7
1352	40243.9	35506.8	27109.7	33028.6	29644	30722.6	34272.6	29904.8	33987	25763.3
1353	39887.8	35208.4	27006.2	32753.1	29939.5	30728.8	34626.2	29563.5	33531.4	25607.7
1354	39687.8	35463.1	26695.5	32410.1	29734.5	30336.6	34767.4	29534.7	33110.9	25611.6
1355	39423.7	35296.4	26649.2	32050.5	29690.2	30118.6	34341.3	29604.6	33457.6	25128.7
1356	39524.4	34887.4	26596.7	31950.2	29750.3	29980.9	34526.6	29231.7	33277.9	25083.9
1357	39176.8	34790.8	26204.8	32147.9	29866.4	29463.7	34234.5	29012.4	33228.6	24755.4
1358	38943.5	34326	26302.6	31732.8	29558.2	29544	33856.4	29245.6	32802.6	24864.1
1359	38661.6	34046.7	26265.3	31656.4	29773.2	29643.9	33947.9	29252.6	32614.9	24504.9
1360	38558.3	33969.6	25890.3	31417.7	29817.6	29585.4	33929.3	30171	32702.6	24617.6
1361	38432.5	34763.9	25813.1	31363.8	29561.4	28924	33548.7	30562.3	32244.8	24319.7
1362	38847.2	35475.4	25763.5	31274.4	29469.5	28827.5	33356.9	30450	32114.6	24241.4
1363	38380.3	36285.3	25500	30931.7	29238	28747.2	33256.2	30927.5	31874.7	24286.4
1364	38455.2	36485.1	25840.9	30844.3	29134.3	28438.3	33055.2	32610.9	31810.4	24180.7
1365	38164.5	36341.4	25445.2	30883	29214.2	28322.4	33054.1	33366.1	31675.4	23904.9
1366	37909.4	36195	25387.5	30632.9	29092.5	28409.7	33396.1	33894.5	31536.6	23922
1367	37725.6	35951.8	24923.3	30683	29343	28222.6	32959.3	34781	31405.1	23608.8
1368	37684.4	35794.9	25040.1	30422.9	29152	28326.9	32862	34585.3	31196.5	23656
1369	37495.4	36056.1	24877	30308.6	28801.9	28265.1	33081.5	35128.4	31056.8	23989.5
1370	37385.5	35700.5	24620	29819.8	28505	27813.9	33145.5	35009.2	31268.8	25611.1
1371	37141.9	35971.6	24386.1	29850.4	28465.3	28098.6	33038	35145.9	31122.6	26216
1372	37390.3	35776.8	24446.4	29878.9	28655.6	28279.4	33078.3	35003	30991.6	26812.4
1373	37206.2	35327.4	24573	29602.1	28395.2	28039.4	32486.1	35174.8	30638.5	26925.2
1374	37191.2	35552.3	24343.1	29627.5	28220.9	27788.2	32717.7	35184.3	30793.4	27132.7
1375	36984.4	35145.3	24275.1	29445.2	28275.1	28032.1	32622.9	34913.8	30434.6	27114.7
1376	37122.2	34874.4	24203.4	29352.3	28108.5	27819.2	32163	34751.9	30518	27231
1377	36934.3	34939.7	23827.9	29318.4	28126.9	29113.2	31977.9	34764.8	30317	27301.8
1378	36845.5	35055.1	23846.9	29124.2	28234.2	29227.9	31613.3	34339.6	30453.9	27145.5
1379	36888.8	34692.4	24013.6	29274	28241.8	29404.3	31749.8	34288.8	30233.8	27060.3
1380	36766.3	34744.2	23944.5	29037.9	28146.6	29701.9	31542.6	34161.4	30541.5	26784.8
1381	36422.5	34587.6	24015.8	28600.2	27863.1	30195.3	31845.8	34041.2	30557.2	27054.4
1382	36234.5	34422.7	23647.4	28852.1	27861.3	30404.4	31623.5	33477.9	30551.4	26634.5
1383	36289.8	34156.2	23757.4	28718.7	27926.8	30519.1	31342.2	33251.2	30512	26432.7
1384	35970.6	34123.1	23361.7	28700.5	28685.2	30506.8	31435.4	33682.3	30137.7	26376.8
1385	36108.4	33993.4	23480.5	28431.4	28787.6	30876.7	31020.8	33175	30416.2	26092.6
1386	35860.3	33949	23335.9	28641.9	29138	30606.5	31124.8	33198.8	30178.7	25903.5
1387	36079.2	34086.5	23575.5	28325	29234.5	30923.2	30909.9	32789	30225.3	25922.5
1388	35784.5	33848.3	23816.6	28144.6	29232.6	30589.8	30572.3	32824.7	30019.6	26138.3
1389	36224.8	34319.2	23818.3	27978.3	29353.7	30052.8	30630.6	32745.1	30075.2	26085.2
1390	36054.4	34279.1	24012.6	28257.5	29211.5	30162.6	30317.9	32647.1	29722	26017.8
1391	35996.7	33858.1	23865.5	27793	29479.6	30417.9	30278.4	32787.5	29548.8	25710.2
1392	35965.9	33764.4	24056.6	27860.1	29035.6	31072.8	30097.7	32477.2	29648.9	25947.1
1393	35967.2	33952.3	24118.6	27831.5	29053.4	31278.1	29801.5	32149.8	29295.5	25808.6
1394	36171.6	34190.4	24019	27479.6	29669.6	31383.8	29650.4	31929.1	29228.2	25679.7
1395	36295.5	35061.5	23889.6	27433.8	29975.5	32032.6	29274.3	31739.5	29112.4	25645
1396	35694.9	34701.3	24128.8	27395.4	30132.1	32009.1	29399.2	31563.3	29083.4	25681.1
1397	35685.8	34715.8	24157.9	27433.1	30208	32154.2	29156.6	31662.5	28730.1	25373.8
1398	35865.4	34956.5	24192.3	27426.7	29836.8	32431.1	29061.8	31995.2	28990.2	25720.5
1399	35665.4	35552.6	24285	27672.7	29684	32295.3	29334.6	32004.9	28942.2	25644.1
1400	35451.5	35623.7	24281.8	27552.8	29460.9	32349	29084.7	31984.7	29401.5	25381.5
1401	35465.3	35486.2	24737.5	27933.9	29417.9	32513	29191.9	32037.7	29048.4	25830.4
1402	35450.8	35409	24677.4	27830.8	29187.2	32433.5	29373.4	32100.5	29347.1	25682.1
1403	35448.7	35443.7	24912.2	27952.1	29648.1	31905.8	29726.9	32071.9	29098.9	25447.6
1404	35398.6	35512.6	24980.6	28055.2	29938.2	32075.2	29757.2	31662.2	29165	25544.1
1405	35621.1	35466.9	25355.8	28144.9	30788.6	31801.1	29706.6	31638.6	29333.7	25316.7
1406	35194	35426.6	24799.2	27796.9	31079.8	31704.1	29584.3	31910.4	29234.4	25290
1407	35419.2	35459.2	24731.9	27765.5	30954.9	31955.1	29235.7	31655.6	29335	25256.3
1408	35220.5	35303	24750.7	27898.2	30874.3	31768.9	29467.9	31808.3	29005.4	25048.5
1409	35348.4	35174.6	25209.6	28146.3	31052.3	31766.7	29244.4	31581.7	29074.6	25090
1410	34904.1	34968.9	25021.5	27752.1	31275.2	31612	29171.1	31437.8	28969.8	24974.2
1411	35065.9	34925.2	25033.8	27952.1	31331.5	31690.7	29058.8	31661.9	29231.8	25072.6
1412	35041.4	34909	24953.8	28057.2	30958.9	31562.1	29237.8	31570.8	29418.4	24747.5
1413	35033.6	34855.2	25081.3	28343.8	31189.9	31669.7	29021.7	31581.8	29199.2	24890.9
1414	34857.8	34903.4	25231.8	28828.4	30922.6	31700	28657.6	31761.2	29780.1	24842.5
1415	34755.2	34738.5	25323.3	29512.2	30690.5	31459.4	28525	31569.8	29602.2	24700
1416	34889.5	34842	25106.7	29581.9	30889.8	31657	28500.3	31080.3	29676.7	24780.1
1417	34959.7	34785	25204.1	30389.4	30828.3	31510.1	28672.6	31257.7	29879.9	24694.8
1418	34997.2	35110.9	25165.9	30579.2	31312.5	31282.5	27977.9	31266	29838.7	24753.1
1419	35045.9	34777.9	25361.3	30202.5	30719.3	31240.6	27864.2	31251.7	29529.8	24683.5
1420	34959	34945.7	25302.4	30517.7	31116.7	31347.3	28050.8	30992.6	29537.8	24800.7
1421	34791.5	34756.1	25644.6	30521.2	31144.7	31263.3	28179.1	31175.4	29869.2	24852.7
1422	34928	34856.9	26997.7	30772.4	31096.1	32694.1	28148.6	30863.3	30047.9	25147
1423	35456.4	35461	27780.7	30974.9	32384.8	33143	28362.7	31208.2	30998.2	25059
1424	36360.7	35768.8	29236.1	31166.3	37358.7	34704.9	29977.2	31193	38429.7	25755.9
1425	37684.1	36523.4	34660.9	32571.6	40972.3	39745.6	31242.2	31807.2	46510.6	25875.4
1426	41216.3	37668.1	38517.1	33713.2	42984.6	43883.8	32274.3	32184.2	50401	26460.5
1427	53410.3	39274.3	40405.7	33716.4	44345.5	45731.1	35388.8	33637	53370.4	26840.9
1428	56923.4	43733.9	43019.1	34976.4	45389.7	46633.3	39265.8	35439.4	54889.9	29122.7
1429	58506.5	48798.5	45810.9	36455.5	46154	46953.1	41355.6	39676.5	55481.9	32386.1
1430	59497.4	50739	47206.7	37475.4	47293.4	47355.7	42868.8	43634.5	56491.5	34349.8
1431	59716.6	52156.3	48056.9	40806	47350.6	48023.4	45228.5	45686.7	57487.3	35547.8
1432	59909.9	53675.6	49078.7	42990.1	47911.5	48156.5	47204.6	46835.2	57816.7	38206.8
1433	60051.2	54655.5	49417.8	46216	47792.5	48257.8	48612.1	47732.5	58095.1	39059.9
1434	60152.8	54469.4	49565.1	48183.4	47885.5	48651.7	49004.7	48541.8	58200	39755.7
1435	60067.3	54948.4	49333.6	49250.7	47672.9	48300.6	49833.2	49505.7	58025.8	39914.7
1436	60221.4	54711.2	48912.3	49770.9	47571.6	48446.1	49784.2	49735.8	57913.1	40040.2
1437	60136.5	54819.4	48929.7	50350.5	47059.5	48274.1	50229.6	50069.6	58268.6	40031.7
1438	60213.8	54457.9	48612	50599.3	46807.3	47500.3	49999.2	50225.9	57544.4	40069.9
1439	60201	54620.5	48089.7	50693.8	46497.7	47182.7	49854.9	50465.1	57328.4	39860
1440	60168.9	54512.5	47720.5	50607.1	46041.2	46608.2	49359.2	50152.6	57181.7	39863
1441	60136.6	54811.9	47069.6	50425.9	45698.6	46054.6	49203.5	49755.9	56496.2	39372
1442	60062	53738.7	46256	50239.3	45331.9	46236.4	48625.6	49329.3	55922.6	39140
1443	59985.9	53529	46135.9	49980.5	45106.2	45746.1	48467	49370.7	55677.2	38922.3
1444	59948.1	53401.3	45875.5	50146.6	44639.4	44886.3	48269.3	49010.3	55121.7	38428.3
1445	59828.7	52509.6	45047.8	49976.5	44103	44689.3	47866.6	48237	54357.9	38263.2
1446	59596.9	52348.5	44844.6	49776.7	43928.1	44340.2	47111.8	48157.9	53986.8	37996.1
1447	59423.9	52217.5	44238.4	49183.1	43380.5	44200.8	46844.3	47865	53639.8	37715
1448	59313.2	51248.9	43599.3	49153.6	43084	43687	46759.5	47354.5	52932.6	37380.9
1449	59046.9	51193.7	42639.5	48887.8	42699.4	42813.7	45677.7	46966.6	52375.9	37107.3
1450	58899.3	50750.3	42113.5	48287	42107	42391.3	45814.3	46355.1	51486.6	36427.8
1451	58609.8	50290.8	41703.4	48067.7	41796	42416.2	45074.4	46081	51200.2	36288.5
1452	58326.8	49761.9	41355.9	47818	41365.3	41737.9	45426.9	45147.7	50521.9	36184
1453	58198.1	49210.7	40632.9	47382.5	40914.4	41576.9	45403.4	45216.9	49941.4	35819.5
1454	57830	48715	40217.6	47221.1	40593.8	42540.1	45184.1	44579.2	49528	35245.2
1455	57457.5	48441.3	39754.9	46706.8	40472.4	42017.2	45008.5	44390.8	49121.6	35018.8
1456	56996.2	47773.5	39407.1	46149.4	39808.7	41998.7	44758.9	43579.1	48409.4	34811.7
1457	56658.5	46843.1	38799.4	46494.6	39655.9	41797.7	44112.2	43746.8	47888.6	34444.2
1458	56488.5	46569.9	38265.7	46395.5	38962.8	41242.1	43612.8	44011.7	47428.6	34288
1459	55952.7	46095.2	37983.6	46207.1	38846.6	41018.7	43749	43958.8	46833.9	34002.4
1460	55578.1	45915	37129	45702.9	38346.6	40051.2	42958.5	43526.1	46670.9	33982.1
1461	55063.8	45180.6	36764	45808	38106.6	39793	43403.9	43542.9	45814.8	34027.1
1462	54836.7	44636.3	36351.1	45347	37870.5	39505.1	42813.8	42855.1	45186.9	33395
1463	54225.5	44396.5	36054.1	45288	37498.2	38948.4	42643.6	42496.1	44790.4	32984.4
1464	53933.5	43782.7	35967.5	44962.6	37312.5	38649.4	42439.6	41911.1	44135.5	32872.4
1465	53294.4	43836.6	35676	44692.4	37146.7	38123.5	42002.5	41607.7	43800.7	32886.2
1466	53081.3	43183.8	35150.3	43922.9	36446.2	37850.4	41667.8	41390.1	43182.1	32653.4
1467	52623.9	42620.7	34589	43854.7	36257.3	37798.1	41425	41061.4	42917.6	32197.7
1468	52206.9	42200.5	34021.2	43516.4	36102.6	36971.5	40697.5	40838.7	42208.7	32242
1469	51665.9	41976.9	33639.6	43598.3	35512.3	36726.3	40839.9	40422.4	41404.8	31761
1470	51225.4	41461.4	33292.6	43160.3	35747.9	36624.2	40280.8	40016.3	41322.9	31716.8
1471	50723.3	41005.5	33138.6	43281.4	35166.2	36462.8	39921.2	39603.5	41302.8	31761.1
1472	50176.5	40766.2	32805.2	43106.7	35054.2	36232.7	39418.1	39259.8	40762.1	31453.2
1473	49840.2	40724	32516.9	43040.9	34792.6	35940.8	39544.3	38883.6	40696.7	31355.4
1474	49515.6	40296.3	32101.7	42484.5	34489.5	35663.7	39003.1	38634.3	39799.3	30849.6
1475	48940.6	40069.1	31596.9	42233	34250.4	35460.6	38697	38190.2	39527.1	30568.5
1476	48610.4	39741.9	31589.2	42016.1	33981.3	35016.7	38250.4	37660.2	39175.3	30632.5
1477	48240.4	39272.2	31506.3	41667	33711.8	34629.1	38058.1	37496.6	39026.2	30110.6
1478	47893.1	38849.4	30811.2	41501.8	33494.3	34494.9	37850.9	36995.7	38446.2	29910.7
1479	47241	38858.3	30721.4	41368.5	33200.6	34672.6	37398.3	36842.9	38075	29617.3
1480	46935.2	38439.2	30556.1	41303.6	33138.6	34148.8	37053.2	36340.4	37872.1	29650.2
1481	46841.2	38078.1	30307.6	41034.9	32655.2	33686.9	36924	36364	37464.3	29458.5
1482	46328.7	37847.1	30074.7	40655	32712	33642.6	36528.8	35864.9	37168.6	29290.5
1483	45750	37421	29829.7	40651.3	32525.5	33154.8	36401.7	35722.4	36930.3	28895
1484	45573.3	37166.6	29815.2	40884.5	32078.2	33596.6	36115.5	35028.7	36811	28788.4
1485	45419.9	36918	29822	40681	32041.2	32902.7	35990.4	34627.5	36604.4	28687.2
1486	45136	36550.3	29732.5	40327.4	31884	32727.3	35755.9	34524.5	36279.1	28406
1487	44451.3	36051.4	29131.2	40361.3	31734.1	32585.2	35700.7	34489.2	36317.2	28541.8
1488	44409.4	35866.9	29138.2	39803.9	31705.6	32353.1	35933.6	34487.6	35861.3	28026.9
1489	43988.7	35709.7	28805	39995.9	31667.2	32250.6	36785.8	33905.8	35114.7	28078.3
1490	43815.7	35340.8	28515.9	39685.8	31205.3	31893.8	36960.2	33615.5	35307.3	27703.4
1491	43533	35233.4	28746.7	38978.7	31184.3	31751.3	37242.9	33314.8	34850.1	27680.4
1492	43117.5	34821.1	28213.6	39334	30929.4	31652.2	37709.9	33195.4	34672.8	27249.4
1493	42830.9	34670.5	28258	39092.8	30695.3	31263.1	37862	32854.1	34415.6	27470.9
1494	42470.3	34719.8	27962.4	38576.8	30665.7	31185.3	38452.6	32605.4	34089.7	26872.1
1495	42521.6	34607.1	27904.8	38472.2	30501.7	31219.5	38557	32379.4	33536.2	26840.5
1496	41936.4	34184.2	27607.8	38197.5	30153.4	30858.7	38295.9	32246.3	33940.6	26950
1497	41809.2	33913.5	27223.5	37878	30175	30311.9	38093	32055	33912.4	26529.7
1498	41689.6	33828.9	26883.5	37627.4	29733.4	30438.7	38345.4	31802.7	33220.7	26508.6
1499	41071.6	33866.2	26903.6	37519.3	29821.8	30121.4	38480.2	31569.4	33374.8	26388.5
1500	41156.4	33302	26730.4	37465.1	29821.2	29982.7	38289.6	31404	33087.9	26169.9
1501	40525.4	33539.5	26440.9	37113	29450.6	29818.2	38221.4	31249.7	32922.8	25937.4
1502	40170.3	33584.5	26236.7	37088.7	29852.2	29908.5	37813.2	31000.9	32749.1	25708.3
1503	40050.1	33517.4	26134.6	36584.5	29375	29585.2	37694.2	30973.1	32524.6	25605.8
1504	39902.3	33371.3	25721	36093.1	29463.5	29410.9	37507.1	30858.5	31946.3	25951.2
1505	39883	33377.3	26203.5	36204.4	29239.4	29129.5	37330.7	31045.1	31902.1	25547.7
1506	39892.8	33403.6	26574	35967	29339.7	29346.3	37194.5	30634.7	31839.3	25333.5
1507	40077.7	33301.8	27163.9	35685.5	29168.3	29583	37280.8	30447.9	31945.1	25211.8
1508	39725.6	33239.4	26981	35234.4	28883	29192	37085.2	30921.6	31571.5	24923.5
1509	39274.1	32893.1	27092.9	35259	28555.1	28965.6	36765	30619.6	31617.5	25207.9
1510	39258.8	32873.1	27218.3	34894.9	28541.7	29099.6	36485.2	30668.4	31436.2	24887.5
1511	39011	32831.5	27174.6	35207.4	28365.5	28890.6	36534.4	30562.9	31159.8	24793.2
1512	38755.8	32470.4	26907.2	34688.8	28180.4	28815.9	36423.5	30517.3	30961.6	24567.1
1513	38566.3	32349.4	26855.5	34951.8	28203.7	29090	36120.4	30476.4	30956.8	24815.2
1514	38300	32353.9	26691.7	34257	28120.4	28607.6	36179.8	30146.8	30908.1	24666.3
1515	38327.8	32139.2	26732.5	34153.7	28022.5	28476.6	35867.7	30295.8	30643.3	24616.5
1516	38007.3	31905.2	26115	34054.1	27860.5	28425.6	35282.4	30025.2	30260	24298.4
1517	38067.4	31929.5	26137.6	33699.4	27749.2	28292.8	35560.6	29893.3	30326.7	24387.5
1518	37453.8	31549.7	25763.8	33658.9	27667.7	27885.1	35461.8	29934.1	30261.1	23977.2
1519	37354.5	31745.4	25897.7	33681.6	27640.1	27907	35175.9	29805.7	30096.4	24151.6
1520	37262.7	32035.6	25877.7	33771	27180.2	28169.5	34911.5	29778.7	29989.7	23847.2
1521	37008.7	31802.7	25881.4	33886.5	27259.8	28038.2	34823.2	29824.4	30049.5	23980.1
1522	37005.3	32549.3	25625.9	33745.8	27299.2	27763.7	34358	29155.1	29917.1	23831.5
1523	36741	32538.3	25873.7	33227.1	27213.7	27452.1	34282.7	29374.9	29634.6	23791.2
1524	36476.1	32590.6	25666.5	33390.3	27226.4	27405.5	34148.3	29274.4	30178.8	23612.7
1525	36424.7	32643	25890.5	33176	27102.8	27565.7	33763.9	29240	30497.4	23298.6
1526	36127.5	32471.5	25475.6	33303.9	26872.4	27266.5	33540.5	29293.9	30367.5	23576.3
1527	36021.1	32587.7	25438.9	32845.1	27066.7	27123.8	33669.9	28803.3	30384.7	23353.4
1528	35864.6	32765.4	25305.9	32826	26965.3	27178	33463.5	28982.4	30653.4	23331.5
1529	35744.3	32689	25552.6	32522.9	26886.8	27162.6	33018.3	28681.7	30173.5	23330.2
1530	35797.8	32731.3	25603.8	32359.2	26934.1	26600.5	33108.5	28446.2	30532.7	23256
1531	35425.1	32678.7	25275	32190.1	26715.6	26810.9	33179.9	28355.5	30491	23146.8
1532	35559.1	33040.8	25367	32169.5	26810.2	26773.1	33366.6	28257.4	30561.3	23075.5
1533	35380.9	33634.6	25578.7	31850	26598.7	26191.6	32947.3	27907.3	30646.8	22836.7
1534	35514.5	34043.6	25460.3	31576.7	26876.4	26314.9	32842.3	27877.7	30137.7	22841
1535	35280.5	33897.8	25243.6	31710.4	26664.4	26387.2	32727.3	27919.9	30266	22674.2
1536	35122	34158.3	25148.7	31818	26590.2	26036.4	32778.2	27779.6	30210.5	22783.1
1537	34773.9	34193.2	25356.2	31426.7	26712.8	25767	32494.7	27558.5	30126.8	22760
1538	34487.3	34605.9	25055.1	31254.9	26707.2	25871.3	32232.4	27349.1	30069.8	24338.5
1539	34439	34388.1	24888.3	30899.2	26646.9	25784.3	32388	27450.1	29917.5	24990.7
1540	34600.9	34477.7	24700.6	30834.7	26599	25836.4	32223.2	27281.3	29602.6	25508.5
1541	34575.1	34371.1	24937.2	30746.3	26599.7	25990.1	32540.9	27219.5	29405.9	25732.1
1542	34460.5	33916.4	25237.3	30770	26329.1	25662.5	32832	27275.3	29636.5	26298.3
1543	34524.3	34067.6	24965	30489.4	26103.6	25325	32781.5	26851.3	29891.5	26700.5
1544	34426.6	34086.5	25253.8	30655.4	26530.2	25731.1	33131.1	27052.6	29653	26602.2
1545	34186	34113.3	25376.9	30349.9	25906.6	25752.7	33037.7	26707.5	29670.4	26656.5
1546	34226.8	34254.5	25125.1	30141.9	25818.3	25961.2	32894.4	26841.2	29474.4	27169
1547	34203.9	33923.6	24933.2	30171.4	25954.2	26155.4	32812	26779.1	29532.5	26975.7
1548	34178.5	33983.2	24713.7	29973	25580.1	25784.3	32682	26811.8	29514.6	27090.2
1549	33940.5	34486.5	24758	29813.9	25753.7	25812.1	32332.5	26692.9	29532.8	26928.1
1550	34089.9	34475.9	24558.1	30028.4	25505.8	25701.8	32496.3	26700.5	29581.7	26616.8
1551	34155.7	34513.6	24719.4	29746.7	25625.2	25492.9	32118.5	26662.6	29653.8	26967.7
1552	33750.7	34157.5	25201.5	29526.5	25751.8	25307.4	32176.1	26652.5	29418.5	26489.2
1553	34091.1	34324.6	25272.4	29670.7	25711.1	25521.6	32182.5	26722.7	29383.8	26609.4
1554	33679.6	34028.5	25749.4	29512.4	26616.7	25291.1	32205.8	26363.7	29289.4	26537.8
1555	33905.3	34100.6	25847.3	29045.6	26928	25037.7	31975.1	26803.1	29323.1	26445.8
1556	33935.3	33832.4	25952.8	29002.1	26957.8	25503.4	32025.1	26948.3	29442.9	26319.9
1557	34181.3	34086.4	26261.3	29149.1	27448.6	24956.6	31969.4	27252.2	29043.9	26532.4
1558	34132.2	33918.2	26404.4	28768.4	27124	25227	31618	26963.5	29288	26443.9
1559	34127.9	34319.9	26153.8	28819.4	27022.8	25044.8	31483.7	27151.8	29074.1	26247.5
1560	34296.6	34111.6	26282.2	29184.9	27098.1	24918.9	31497	26670.2	28993.2	26234
1561	34349.5	34029.8	26312.6	29150.8	27341.7	24638.8	31308.9	26726.3	29148.6	26009
1562	34827.5	33824	26135	29057.7	27587.4	24830.1	31185.8	26641.2	29006.5	26243.8
1563	34893.1	33765.5	26523	29062.4	27263.7	24785.4	31342.1	26657	29433.4	26125.4
1564	34852.9	33955.5	26429.6	29300.9	27789.4	24722.3	31479.3	27456.5	29446.5	26321.5
1565	34978.2	33776.9	26792.4	29818.3	27769.9	24910.9	31218.6	27848.4	29299.1	26236.3
1566	35081.5	33682.9	27127	29906.4	27884.4	24839.4	31015.5	27915.8	29409.5	26288.8
1567	35417.4	34008	28206.5	30403.4	28317.8	25210.3	31282.3	27766.1	30061.3	26403.3
1568	35560	34194.6	28821.6	30641.8	29013.2	25229.4	31502.4	27811.9	31558.5	25925.2
1569	36664.6	35017.2	31771.9	31480	33672.5	26351.4	33025.8	27774.5	36716.7	26587.2
1570	38182.1	36633.7	37238.4	33150.2	37293.2	34624.2	34331	28598.6	45068.2	27109.5
1571	41432.8	38452.8	40550	33759.6	38507.4	40830.5	35673.6	29363.3	48182.3	27209.6
1572	53586.7	41280.5	43491.4	34940.7	40467	44279.4	39244.7	30961.9	50327.2	27806.9
1573	57009.7	47835.3	45529.1	36460.7	41821	45429.8	44653.4	32687.2	51928.5	30799.6
1574	58219.2	50636.9	48141.1	37075.3	42869	46743	45742.4	35948.8	53669.4	33821.9
1575	58964.7	52024.6	48752.5	40296.5	44074.1	47390.4	46664.4	39405.9	55431.9	34645.3
1576	59358.5	53407.2	49914.2	42779.9	44939.6	47876.8	47790.4	41132	56614.2	36588.2
1577	59571.8	55061	50053.9	45059.4	44845.4	47892.2	47918.2	42871	57517.7	38913.7
1578	59675.5	56042.2	49891.2	47141.3	45651.1	47538.2	48216.2	43670.6	57670.5	39815.6
1579	59628.6	56586.8	50099.1	48026.4	45596.7	47690.7	48116.7	44373.8	57447.9	40155.5
1580	59698.5	56967.9	49779	49704.1	45146.1	47666.2	48650.7	44547.7	57555.2	39923.5
1581	59732.1	57158.1	49711.7	50499.4	45010.9	47831.3	48692.4	45051.3	56876.9	39976.4
1582	59694.3	57162.4	49480	51074	44942.4	47555.8	48660.8	44954.9	56851.2	40179.7
1583	59691.6	57134.7	49247.7	51491.1	44336.5	47685.2	48959.7	44700.5	56749.8	40067.7
1584	59613.7	56716.5	48825.6	51726	44141	47364.8	48616.7	44461.6	56351.2	39521.5
1585	59345.8	56944.3	48326	51527.4	43848.2	46703.7	48162.3	44509.7	55883	39723.8
1586	59171.7	56382	47718.2	51589	43227.2	46491.4	47746.9	44046.3	55339.5	39895.1
1587	59025.3	55986.4	47353.1	51529	43085.1	46642	47324.1	43809.7	54576.1	39117.8
1588	58748.4	55533.1	47120.2	51117.3	42404.4	46546	46917.1	43604.6	54215.1	38906.4
1589	58676.8	55425.5	45769.6	51253.2	42330.6	46208.4	46392.6	42941	53716.2	39167.5
1590	58445.7	55282.7	45485.6	51306.1	41475.7	46414.8	45904.3	42579.2	53271.3	39265.3
1591	58014.9	54845	45236.4	50830.4	41014.9	45854.8	45637	42957.4	52476.8	38565.8
1592	57886.2	54407.6	44642.2	50706.5	40753.1	45655.8	45182.8	43568	51923.2	38371.2
1593	57339.2	54167.5	44092.2	50277.3	40648.8	45067	45109	44225.2	51433.8	38603.2
1594	57018.2	53696.3	43989.9	49761.4	39945.1	44647.3	44738.8	44841.8	50931.3	38048.4
1595	56658.1	53383.2	43058.8	49300	40020.4	44033.2	43972.1	44820.1	50324.5	37893.5
1596	56274.8	52961.9	42551.8	49348.4	39326.1	43639.4	43584.5	45036.2	49935.7	37564.9
1597	56301.5	52468.9	42142.6	49210	40569	43224.2	42964.3	44452.2	49402.6	37275.1
1598	55738.2	52037.4	41388.4	48983.5	40456.3	42998.3	42641.3	43912	48404.8	36966.6
1599	55394.9	51487.3	41357	48400	39981.5	42537.7	42169.6	43413.4	48010.9	36961
1600	54982.5	50889.5	40650.2	48209.8	40150.2	41917.7	42121.1	43342.9	47631.9	36330.4
1601	54506.6	50242.1	40084.4	47688.9	39617	41434.1	41559.6	42691.1	47217.5	36265.3
1602	54025.8	50177.5	39528	47249.3	39659.8	41049.6	41262.7	42185	46173.7	36253.2
1603	53803.2	49427.2	38948.6	46768.9	39077	40518.1	40732.1	41908.4	45883.5	36249.8
1604	53276.9	48958.9	38553.4	46853.4	39476.7	40325.7	40395.5	41580.7	45317.1	36207.7
1605	53027	48493.8	37893.3	46345.9	38877.5	39883.2	39940.2	41042.6	44751.8	35462.7
1606	52622.2	48400.2	37382.7	46276.3	38637.4	39828.5	39372.2	40791.4	44387.1	35490.1
1607	52070.1	47742.1	37080	46120.7	38402.6	39368.8	39109.8	40465.7	43831.4	35270.1
1608	51547.2	47370.1	36579.7	46095.8	37992.1	38764.2	38710.2	40355.7	43857.9	35048.7
1609	51065.1	47036.5	35977.9	45931.4	37729.9	38658.4	38150.4	39593.3	43348.2	34590.1
1610	50645.1	46453.7	35533.6	45894.4	37218.1	38224	38008.4	39506.9	43117.4	34310.7
1611	50342.2	46411.1	35108.8	45491.6	37216.5	37679.5	37582.2	38784.1	42385.9	34018.5
1612	49758.4	45923.7	34580	45054.4	37031.2	37632.5	36951.6	38519.5	41621.5	33895.1
1613	49271.1	45559.5	34005	44818.8	36848.3	37003.1	36949.6	37761.1	41028.6	33840.2
1614	48801.2	44948.4	33761.9	44665.1	36325.5	36898.2	36811.5	37771.3	40923.5	33240.5
1615	48393.4	44873.4	33698.1	44309.4	35869.3	36328.9	36418	37351	40383.1	33222.8
1616	48181.9	44093.3	33439.3	44014.2	35719	36016.8	35963.6	37130.3	39962.5	32969
1617	47788	43848.1	33188.5	43710.1	35618.8	35726.5	35500	36894.9	39690.7	32746.6
1618	47515.8	43584.6	32661.3	43599.1	35022	35339.5	35256.6	36084.2	39205.7	32624.8
1619	47161.3	43157.8	32598	43064.9	34901.5	35039.7	34847.8	36163.9	39120.2	32543.1
1620	46292.1	42951.2	32038.7	42581.1	34358.5	34702.9	34610.2	35863.1	38411.6	32304.7
1621	46658.6	42270	31554.9	42421.3	34365.8	34248	34111.1	35565.8	38174.3	31820.7
1622	46306.5	42047.6	31192.6	41971.1	34116	34374.3	34512.4	34925.9	37694.1	31625.9
1623	46134	41813.5	30760.3	41791.7	34219.8	33982.6	33926.4	34556.5	37244.7	31285.7
1624	45656.3	41314.3	30709.2	41499.7	33451	33541.2	33687.4	34660.7	36948	31076.5
1625	45333.4	40817.7	29921.3	41188.3	33202.9	33847.8	33238	34311	36335.7	31007.8
1626	44941.2	40601.4	30180.5	41165.2	32930.9	33737.1	32959.4	34566.6	36139.2	30558.9
1627	45150.4	40406.8	29817.6	40503	32924.7	32948.1	32800.4	33813.9	36341.3	30337.1
1628	44643.6	40136.2	29611.1	40623.3	32400.8	33128.4	32616.5	33618.5	36077	30173.2
1629	44341.8	39692	29387.8	39986.2	32350.1	32850.3	32167.1	33306.5	35674.9	30181.2
1630	44011.1	39393.8	28804.8	39773	31924.4	32634.8	32047.5	33336.5	35504.9	29752.7
1631	43867.3	38867.2	28836.5	39422.4	31737.2	32582.4	31535.9	33027.5	35147.8	29578.6
1632	43519.4	38797.2	28455.4	39273.3	31823.3	32529.7	31833.4	32924.4	35055.7	29417.6
1633	43279.2	38488	28118.7	38892.1	31465.2	32396.7	31322.1	32562.9	34733.5	29231.2
1634	42976.2	38207.8	27735.5	38702.7	31266.7	32126	30763.2	32555.5	34618.4	29280.5
1635	42576.3	37812.7	27509	38488.2	31181.4	31813.2	31408.1	32353.2	34118.8	29008
1636	42501.8	37787.9	27340.2	38505.9	31049.4	31904.2	31088	32022.9	33808.1	28861.6
1637	42079.8	37203.8	27052.1	38300.5	31029	31790.1	31251.4	32044.9	33562.7	28814.7
1638	41876.3	37348.3	26778.9	37972.6	30613.8	31517.5	31003.8	31923.3	33355.1	28375.5
1639	41640.2	36714.3	26595.8	37880.5	30461.5	31546.5	31194.3	31615.8	33264.7	28212.8
1640	41179.4	36405.8	26763.7	37718.2	30351.8	31044	30638.8	31239.5	33081.2	28040.8
1641	40904.7	36170.4	26200.9	37249.7	30066.9	31114.9	30477.5	31372.4	32794.3	28113.9
1642	40874.8	36491.4	26214.9	37441.6	30121.2	30545.3	30538	31304.5	32492.4	27990
1643	40223.8	35947.1	25975.4	37304.7	30025	30551.1	30228.5	31206.9	32516.2	27870.6
1644	40283.2	35882.9	25646.9	37318.2	29905	30588	30096.7	30904.2	32195.4	27585.5
1645	39762.5	35801.8	25343.9	36937.4	29657.9	30286.6	30048.5	30517	31901.5	27472.8
1646	39686.9	35532.5	25201.8	36629.9	29532.7	30283.3	30147.9	30506.3	31982.5	27217.4
1647	39307.1	35205.9	25042.6	36607.4	29147.9	29797	29860.2	30341.7	31530	27463.9
1648	39108.5	34740.1	25085.5	36429.3	29126.5	29791.5	30009.7	30533.7	31425.5	27146.5
1649	39042.3	35000	24766.4	35999.6	28954	29506.7	29567.2	30209.2	31436.9	26860.1
1650	38844.9	35155.6	24839.1	36021.8	28945.5	29504.2	29684.2	30347	31028.6	26734.3
1651	39083.1	34770.7	25197.1	35708.7	28512.1	29186.3	29289.6	30879.1	31034.8	26662.3
1652	38866.2	34820.5	25428.1	35751.1	28492.4	29166	29393.8	30790.2	31002.4	26632
1653	38772.1	34721.3	25777.9	35376	28300.9	29195.5	29479.3	31013.6	30645.3	26944
1654	38658	34627.6	25679.6	35345.5	28506.3	28980.5	29013.2	31005.2	30555.2	26587.2
1655	38580	34525.4	25475.9	35202	28084.7	29096.7	29198.5	30885.1	30848.9	26378.3
1656	38639.3	34387.9	25402.6	34806	28227.9	29221.9	28724.1	30758.8	30441.1	26387.6
1657	38314	34335.5	25571.9	34667.7	27908.8	28827.6	28731.1	30350.1	30317.9	26123.1
1658	38216.6	34070.5	25772.5	34566.7	27781.7	29085.4	28690.5	30566.9	30277.8	25950.5
1659	37787.4	33929.9	25305.1	34482.8	27733.9	28768.5	28650.5	30217.3	30043.5	25863
1660	37741.6	34352.6	25181.5	34354.7	27627.3	28785.9	28133.4	30380.1	30117.2	25682.9
1661	37228.5	34482.9	25141.7	34183.2	27305.4	28607.6	28114	30027.3	29966.6	25409.7
1662	37445.1	34310.9	25187.8	33872.5	27078.3	28509.5	28214.7	29625.2	29633	25547.2
1663	37172.3	34372.5	25059.3	33715.1	27077	28344.2	28151.4	29808.4	29368.6	25301.5
1664	37229.1	34526.8	24925.5	33606.3	26814.3	28329	27910.2	29485.7	29344.6	25428.6
1665	36722.2	34471	24764.4	33133.5	26637	28018.5	28060	29345.8	29247.2	25246
1666	36780.9	34308.8	24893.6	33372.1	26904.7	28182.1	27840.1	29206.7	29086.9	25272.4
1667	36813.8	34350.7	24693.6	32805.5	26563.8	27762	27626.9	29027.2	28735.1	25075.3
1668	37017.6	33928.6	24400.8	32846.2	26472.2	29138.1	27606.6	29596.9	28997.9	25143.9
1669	36829.4	34001.8	24493	32516	26406.3	29543.5	27606.4	29540.3	28960.6	24950.1
1670	36953.9	34231.9	24290.3	32844.4	26588.7	29832.4	27535.9	29522.1	28884.2	24680.6
1671	36908.3	34183.5	24111.8	32471.4	26411.8	30235.2	27710.4	29391.9	28876.2	24651.6
1672	36764.2	34245.3	23950.4	31920.5	26449.4	30255.1	27578.6	29318.8	28595	24319.2
1673	37051.4	33920	24223.6	32236.1	26405.5	30281.3	27439.4	29193.7	28851	24349.5
1674	36745.5	33774.8	24012.4	32222.2	26329.5	30136	27167.2	29218.9	28533.3	24335.6
1675	36710.3	33598.4	24082.3	32178	26325.7	30271.7	27395.1	29210.8	28507.5	24431.6
1676	36940.6	33579.7	23871.6	31987.4	26303.8	30053.8	27074.4	28802.1	28364.1	24117.5
1677	36821.1	33477.4	23842.2	32107.1	26202.2	30217.4	27089	28692.1	28285.1	23703.7
1678	36698.3	33333.6	23878.4	31735	26035	29960.2	26817.7	28959.9	28010.8	24074.7
1679	36656.3	33066	23665.8	31935.8	25821.4	29737.2	27061.8	28507.7	28277.6	23826.6
1680	36740.8	33184.8	23824.1	31898.7	25912.2	29860.6	26904.8	28582.2	28153.5	23780.6
1681	36524.4	33027.5	23766.9	31920.7	25802.5	29361.7	26745.9	28177.8	28262.1	23803.9
1682	36277.9	32940.9	24053.5	31807.2	26048.4	29585.7	26762.4	28270.8	27782.9	23789.8
1683	36518.7	32981.5	23960.5	31630.8	26091.3	29687.7	26533.7	28406.7	27909.3	23913.8
1684	36433.3	32674	24052.5	31748	25941.3	29577.3	26526.5	28604	27767.4	23815
1685	36587.5	32654.2	24168.3	31523.4	25759.7	29508.9	26473.5	29239.8	27515.5	23662.4
1686	36544.9	32436.3	24314.4	31449.3	25803.1	29509	26508.9	29151.3	27552.9	23443.9
1687	36324.1	32506.3	23971.8	31433.2	25799.5	29102.1	26404.6	29224.6	27271.7	23751.2
1688	36168.5	32641.7	24049	31260.2	25874.7	29239	26374.3	29369.4	27491.2	23248.3
1689	36114.9	32558.1	24135.7	31150.9	25777.3	29188.1	26193.1	28891.1	27169.1	23447.6
1690	35891.6	32450.4	24187	31169.7	25684.4	28899.4	26548.4	28696.4	27056	23364.3
1691	35839.3	32435.4	23801.4	31367.7	25658.7	28820.9	27602.6	28820.5	27173	23186.3
1692	35770	32418.4	23783.9	31137.1	25648.2	28698.9	28172.2	29033	26881.2	23048.5
1693	35524.5	32764.2	23774.1	31198.4	25561.4	29030.8	28763.8	28852.6	26948.5	23247.3
1694	35472.9	32929.3	23665.7	31213.5	25587.6	28799.5	28937.4	28752	26979.3	23207.4
1695	35429.6	32744.7	23619.5	30911.1	25570.6	28583.4	29265.7	28583.1	26964.4	23008.4
1696	35077	32896.4	23810.4	30973.8	26078.2	28220.2	29220.9	28473.2	27187.6	23063.4
1697	35045	33183.1	23812.9	31079.4	25606.5	28215.2	29358.4	28529.1	27216.7	23037.5
1698	35192.8	33074	23952.1	30781.5	25961.1	27953.2	29521.7	28303.5	27375.3	23019.1
1699	34949	33008.3	23714.1	30558.5	25583.4	28139.3	29322.2	28518.9	27245.4	22762.5
1700	35000.3	32995	23965.9	30425.8	25514.4	27473.2	29392.1	28586.9	27283.9	22926.5
1701	34804.1	33405.2	24395	30572.5	25455.1	27591.5	29395.3	28512.5	27206	22615.3
1702	34780.3	33213.2	24310.9	30416.1	25332.3	27586	29456.6	28479.1	27391.3	22719
1703	34457.3	32908.1	24241	30206.3	25322.6	27665.9	29433.9	28513.4	27270.7	22536.8
1704	34509.5	33064.5	24012.6	30233.4	25612.5	27519.4	29254.1	28326.2	27523.9	22668.5
1705	34549.7	33019.6	23859.8	30174.3	25581.7	27569.9	29293.9	28085.2	27524.4	22572.2
1706	34497.4	33172.7	23893.4	29984.3	25502.5	27395.6	29391.8	28163.2	27309.3	22574.7
1707	34542.5	33087.4	23986.4	29884	25884.2	27522.7	29453.1	28196.3	27206.3	22376.7
1708	34726.6	33047.5	23851.9	29828.4	25715.7	28513.5	29507.3	27909.4	27439.2	22470.1
1709	34679.9	33207	23933.2	29646.7	26099.6	29171.1	29471.5	27781.3	27561.5	22720.8
1710	34746.3	33258.8	25347.4	29489.5	25868.2	29378	29375.8	27718.5	27543.7	22693.8
1711	34930.7	33386.6	26219.8	29673.9	26505.9	29868.1	29417.6	27619.9	28320.2	22585.3
1712	35616.5	33638.8	26851.7	29906.1	29006	30134.3	29939	27942.2	29149.7	22684.6
1713	37182.1	33805.8	27418.3	30177	35033.6	31574.2	31799.9	27873.5	38674.4	23158.5
1714	38923.5	35038.2	31860.6	31150.2	38382.4	36102.2	32850	28591.7	46495.7	23456.1
1715	44473.7	36190.2	36588.5	33419.8	40457.9	41616	34448.4	29466.4	49393.5	23817.4
1716	56079.7	37909	39340.6	36593.4	42206.4	43021.2	38951.6	30908.1	52708.1	24310.1
1717	58579	43750.6	42099.3	38315.8	43280.7	44535.4	42207.4	32410.4	54643.2	26424.3
1718	59071.1	48419	45292.5	41175.6	44972.9	47291.1	44045.8	36214.2	55230.7	31298.9
1719	59762.4	52967.5	47302.3	43294.2	46092.1	49076.4	46386.2	39672.4	55951.6	34371.8
1720	59955.8	54533.8	48301	44833.1	46535.9	50095.4	47975.1	41292.6	56096.5	35503.2
1721	60086.7	55550.2	49018.9	46138.3	46842.6	50900.6	48794.7	43059.5	56737.7	36469.4
1722	60255.8	56823.7	49194.4	46556.2	46842.9	51002	50304.4	44528.6	56601.5	37010.9

## Sheet: Figure 2D
	ROI1 df	ROI2 df	ROI3 df	ROI4 df	ROI5 df	ROI6 df	ROI7 df	ROI8 df	ROI9 df	ROI10 df
ROI1 df	1	0.85038	0.915149	0.703637	0.886033	0.91523	0.915582	0.697303	0.876356	0.695788
ROI2 df	0.85038	1	0.845393	0.783148	0.75614	0.768752	0.933323	0.899614	0.709133	0.907048
ROI3 df	0.915149	0.845393	1	0.741493	0.933737	0.945372	0.892285	0.71055	0.918086	0.713133
ROI4 df	0.703637	0.783148	0.741493	1	0.671503	0.661179	0.774252	0.754132	0.648961	0.752833
ROI5 df	0.886033	0.75614	0.933737	0.671503	1	0.939346	0.830608	0.609683	0.969445	0.619309
ROI6 df	0.91523	0.768752	0.945372	0.661179	0.939346	1	0.844899	0.611336	0.93722	0.614177
ROI7 df	0.915582	0.933323	0.892285	0.774252	0.830608	0.844899	1	0.848174	0.795431	0.851491
ROI8 df	0.697303	0.899614	0.71055	0.754132	0.609683	0.611336	0.848174	1	0.552814	0.931392
ROI9 df	0.876356	0.709133	0.918086	0.648961	0.969445	0.93722	0.795431	0.552814	1	0.554722
ROI10 df	0.695788	0.907048	0.713133	0.752833	0.619309	0.614177	0.851491	0.931392	0.554722	1

## Sheet: Figure 3B
	ROI1 df	ROI2 df	ROI3 df	ROI4 df	ROI5 df	ROI6 df	ROI7 df	ROI8 df	ROI9 df	ROI10 df
ROI1 df	1	0.838512	0.872394	0.836844	0.852781	0.8111	0.880891	0.843078	0.877014	0.798536
ROI2 df	0.838512	1	0.828681	0.807913	0.819123	0.773936	0.831761	0.828646	0.833786	0.78656
ROI3 df	0.872394	0.828681	1	0.82113	0.840717	0.79567	0.870662	0.838792	0.866871	0.792839
ROI4 df	0.836844	0.807913	0.82113	1	0.813731	0.775803	0.825962	0.820198	0.833765	0.777542
ROI5 df	0.852781	0.819123	0.840717	0.813731	1	0.782025	0.843159	0.835672	0.85282	0.780524
ROI6 df	0.8111	0.773936	0.79567	0.775803	0.782025	1	0.8027	0.806428	0.804755	0.756284
ROI7 df	0.880891	0.831761	0.870662	0.825962	0.843159	0.8027	1	0.842368	0.867823	0.801022
ROI8 df	0.843078	0.828646	0.838792	0.820198	0.835672	0.806428	0.842368	1	0.849352	0.825515
ROI9 df	0.877014	0.833786	0.866871	0.833765	0.85282	0.804755	0.867823	0.849352	1	0.806671
ROI10 df	0.798536	0.78656	0.792839	0.777542	0.780524	0.756284	0.801022	0.825515	0.806671	1

## Sheet: Figure 3C
Frame (frame*0.1s)	fluorescence intensity
1	40390.3
2	40324.7
3	40313
4	40332.1
5	40322
6	40334.1
7	40327.5
8	40354.2
9	40352.8
10	40351.2
11	40379.7
12	40480.6
13	40596.3
14	40675.6
15	40705.7
16	40784.3
17	40872.4
18	40887.6
19	40867.8
20	40880.7
21	40866.3
22	40908.6
23	40938.2
24	40992.2
25	41062.1
26	41085.8
27	41092
28	41108.4
29	41093.5
30	41092.7
31	41081
32	41034
33	40994
34	40930.1
35	40929.8
36	40897.2
37	40890.7
38	40875.5
39	40815.2
40	40782
41	40743.9
42	40695.9
43	40688.2
44	40744.2
45	40793.6
46	40883.3
47	40953.2
48	40974.6
49	40974
50	40965
51	41009.8
52	41047.4
53	41108.9
54	41238.8
55	41456.9
56	41954.3
57	42885.2
58	44014.4
59	44897.2
60	45551.6
61	46087.2
62	46503.6
63	46711.5
64	46793.3
65	46782.2
66	46718.2
67	46598.9
68	46442.9
69	46242.9
70	46042.5
71	45797.2
72	45603.3
73	45422.4
74	45239.4
75	45007.2
76	44750.1
77	44538.5
78	44285.6
79	44068.9
80	43857.9
81	43663.2
82	43456.8
83	43305.1
84	43137
85	42964.4
86	42780.4
87	42624.1
88	42440.5
89	42269.4
90	42122.9
91	41955.3
92	41755.3
93	41623.9
94	41465.6
95	41304.8
96	41174.5
97	41046.6
98	40946.5
99	40874.1
100	40783.5
101	40701.1
102	40582.3
103	40489.7
104	40397.9
105	40309.8
106	40214.6
107	40116.6
108	40061.7
109	39952.5
110	39827.5
111	39772.3
112	39704.8
113	39605.8
114	39525.2
115	39413.3
116	39336.7
117	39312.8
118	39312.1
119	39323.7
120	39345.3
121	39347.5
122	39338.8
123	39413.6
124	39450.6
125	39464.4
126	39487.4
127	39443.5
128	39468
129	39515.9
130	39521.4
131	39510.2
132	39463.3
133	39497.9
134	39460.7
135	39479.1
136	39510.2
137	39536.8
138	39592.6
139	39650.4
140	39749.6
141	39794.4
142	39794.9
143	39783.8
144	39781.5
145	39892.9
146	39955.2
147	40001.5
148	40024.2
149	40078.2
150	40127.9
151	40137.5
152	40195
153	40242.1
154	40275.2
155	40256.4
156	40248.1
157	40313.5
158	40347.4
159	40359
160	40432.2
161	40593.6
162	40780.5
163	41098.8
164	41699.3
165	42533.4
166	43669.1
167	44602.6
168	45219
169	45803.5
170	46244.1
171	46450.4
172	46551
173	46552.8
174	46444.2
175	46290.7
176	46089
177	45883.5
178	45685.4
179	45427.5
180	45163.6
181	44925.4
182	44708.3
183	44462.4
184	44190.7
185	43921.5
186	43634.9
187	43343
188	43091
189	42860.5
190	42648.8
191	42442
192	42234.1
193	42060.2
194	41878.1
195	41698.6
196	41496.2
197	41311.8
198	41096.8
199	40882.1
200	40716.2
201	40554.6
202	40421.4
203	40295.9
204	40136.8
205	39985.7
206	39915.5
207	39839.2
208	39757.3
209	39697.8
210	39642.1
211	39546.8
212	39457.8
213	39427.8
214	39327.2
215	39277.9
216	39246.8
217	39239.4
218	39181.2
219	39099.4
220	39017.1
221	38952.8
222	38861.6
223	38780.6
224	38732.7
225	38670.9
226	38667.1
227	38651.7
228	38644.2
229	38673.4
230	38661.3
231	38655.4
232	38654.6
233	38654.5
234	38661.7
235	38681.5
236	38711.4
237	38719.5
238	38747.3
239	38789
240	38811.9
241	38871.6
242	38891.5
243	38892.2
244	38926.9
245	38995.9
246	39005.2
247	39019.6
248	39020.4
249	39050.3
250	39086.9
251	39132.9
252	39204.1
253	39255.7
254	39319.4
255	39367.8
256	39442.4
257	39492.1
258	39473.8
259	39498.2
260	39547.4
261	39544
262	39621.4
263	39640.3
264	39631
265	39626.8
266	39597
267	39567
268	39548.9
269	39543.8
270	39497
271	39410.5
272	39374.1
273	39349.2
274	39360.9
275	39376.7
276	39493.5
277	39622.3
278	39706
279	39879.4
280	40166.8
281	40804.5
282	41681.5
283	42517.8
284	43119.4
285	43610.4
286	43955
287	44211
288	44377.5
289	44452.2
290	44445
291	44363.6
292	44334.7
293	44176.7
294	44007.3
295	43918.4
296	43757.2
297	43583.3
298	43391.7
299	43177.3
300	43010.9
301	42820.8
302	42609.5
303	42410.1
304	42174.7
305	41976.9
306	41793.5
307	41570.4
308	41398.9
309	41200
310	40962.8
311	40756
312	40579.7
313	40403.6
314	40197.1
315	40104.8
316	39989.1
317	39856.4
318	39740.2
319	39647.2
320	39524.3
321	39423.4
322	39313.1
323	39205.3
324	39068.2
325	38967.6
326	38838.2
327	38733
328	38631.3
329	38521.6
330	38417.3
331	38380.4
332	38327.4
333	38251.7
334	38181.4
335	38138.3
336	38096.8
337	38034.3
338	38006.4
339	37986.9
340	37986.5
341	37996.9
342	37955.1
343	37970.4
344	38000.8
345	38026.8
346	38002.4
347	37977.2
348	37956.9
349	38009.7
350	38015.3
351	38016
352	38026
353	38042.1
354	38090
355	38128.1
356	38198.5
357	38306.4
358	38288
359	38277.9
360	38242.5
361	38171.7
362	38137.6
363	38182.5
364	38204.3
365	38181.7
366	38189.1
367	38258.7
368	38298.2
369	38250
370	38289.1
371	38270
372	38313.9
373	38347.9
374	38374.6
375	38437.3
376	38524.3
377	38650
378	38709.1
379	38752.7
380	38784.8
381	38932.6
382	39035.3
383	39091
384	39333.4
385	39696.7
386	40364.7
387	41285.8
388	42191.9
389	42857
390	43405.7
391	43811
392	44049.1
393	44176
394	44214
395	44165.4
396	44095.5
397	43958.8
398	43824.8
399	43682.8
400	43489.4
401	43299.5
402	43097.3
403	42876.8
404	42632.6
405	42455.1
406	42287.3
407	42133.2
408	41968.2
409	41797.3
410	41550.1
411	41301.6
412	41037.9
413	40863.2
414	40708.5
415	40502.9
416	40321
417	40147.6
418	40003.5
419	39837.4
420	39717.7
421	39636.6
422	39551.2
423	39458.3
424	39340.8
425	39194.8
426	39044.5
427	38860.5
428	38681.8
429	38544.1
430	38390.3
431	38302.8
432	38257.8
433	38201.9
434	38098
435	37975.9
436	37918
437	37850.5
438	37810.5
439	37775.7
440	37744.7
441	37722.4
442	37708.1
443	37682.6
444	37676
445	37681
446	37661
447	37673
448	37679
449	37644.5
450	37575.2
451	37588.9
452	37570.4
453	37551.6
454	37514.3
455	37507.3
456	37508.9
457	37567
458	37557.9
459	37601.4
460	37637.3
461	37618.9
462	37631.1
463	37629.4
464	37679
465	37768
466	37789.4
467	37791.2
468	37839.4
469	37884.7
470	37882.7
471	37864.9
472	37859.3
473	37858.6
474	37916.5
475	37896.5
476	37877.9
477	37846.9
478	37853.5
479	37878.2
480	37927.3
481	37991.7
482	38043.2
483	38109.1
484	38207.2
485	38301
486	38324
487	38287.5
488	38299.3
489	38266.6
490	38305.9
491	38387.4
492	38521.5
493	38588.8
494	38696.1
495	38921.4
496	39214.1
497	39821
498	40760.5
499	41790.6
500	42580.9
501	43260.8
502	43721.1
503	44032.4
504	44174.4
505	44187.4
506	44192.3
507	44057.6
508	43870.3
509	43699
510	43450.3
511	43227.3
512	43046.4
513	42849.4
514	42611
515	42416
516	42236.1
517	42032.8
518	41803.3
519	41632.3
520	41428.8
521	41231.2
522	41062.4
523	40916.1
524	40725.5
525	40586.3
526	40457.3
527	40330.2
528	40166.6
529	39977.7
530	39803
531	39668.6
532	39541.8
533	39390.7
534	39250.3
535	39124.1
536	38995.7
537	38921.9
538	38833
539	38736.3
540	38618.3
541	38488.8
542	38378.1
543	38312.1
544	38190.4
545	38068.3
546	37970.5
547	37884.1
548	37806
549	37757.1
550	37675.4
551	37551.6
552	37501.4
553	37472
554	37434.9
555	37395.4
556	37359.6
557	37312.8
558	37244.4
559	37162.9
560	37075.1
561	37016.3
562	36929.3
563	36868.3
564	36848
565	36887.4
566	36896.4
567	36897.8
568	36870.6
569	36852.4
570	36872.6
571	36873.1
572	36911.3
573	36903.1
574	36912.9
575	36890.1
576	36934.3
577	36965
578	36978.5
579	37011.9
580	37080.4
581	37101.2
582	37101.8
583	37171.6
584	37247
585	37317.1
586	37336.6
587	37400.9
588	37431.5
589	37494.9
590	37526.2
591	37615.6
592	37696.6
593	37713.6
594	37722.3
595	37856.6
596	37993.1
597	38183.1
598	38286.2
599	38363.8
600	38564.2
601	38796.8
602	39403.2
603	40268.6
604	41194.5
605	41919.7
606	42422.8
607	42770.2
608	42988.5
609	43174.9
610	43248.2
611	43303.1
612	43295.1
613	43189.3
614	43084.8
615	42986.6
616	42860.1
617	42696.7
618	42467.8
619	42274.1
620	42101.2
621	41891.7
622	41641.3
623	41381.6
624	41122.5
625	40860
626	40629.9
627	40461
628	40265
629	40094.9
630	39895.4
631	39701.3
632	39535.3
633	39344.7
634	39128.7
635	38927.8
636	38773.2
637	38621.2
638	38427.1
639	38263.5
640	38192
641	38081.4
642	37953.3
643	37849.1
644	37690.5
645	37521.3
646	37371.4
647	37286.2
648	37224.7
649	37151.6
650	37096.4
651	37029.1
652	36952.6
653	36875.4
654	36844.3
655	36800.9
656	36825.6
657	36804.7
658	36747.3
659	36710.1
660	36703.9
661	36689.2
662	36641.4
663	36599.1
664	36572.2
665	36562.5
666	36539.2
667	36494.3
668	36452.2
669	36418.7
670	36431
671	36475
672	36522.4
673	36557
674	36537.9
675	36618
676	36664.2
677	36692.7
678	36698.7
679	36702.9
680	36703.3
681	36750.1
682	36785.4
683	36893.3
684	36918.1
685	36901.4
686	36924.4
687	36953.5
688	37008.2
689	37081.4
690	37134
691	37162.8
692	37212.9
693	37264.3
694	37314.3
695	37364.2
696	37412.1
697	37477.6
698	37546.8
699	37593
700	37621.6
701	37599.7
702	37578
703	37595.9
704	37624
705	37651.6
706	37743.1
707	37813.1
708	37908.4
709	37947.5
710	38021.6
711	38189.4
712	38470.6
713	39018.8
714	39810.2
715	40639.1
716	41330.2
717	41762.4
718	42068.8
719	42311.4
720	42456.1
721	42522.7
722	42508.5
723	42468.8
724	42385.6
725	42300
726	42188.9
727	42034.7
728	41878.1
729	41671.4
730	41510
731	41351.4
732	41167.8
733	40978.6
734	40786.9
735	40645.2
736	40456.9
737	40280.5
738	40136.1
739	39960.6
740	39802.8
741	39632.5
742	39496
743	39334.4
744	39110.6
745	38966.5
746	38824.3
747	38706.3
748	38627.6
749	38517.1
750	38390.6
751	38249.6
752	38136.7
753	38010.2
754	37865.4
755	37782.2
756	37716.2
757	37578.2
758	37442.6
759	37329.1
760	37225.6
761	37136.4
762	37014.9
763	36905.6
764	36774.4
765	36645.7
766	36557.7
767	36499.2
768	36443.6
769	36431.5
770	36396.8
771	36365.5
772	36310.7
773	36237.7
774	36230.2
775	36198.4
776	36161.1
777	36159.7
778	36193.4
779	36202.5
780	36218.1
781	36210.9
782	36311.8
783	36397.4
784	36388
785	36390.4
786	36340.9
787	36335.4
788	36331.1
789	36281.4
790	36265.2
791	36270.4
792	36285.7
793	36280.1
794	36287.4
795	36328.2
796	36386.5
797	36411.5
798	36391.7
799	36407.2
800	36382.9
801	36389.8
802	36412.1
803	36444.6
804	36500.2
805	36573.1
806	36608
807	36682.2
808	36661.1
809	36645.7
810	36656.7
811	36660
812	36678.6
813	36708.1
814	36782.8
815	36845.6
816	36880.6
817	36958.5
818	37033.8
819	37074.4
820	37092.3
821	37106.4
822	37133.8
823	37166.3
824	37186.2
825	37157.2
826	37136.8
827	37219.3
828	37331.9
829	37459.8
830	37605.4
831	37874.1
832	38369.9
833	39117
834	40053.7
835	40868.9
836	41541.9
837	41955.3
838	42335.9
839	42509.1
840	42580.3
841	42601.3
842	42579.9
843	42479.6
844	42380.8
845	42210
846	42053.1
847	41922.1
848	41795.5
849	41618
850	41425.7
851	41243
852	41040.9
853	40838.3
854	40618.6
855	40366.1
856	40131.8
857	39926.3
858	39777.5
859	39604.1
860	39447.2
861	39235.4
862	39042.7
863	38916.4
864	38731.1
865	38569.2
866	38420.1
867	38289.9
868	38188.3
869	38068.3
870	37921
871	37764.2
872	37629
873	37537.1
874	37495
875	37421.6
876	37329.6
877	37208.9
878	37121.3
879	37054.1
880	36966.3
881	36910.7
882	36782.2
883	36663.9
884	36540.2
885	36464.5
886	36388.5
887	36277.8
888	36185.3
889	36116.9
890	36117.5
891	36074.7
892	36009.9
893	35938.1
894	35860.4
895	35816.7
896	35799.5
897	35854
898	35900.8
899	35890.8
900	35882.5
901	35835.2
902	35832.9
903	35905.2
904	35985.1
905	36000.1
906	36025.8
907	36078.8
908	36100.9
909	36125.4
910	36106.4
911	36116.5
912	36163.1
913	36172.2
914	36188.2
915	36215.9
916	36209.7
917	36200.9
918	36198.2
919	36228.2
920	36207.6
921	36205.6
922	36203.3
923	36222.7
924	36234.4
925	36263.8
926	36309.8
927	36384.4
928	36433.3
929	36460.2
930	36513.7
931	36578.6
932	36553.3
933	36558.2
934	36540.9
935	36535.3
936	36595.1
937	36606.8
938	36616.9
939	36615.4
940	36620.9
941	36649.8
942	36680.8
943	36678.8
944	36722.8
945	36793
946	36833.5
947	36860.6
948	36929.8
949	36962.6
950	37010.8
951	37096.3
952	37240.5
953	37426.3
954	37693.6
955	38184.2
956	39016.6
957	39974.1
958	40703.9
959	41298.4
960	41715.3
961	41983.9
962	42132
963	42240.2
964	42274.6
965	42257.4
966	42204.6
967	42113.7
968	42014.7
969	41840.3
970	41671.5
971	41494.8
972	41291.9
973	41121.9
974	40974
975	40831.3
976	40652.4
977	40494.6
978	40294.9
979	40150.9
980	39993
981	39835
982	39653.3
983	39461.4
984	39287.4
985	39120.4
986	38934
987	38783.7
988	38642.4
989	38498.5
990	38353
991	38210.3
992	38046.3
993	37882.3
994	37742.3
995	37620.5
996	37485.8
997	37368.1
998	37264.2
999	37164.2
1000	37057.7
1001	36977.3
1002	36935.3
1003	36924
1004	36868.5
1005	36809.4
1006	36770.1
1007	36682.9
1008	36604.5
1009	36552.1
1010	36503.1
1011	36472.3
1012	36418
1013	36378.1
1014	36302.5
1015	36280.3
1016	36259.5
1017	36288.5
1018	36321
1019	36313.7
1020	36263.4
1021	36227.3
1022	36244.6
1023	36228.2

## Sheet: Figure 3D
Frame (frame*0.1s)	ROI1	ROI2	ROI3	ROI4	ROI5	ROI6	ROI7	ROI8	ROI9	ROI10
1	53316.3	50585.7	44212.9	46689.8	47046.7	45912.7	40671.3	44059.6	44761.7	43302.5
2	53654.1	50443.8	44667.8	46793.7	47380	45807	40862.7	44095.3	45240.3	43522.1
3	53761.2	49914.8	44785.4	46253.5	46727	45524.4	40554.6	43679.6	44567	43774.3
4	53070.4	51053	44691.3	47121.7	46817.9	46103.7	40951	43463.9	44718.2	43848.9
5	53514.6	50607.9	43769.2	46476.3	47376.8	45899.7	40541.5	44799.3	46096.7	43423.6
6	53459.6	50284.8	44380.5	47269.9	47638.3	45739.5	40541.8	44589	44955.7	43642
7	54358.1	50729.6	44127.1	46500.1	46829.4	45657.7	41428.4	43767.9	45705.5	44011.7
8	53902.6	50567.8	44217.3	46825.1	46926.5	45429.4	41910.6	44180.6	45392.9	44341.7
9	53747.5	50455.3	44658.5	46815	46843.4	46583.6	41471	44891.2	45937.5	43470.3
10	53802.4	50548.8	44243.5	46739.9	46602	46132.3	41724.6	44368	46169.1	44033.1
11	54148	50873	45390.3	47027	46628.3	46254.8	41552	45151	46642.2	44874.1
12	54026.2	50805.3	44881.5	47356.2	47042	45654	41759.6	45029.3	46398.3	44920.8
13	54639.4	49700.3	44425.6	46955.8	46895.6	45830	41791	44917.9	46333.2	45012.9
14	54580.4	50272.4	44064.9	46865.8	47000.9	45963	42027.1	45926.5	46571.7	44844.8
15	54794.3	50190	44536.6	47043.6	47641.7	46308.5	41828	44774.3	45857.9	44480.5
16	54932.2	50533.5	44091.8	47710.2	47372.9	46215.3	41576.4	44570.7	46276.8	44868.9
17	55538.1	50473.4	44233.6	47042	46929.1	46568.2	42201	44908.8	46519.1	44509.5
18	55219.8	50155.1	44283.2	46493.8	46991.7	45282.8	42242.3	44831.3	45801.8	44769.4
19	55508.7	49935.5	44267.7	46346.7	47142.7	45932.8	42331.4	44973.4	46572.1	45031.1
20	54754.6	50301.9	44253.3	46477.9	47199.3	46515.7	41163.5	45225.9	46152.5	45412.5
21	55418.1	50098.2	44725	47052.9	47840.5	46108.2	42167	45659.2	46148.1	44735.5
22	55170.4	50372.2	45077.7	47309.3	47460.3	45880.2	42476.3	44876.8	46442.8	44435.8
23	55101.5	50203.2	44981.5	46893.6	47852.7	46072.8	42376.2	45482.5	46997.9	45298.1
24	55194	50136	45379.3	47303.8	48357.1	45367.4	42190.6	45228.4	46632.9	45259.4
25	55586.2	50124.5	45593.8	47376.5	47307.7	46325	42135.8	45264	46252.9	44917.3
26	54979.6	49973.6	46116.9	48055.3	47841.5	45264.2	42958.2	45026	46584.6	45162
27	55396	50317.3	45469.1	47388.7	47095.6	45990.2	42614.9	44964.4	46350.5	45350.1
28	55390.9	49266.8	46228	47262.7	47503.8	45788.5	42272.7	45552.6	45823.1	45356.1
29	55232.1	50471.3	45334.1	46809.3	47428.8	46445.8	42663.9	44745.3	46680.8	45299.9
30	54934.4	50327.3	46310.8	47534.5	47651.1	46085.7	42490	44554.3	45854.9	44814.1
31	55021.1	49687.2	45248.1	46916.2	47736.8	46129.3	42822.4	45726.4	45573.7	45496.6
32	55110.3	50455.9	45984.7	47541.7	48106.2	45389.8	42344.6	45766	46417.7	45676.9
33	55122.2	50138.2	45311.6	46469.8	48420.5	45412.9	42861.4	45620.4	46908.5	45220.8
34	54826.4	50521.8	46427	47104.3	48317.7	45621.4	42190.3	45761.8	45928	45672
35	54968.8	50184.5	46679.4	47746.2	48357.1	46098.9	43337	45531.7	46212.4	46642.9
36	55072.4	50503.2	46407.1	47644.1	48519.8	45610.5	42544	46737.7	46261.2	47606
37	55047.7	51097.3	46526.6	48373.8	48408.5	46103	42798.8	46808.5	47087.5	47324.2
38	55671.4	51034.4	46735.9	48265.4	48751.7	46869	43217.6	47703.7	47266.6	48690.9
39	55990.3	51640.2	47735.5	49472	49481.6	47332	44022.3	48564.5	47597.7	49758.2
40	57526.5	53215.2	49147.6	50760.8	50408.1	47150.6	45242.6	49658.8	49569.7	50631.8
41	57900.5	54574.1	50164	51366.1	51532.8	48891.5	47120.2	50538.8	51132.3	51949.3
42	59045.5	55341	50823.8	52340.7	52537	48320.5	48012.2	51996.8	51465.2	52055.5
43	59690	55672.2	51843.7	52254.2	53675	50691.2	48342.1	51226.7	52065	52824.7
44	59559.1	55601.3	52494	52883	53781.8	50711.8	49311.2	51736.6	53057.2	53533.8
45	59792.1	55625.1	51926.7	52882.2	54035.7	49494.7	48963.6	52524	53163	53875.1
46	60263.1	56041	51939.2	54216.6	54175.9	49968	48810	52567.7	52655.5	53217.2
47	60180.7	56272.3	51440.2	52679.4	53962.1	50125.7	48966	52381.8	52078.9	53444.1
48	60142.3	56431.2	51860.6	53278.8	52605	49941.3	48519.1	52170	52514	53388.3
49	60028.9	56006	52360	53359.9	54039.4	49925.4	48753	52398.8	52637	52920.2
50	59391.5	56331.8	51597.6	53727.7	53249.9	50629.3	48588.4	52217.4	52613.3	52573.5
51	59421.9	56184	51586.3	53756.9	53659	49524.7	48178.7	51485.4	52508.9	52411
52	59229.7	55116.3	50672.2	52947.8	52379.1	49277.6	47949.6	51381.4	52527.2	53135.3
53	59132.7	55166.2	51049.6	52988.8	52618.2	49767.7	47663.5	51576.5	52137.7	52553.7
54	59519.6	54827.2	50957.5	52505.2	51920.1	49717.2	47837.7	50816.9	52227.7	52008.5
55	58628.9	53908.4	49899.4	52205.8	52781.4	48936.1	47482.8	50756.5	50797.6	51963.5
56	57997.7	53704.5	50172.4	52124.1	51800.6	49694.6	46879.2	50344.4	52075.8	51249.9
57	58201.2	54122.7	50638.6	52168.1	52451	49056.3	46507.7	49814.8	50750.2	52025.6
58	58235.6	54307.7	48625.9	52189.8	51561.6	49248.8	46258.3	49669.3	50690.6	50780.7
59	57873	54055.5	50002.7	51109	50752.3	48654.6	46541.9	49346.8	50037	51161.3
60	57365.1	53050.9	49210.8	50934.4	50986.3	48416.2	46169.9	49428.1	50172.8	50551.8
61	56941.4	52385.6	48535.5	50780.4	49962	48468	45743	49427.6	49926	49638.8
62	57110.5	53453.2	48864.6	50644.7	50657.5	47971.9	45749.4	49286.7	49615.3	49826.4
63	57221.1	51709.2	48538.4	50347.2	49802	48310.8	44726.9	48987.1	49470.9	49506
64	57024.9	52480.8	48589.1	50421.5	49175.6	48149.4	44868.9	48446.5	49152.3	50134
65	57519.1	52296.1	47866	50598.9	49726.6	47770.6	45620.1	48723.5	48774.3	49612.9
66	57042.1	52415.8	47934.7	50853.5	50009.8	47458.7	45323.4	48801.1	49052.7	48894.8
67	57001.9	51982.3	46923.7	49419	49525.1	47696.6	44953.1	47472	49304.4	49516.3
68	56114.2	51307.3	46932.5	49604.3	50262.9	46465.3	44524.3	48683.7	48836.3	49035
69	56343.2	51857.8	47312.6	50151.5	49845.3	47233.7	45433.9	48249.3	49165.3	48579.4
70	56845.4	51410.4	47162.3	48987.1	49413	46316.7	44113.5	48291.1	48553.2	48886.6
71	55532.3	51949.5	46847.5	49984.5	49498.2	46078.5	44170.5	48149.3	49060.5	47878.2
72	55879.4	51240.9	46383	49633.5	48571.5	45926.3	43971.4	47964.5	48139.3	47086.8
73	55515.3	50824.5	46372.8	50142.5	48396.5	46146.7	43596.5	47264.7	47612.8	47772.1
74	55541.4	50611.5	45765.5	49816	49183.7	45715.3	43310.3	47300.9	47577.1	47754.4
75	55991.6	51525.1	46169.2	50642.3	49603.2	45148.7	43332.1	47059.9	48536.1	47774.7
76	55481.6	50962.8	45474.1	49577.1	48922.7	45614.3	43208.7	47057.8	48161.2	47486.7
77	55691.8	50242.3	45115	49850.3	48949.8	45306	43034.5	46760.6	46952.1	46332.8
78	55011.2	49629.5	45133.2	49427.4	48576.9	45146.6	42837.6	46039.2	47118.5	47172.1
79	55381.5	49970.9	44943.7	49929	49275.6	45339.3	43290.1	46431.7	46625.8	46664.7
80	55429.4	49808.7	44591.7	49635.6	48121.2	46229.2	43324.7	45976.7	46873.4	46896
81	54638.4	49243.3	44855	49834.9	48356.1	46467.5	42936.9	46266.7	46572.1	46359.9
82	55036.6	49674.5	44863.6	49533.8	48081.1	46604.4	43366.6	46199.8	45856.7	46832.6
83	54421.7	49075.1	44397.5	49957.5	48288.7	46543.5	43293.9	45254.2	46404.3	45600.8
84	54350	48712.3	44717.1	49918.9	47641	47339.1	43122.1	46094.8	46308.1	45979
85	55590.2	49249.6	44640.1	48880.6	47969.2	46040.8	42385.5	46079.3	44880.8	46113.6
86	54999.9	49077.5	44727.6	49690	48178.4	46825	43267.7	45448.2	46005.8	45874.1
87	54570.3	48990.6	44597.3	48852.8	47623.1	46398.8	42180.8	45732.7	45622.6	46304.2
88	53962.4	48234	44920.1	48829.8	48289.6	46297.8	42648.8	46281.5	45659.5	45842.3
89	54869.8	48843	44707.8	49141.8	47035.7	46716.1	42185.6	45644.6	45402.2	46066.1
90	55007.3	48263.7	45148.5	48530.7	47982.5	46670.5	42074	45496.8	45777.2	45455.7
91	54405.6	48492.6	44415	49103.2	47878	47005.7	41940	45590.8	44971.9	45584.2
92	54214.7	48471.6	45172.1	48957.5	47224	46214.2	41962.8	45419	45742	45789.7
93	54838.9	48764	44590.2	48663	48082.2	46930.8	42398	46018.7	45112.7	44600.8
94	54761.8	48333.7	45303.5	48677.3	47308	47081.8	42045.1	45311.2	46099.8	45525
95	54603.3	47388.7	44734.8	48386.4	48030.8	46847	42496.6	45249.1	45352.6	45591.1
96	55154.8	48327.9	45211	49277.8	47418	47363	42180.1	45730.7	45509.3	44872.7
97	54812.1	49144.3	45140.8	48651.8	47668.6	47204.8	42206.4	45399.7	44911.7	45540.3
98	54643.1	49295	45006.6	48362.7	47045.6	46852.1	42597.3	45795	44846	45348.6
99	54829.7	49285.5	44624	49386.2	47533.1	46550.8	42581.6	45024.1	44821.2	44428
100	53622.1	48997.1	44304.3	48028.5	47100.3	47088.5	42769.1	45411.9	45222.3	44760.4
101	54750.8	50273.9	44963.1	47186.3	46792.4	47002.2	42334.7	45521	44578.4	44340.9
102	54320.4	49472.2	44376.4	47894	46551.7	47503.2	41956.1	44956.6	44815.2	44775
103	53826.5	50366.8	44211.3	47994.6	46309.6	47517.3	42031.2	44524.1	44954.6	44030.1
104	54282.1	50580.2	45306.8	48397.7	45892.8	46919.7	42882.2	44705.7	44589.2	45113.1
105	53831.8	49971.7	44446.9	47813.8	46232.3	47033.7	41641.3	44982.2	44865.7	44864.2
106	53907.2	50550.2	43950.9	47803	46670.5	47947.5	41951.1	45692.5	43874.8	45035.5
107	54108.9	50072.4	44546.4	48314.4	47190.1	46916.9	41394.2	45132.6	44407.3	44971.3
108	53845	49921.8	44695.3	48317.7	46794.3	46750.9	41936	44939.2	44295.5	45213.4
109	53616.9	50110.9	43889.4	47686.7	46733.1	46692.3	41693.7	45109.4	44317.7	44781.2
110	54125.7	50368.4	44532.6	47473.4	46856.8	47181.4	42022	45384.3	44751.9	44731.4
111	54252.3	49687.8	44236.2	47290.6	46605.6	46638.9	41927.4	45457.9	44629.8	44253.9
112	53484.3	50440	44327	46781.1	46638.7	46944.2	41802.2	45430	45727.2	45249.7
113	54070.3	50549.5	43896.4	46884.2	46586.3	46842.8	41600.7	45088.8	45689.7	44973.5
114	53646	50439.8	44864.8	46870.6	47077.8	46658.2	42133.4	45593.7	45821.5	44996.4
115	53564.1	50153.3	44291.9	46904.5	45755.9	46790	42282.3	45560.2	45413.5	45346.5
116	53487.3	50186.5	44476.9	46908	47395.2	47085.2	41372.9	45225.9	45833	45152.3
117	53100.4	50320	44422.3	46707.9	47451	46331.6	41683.7	45413.8	45660.8	44703.8
118	53946.1	51099.5	44221.1	46887.3	46830.1	47030.5	43038.1	45845.8	45488.3	44942.8
119	53347.9	50545.3	44268.8	46758.5	47100	46300.1	42112.8	44974.3	45593.6	44690.8
120	54143	51046.5	43805	47661.8	47253.1	46025.2	42034.1	45629.8	46247.6	44971
121	54165	51011.2	44853.4	48465.5	47448.3	46002	41946.4	45629.1	46597.1	45611.3
122	54315.3	50810.7	45206.3	48793	46877.8	46651.1	42250.3	46001.1	46264.8	45959.8
123	54212.9	50271.3	45211.2	48985.9	46706.5	45853	42215.5	45025	46160.5	45885.1
124	54159.6	50259.4	44639	48563.8	46725.1	46670.2	41666.7	46306.4	46652.7	45643.3
125	54485.2	50404.4	45023.2	48480.2	46580.2	46212.4	42032.4	45612.2	46403.3	46010.6
126	54143.2	51154.4	45503.5	47759	47129.3	46310.4	41516	45828.7	45290.3	45613.8
127	54388	51233.3	45141.5	48767.6	47192	46463	42339.1	46532	47077.8	46469
128	54314.6	50933.9	45946.6	48832.6	47581.3	45478.3	42920	46455.5	47369.2	45911.1
129	54700	52048.1	45345.4	48904	47624.8	46112.3	42496.1	46578.8	47059.4	46318.6
130	54655.8	51259.8	46307.4	48754.8	46866.7	46369.6	42562	46334.8	47943.3	45925.3
131	54794.8	52731.8	46878.3	49197.9	47062	46089.8	42834.4	46273.7	46878.6	46407.3
132	54512.8	52461.7	47025.3	49172.5	47707.9	46227.2	42692.3	47381.8	47382.4	46253
133	54935.7	52840.6	46773.1	48509.8	46821.3	45667.9	43171.5	47022.8	46969	46337.8
134	55153.3	52594.7	46518	48346.1	47805.3	46748	43327.4	47037.9	46936.9	46456.8
135	54693.7	52533	46651.1	48536.1	47079.5	47084.7	43336.9	47394.8	47532.3	47247.1
136	55758.6	53414	46562.3	49013	47555.6	47226.1	43568.8	47722.3	47718.7	46694
137	55106.2	54022.8	47286.2	49788.1	48686.5	47481.7	42911.6	48016.5	48597	48200.3
138	56490.6	54047.2	47936.5	50831.9	48930.9	48597	44433.4	49007.7	48613.7	48215.2
139	57625.2	55241.3	49236.3	51527.4	51374.1	49828.3	46057.2	50199.3	50939.3	49563.3
140	58536.1	56785.6	50160.4	52819.3	50924.7	50091.4	47035	51523.5	51067.9	50277.4
141	59206.1	57931.7	50845.4	53261.5	53290.9	50592.2	48135.7	51490.8	52552.1	50131.9
142	59268.1	57513.4	50132	54471.2	53212.5	50977.8	47807.5	52388.6	52552.9	50564.7
143	59456.9	58060.7	51518.3	54636.3	53247.7	50944.5	48296.4	53209.6	53718.8	51064.5
144	59384.7	58094.7	52125.4	55091.5	54275.3	50938.8	48780.9	52641.7	53166.3	52740.5
145	60041.4	58393.8	51604.2	54904.7	54737	51284.4	48896.4	53456.7	53370.1	51633.4
146	59890.6	57824.3	51756.5	54986.2	54349	50962	47971.5	53364.8	53635.3	51974.3
147	59777.1	58038.2	51943.2	55000	54838.3	51206.2	48658.4	53377	53949.4	52175.6
148	59785.8	57876	50556	54998.2	53920.8	50642.2	48833.2	53485.6	53503.8	51811.9
149	59821.8	57038.5	51468	54230.9	54097.1	50422.2	48905.9	53122.7	53260.6	52091.9
150	59906.9	57542.2	51416.3	54667.3	53431.6	50449.2	48718.8	52650.2	51811.5	52211.5
151	58889.6	57289.6	51281	53779.1	53741.3	49879.2	48675	52640	51900.1	50398
152	59526.2	56459.7	51042.9	54054.2	53611.5	49522.4	48063.5	52296.5	52014.2	51537
153	58793.6	56964.7	50838.2	53740	54373.2	49495.5	48234.7	51997.3	52231	51027.3
154	58995	57124.9	51719	53659.5	53720.3	50140.4	48300.9	51598.7	52032.8	51086.3
155	58315.3	56242	52050.1	53027.6	52972.4	49434.8	48063.6	51239	51583.2	49787
156	58663.8	56145.2	51154.6	52475.4	52754.4	49573.3	48338.5	51056.6	51153.7	50370.1
157	58484.5	55889.3	49789	52241.5	53316.6	48729.6	48019.7	50651.2	50765.7	49030
158	58334.2	55335.2	50641.9	52327.5	52559.5	48687.2	48131.1	50606.3	51038.1	49582.5
159	57611	54813.4	49862.5	52569.6	52839.4	48588.8	46527.4	50106.3	51276.2	48631.6
160	57585.2	55122.8	48963.7	51799.6	52005.9	48087.8	46700.7	49408.8	50622.5	49321
161	56972.7	54167.8	49784.2	51217.4	51248.2	48041.5	46690.8	49553.9	49425.8	49261.5
162	57118.7	54798.8	49202	51193.8	52345.1	47773.2	45976	49402.7	49905.6	48423.5
163	56902.6	53819.5	49273.7	50999.4	51900.1	48523.8	46209.5	48953	49347.8	48161.4
164	56922.1	53867.9	48930.8	51609.5	52088.4	47847.5	46500.6	49069.7	49103.8	47942
165	56379.5	53033.6	48420.2	50725.2	51126.9	47458.7	45386.8	48677.5	48349.9	47895.8
166	55792.4	53450.1	48270.5	49835.9	51689.4	46986.4	44752.9	48517.2	48606.8	47425.3
167	55596.7	53211.6	48270.8	49537.2	51286.8	46883.7	44416.5	48659.1	48929.2	47662.8
168	56811	53638.1	48351.2	49864.4	50282.4	46397.4	44936.6	47617.7	48877.6	46636.3
169	54969.4	52962.3	47728	49416.7	50352	46390.1	44922.9	47456.2	48011.9	46480.5
170	55914.7	52758.4	47032.2	49530.5	50141.1	46074.5	44308.4	47012.4	47252.7	46115.3
171	55396.9	52444.3	47062.4	49061.3	50075.6	46607.3	43805.6	46865	47826.8	45432.6
172	55343.9	52066.7	46414.5	49671.9	49627.3	46379.2	43642.5	47269.3	47381.4	47336
173	54852.6	52534.6	46775.3	48872.3	49690.8	46092.2	43968	46821.1	48105.5	47277.6
174	55181.1	52558.9	46791	49014	49442.4	45839	42401.6	46509.3	47785.5	47407.5
175	54535.4	53113.2	46502.2	49061.4	49299.5	45485.8	43935.1	46122.2	47754.3	47921.7
176	54732.4	52593.8	45899.9	47992.3	49664.2	45234.7	44013.4	46293.9	47518.8	48024.2
177	54498	52580.8	46959.2	47952.9	48945.4	45013.8	43359.1	46390.4	46957.8	47934
178	54083.4	52563.1	45980	47770.2	49403.2	45785.2	42810.7	46288	47789.5	47808.9
179	54394.1	53329.8	45787.4	48379.8	48771	44923.2	42707.2	45849.2	47085.8	47293.5
180	54170.1	53109.3	45455.4	49043	48881.2	45354.5	43130.7	45808.3	47080.7	46934.7
181	53530.9	52255.5	45796	47460	48887.6	45394	42543.7	46178	46714.5	47803.4
182	54801.8	52532.5	45436.8	47880.2	48879.5	44885.2	42297.8	45590	47265.8	46986.8
183	54254.6	52506.6	45056.2	47894.8	49064.5	44690.7	42652.4	45865.7	46989.1	47012.9
184	54229.5	52458.4	44919.2	47955.8	48561.7	44395.8	42592.4	45511.4	46224.9	47329.4
185	54380.4	51927.6	45631.9	47649.8	48729.4	45123.7	41996.2	45717.2	46674.5	46591.5
186	54201.8	51629.5	44991.1	47919.7	48740.9	45641.3	41864.2	44899.2	46411.7	46999
187	53553.1	51876.9	44956.5	47628.7	48771.1	45461.7	42461.7	45490.3	46994.2	46780.4
188	53521	51471.2	45414	47130	48671.7	44772.3	42596.5	46072.2	46768.8	46072.7
189	54453.8	51271.6	45556.2	47489.7	48500.4	45428.6	42194.3	45402.6	46500	46727.6
190	54444.8	51434.6	44716.6	46670.6	49072.3	45187.8	42300	45724.8	46951.5	46806.3
191	54898.8	51202.5	45152.6	47270.9	48376.4	45132.5	42852.9	45674.8	46241.6	47308
192	53506.5	50936.7	45676.5	48564.9	48316	44999.3	42568	45688.3	46810.1	46830.4
193	54154	50821.9	44801.7	48169.2	47826.3	45312.2	43217.8	45748.2	45978.6	46010.7
194	53857.9	51154.2	44797.2	47722.4	47622	44942.4	43268.3	45620.7	47311.3	47523
195	54019.1	50534	43957.4	47634.3	47055.7	45314.7	41689.3	45415.5	46002.2	46717.5
196	53758.6	50214.5	44818.4	47317	47172.2	44223.2	43048.4	44861.6	46343.4	45998.6
197	53749.6	50458.7	44940.9	47104.6	47118	44711.1	43098.9	45120.8	46439.9	46543.7
198	53874.8	49596	44224.3	47199.9	47055.2	44951.8	42319.5	44751.9	46617.3	45280.4
199	53770.2	49934.9	44071.5	47096.3	47026.5	44771.5	42101	44790.7	46433.6	45817.4
200	53398.1	49596.2	43978	47310.3	47921.3	44878.7	42428.9	44616.7	45289.2	45278.6
201	53417.1	50307.3	44206.5	47501.7	47057	44635.4	42033.1	45218	45523.9	46014.9
202	53668.7	50136.5	44136.4	46361.9	46837	43977.7	42153.5	44529	46450.9	44840.9
203	54041	49533.4	43937	47038.7	46639	43372.6	42828	44643.9	45333.5	45625.1
204	54093.3	49309.7	43234.4	46727.9	47835.3	44119.4	41586.1	45134.3	45605.2	45620.3
205	54036.7	49319.7	43847.2	46843.4	46993.8	43887.4	42541.5	44674.3	46029.6	45658.9
206	53200.7	49524.1	43936	46594	46634	43679.9	42944.1	44883.5	45939.6	45461.9
207	53933.3	49154.3	44247.8	46665.3	47191	44230.5	42217.4	44977.2	46072.2	46209.5
208	53696.8	49499.1	43865	47318.1	47264.4	43852.3	42860	45099.5	45811.4	45704.2
209	53866.8	49645.3	44210.6	46441.2	46732.6	43299.2	42509.1	45212.7	45645.3	45475.2
210	53408.5	49841.2	44371.9	46625.2	47324.3	43612.4	42549.1	45440.1	45837.5	44998.9
211	54491.3	50512.2	44280.2	48068.2	47208.4	44517	42160.5	45921.5	46305.3	45518.1
212	54765.1	50009.1	44049	48761.5	47434.1	43433.8	42692.1	45658.4	46765.6	45273.7
213	54632.1	50351	43791.7	48450.2	47060	43897.3	42479.4	46173.8	46450.8	45875.9
214	54532.7	49648	44100.9	49209.8	46760	43499.5	42388.7	46508.8	46609.7	45708.3
215	54933.5	49783.7	43635.3	48401.6	46958.3	43738.7	42733.5	46162.9	45990	45247.3
216	54403.9	49797.1	45006.5	48025.2	47305.1	44129.6	43190.7	46529.3	46670.5	46452.7
217	54580.3	49474	44272	48921.2	47499.5	44286.3	42438.1	46152.2	46226.3	46092.1
218	54169.4	49732.9	44904.3	48259.2	47200.3	44276	43117	46069.6	46745.7	45839.3
219	54628.8	49908.6	44769.6	48034.2	46749.6	44655.7	42693.8	46620.8	46538.8	44937.4
220	54997.4	49406.9	44874	48716.7	47429.2	43800.2	42460.2	46336.8	46875.5	45753
221	55070.7	49639	44562.3	48448.3	47621	44088.9	43388.2	47177.3	46544.5	47199.6
222	55032.2	50218.8	44313.2	48446.9	47776.2	44561.2	42779	46731.8	46458.2	46175.9
223	54311.6	49789.5	44797.8	48359.8	47410.6	43360.1	42587.3	47793.3	47000.2	46148.9
224	55076.7	50161.3	44646.5	47635.9	47680.1	44401.6	43379.4	47114.4	47353.3	46194.9
225	55328.1	50567	45362	47847.8	47192.6	44152.4	42811.2	46664.5	46948.1	46352
226	54686.6	50553.5	45676.8	49082.1	47512.9	44355.9	43144.7	46873.1	47117.1	46417.2
227	54367.5	50294.2	45016.9	47955	47881.5	43658.2	43821.3	46865.1	46918.5	46288.9
228	55064	50950.3	45653	48607.6	46883.4	45790.5	43565.2	47230.8	47006.4	47043
229	55770.6	50624.8	45166.1	48197.4	47112.4	45638.8	43234.6	47193.6	47622.1	46688.5
230	55144.3	49753	45485	48155.3	48421	45958.8	43335.7	46825.5	47633.2	46683
231	55883.7	50188	45675.3	48886.5	48138.5	46502	43135.5	47039.4	47619.3	46354.7
232	55203.3	50122.2	45583.4	48357.1	48552.3	47044	43308	47656.4	47615.2	46591.8
233	55035.4	50189.7	45986.6	48541.2	48480	47960.3	43216.9	46790.9	48267.2	46070.4
234	55188.4	51268	45822.1	47918.7	47656.7	47272.7	43180.1	47754.5	48624.6	47213.5
235	55229	51154	46067.4	48385.5	48538.8	46988.8	43440.1	46582.3	48016.8	45924.7
236	55676.4	51023	46680.4	48493.9	48151.4	47041.2	44406.3	47351.2	47999.8	46686.3
237	55140.9	51269.8	46591.6	48815.2	49082	47531.6	43841.2	47392.8	48977.8	46654.1
238	55755.9	51692.2	45358.6	47818.9	48755.1	47808.5	43697.7	47521.7	47966.2	46314
239	55539.1	51233.7	46784	48497.7	49005.3	47335.9	43157.1	47199.3	48044.2	46340
240	55502.4	52108.9	45761.7	48726.7	49646.9	47362.7	44372	47385.3	48269	46431.7
241	55560.9	51347.6	46071.8	49172.2	49471	47609.9	44510.1	47241	47772.5	46521.9
242	55400.4	52131.5	45815.3	49380.1	48637.1	47181.1	44667.5	47353.5	48149.4	45780.5
243	57114.3	52245.3	47052.7	48590.9	49713.8	47701.5	44595.4	47681	48706.3	46585.9
244	57242.9	52977.8	47767.9	49361.2	51369	48788	46030.6	47802.2	49497.6	47286.8
245	58023.8	54298.6	49561.5	51059.8	51482.9	49727.5	46746.6	48846.2	51589.2	48204.6
246	59319.8	55105.9	50197.3	51466.8	52726.1	50344.2	47787.7	50634.2	51478.7	48981.2
247	59449	55688.7	51424.3	53217.7	53651.3	51785.5	48363.3	51372.2	52277.7	50257.8
248	59955.6	56358.4	51124.1	53330.9	53841	51621.7	48188.6	51969.1	53042.3	51004.6
249	59817.4	56752.4	52644.2	52659.3	54331.5	52713.5	49055.8	52489.7	53749.5	50662.7
250	59850.6	56875.8	52312.5	53274.6	55039	52518.2	49491.8	52229.5	53742.3	51375.7
251	59877.7	56032.2	52500.7	53317.3	53941.8	52371.8	49461.2	52948.7	53746.6	51143.1
252	59823.3	56722.2	52806.4	53810.7	55174.2	52988.9	49771.8	53450.8	53250.1	51382.7
253	59232.6	55983.3	52914.6	53501.3	54534.7	52433.9	49498.2	52807.2	53401.6	50692.4
254	59578.4	56515.2	52905.4	53606.8	55045.2	52548.7	49341	52418.3	53137.8	52206.1
255	59356.1	55361.4	52370.6	53278.5	54605.6	53097	48911.7	52165.8	52088.4	50575.9
256	59102	56141.4	51308	52474.8	53163.6	51863.2	49048.8	51773.2	52341.5	50161.2
257	58803	55568.1	51258.7	53082.5	54250.4	52311.5	48244	52248.5	52567.1	50456.6
258	58989.8	55712.7	51746	53163.5	54462.7	52150.8	48365.3	51804.9	53455.9	50313.6
259	58779.6	55673.2	51818.4	52434.3	54435.2	52857.1	48501.3	52013.3	51397.4	49887.6
260	58285.8	54974.6	50969.5	53276.4	53096.5	52748.9	47463.4	51808.2	51649	50030.4
261	58405.3	54584.9	50066	52617	53603.2	51991.2	47224.4	50984.9	50977.3	48732.7
262	58588.1	54936.5	50322.2	52765.2	53229.7	51816.8	47272.6	50858.9	50384	49281.3
263	57921.6	54635.7	49848.2	52349.1	52940	52242.5	46628.5	50876.5	49947.2	49204.1
264	57596.7	54117.7	49732.8	51959.8	52579.1	51727.4	46848.1	50368	50489.3	49165.4
265	57704.3	54219.9	50233	51839.3	51955.9	51267.2	46500.9	50213.8	49938.5	48918.9
266	57535.2	54148.7	49658.7	51557.4	52195.7	51473.6	45319.1	49434.1	50401.7	48885.4
267	57125.6	53772.8	49195.5	51192	52630.9	51022.2	46451.7	49456.1	49660.6	48408.6
268	57426.1	53282.4	49635.1	51237.4	51189.3	50028.5	45942.7	49280.9	49193.5	47499.5
269	57250.1	53358.3	49127.4	51190.5	51548.7	50599.7	46164	48735.3	49539.2	47374.3
270	57062.9	53705.1	49089	50654.9	51035.6	50322.4	45754.6	49212.4	48707.7	47511
271	56974	53054	48139	50835.2	51066.1	49599.3	45123.7	48662.9	49357.7	47139.6
272	56364.9	52467.7	48594.7	50775.7	50823.4	50234.1	45230.7	48621.2	48723.2	47254.1
273	56298.5	52679.5	47561.8	50461	49891.5	49436.1	44782.9	48679.4	48247.7	48926.2
274	55390.7	52376	47710.9	50261.3	49765	49232.3	44946.1	48325	48914.7	47942.2
275	56058.1	52494.7	46784.4	49654.3	50010.6	48615.5	44257	48258	47958.5	48204.7
276	55223.9	52633.5	46722	49515	49469.8	47979.1	44210	47489.9	47967.5	48004.4
277	54913.4	52228.6	46721.9	49446	48809.2	47631.6	43971.2	48002.6	47498.1	49082
278	55047.9	51753.4	46698.1	48631.1	49729.3	47959	44478.9	47894.3	47367.6	48149.9
279	54708.4	51807.8	47075.1	48932.7	49037.6	47596.3	44620.5	47965.1	46837.5	48292.7
280	54820.9	52052.4	46299.8	48657.2	48999	48124.7	43974.8	47244.4	47454.7	47928.8
281	54682.9	51144.4	46662.3	48199.8	49306.2	48168.3	43803.4	46424.3	46094.2	46989.4
282	54314.8	51657.2	46172	47871.9	49090.7	47159.4	42900.5	46728.3	46842.9	47436.2
283	54106.4	51279.6	46137.8	47915	49022.4	46961.4	43302	47071	46759.8	47438.8
284	54035.3	49679.8	45845	48615.2	48357.5	47254.5	43413.7	46567	47002.2	46685.3
285	53879.2	50460.4	45777.6	47524.3	48599.2	46145.5	42297.7	45946	47091.7	46981.1
286	53505.1	50640.5	45239	47973.8	48967	46689.2	42326	46517.4	46526.8	47162.6
287	53289.7	50185.1	44951.1	47266.6	48861.2	46367.6	43009.3	46715.4	46500	46678.4
288	53865.3	50546.6	45557.7	47810.7	48990.6	45893	42349.9	46257.3	46909.5	45994
289	54174	51225.4	45116.7	47762.7	47886.5	46012.8	43534.1	46191.5	46034.3	46983.6
290	53532.5	51130.8	45444	47481.8	46779.1	45998.6	43135	46571.2	46187.4	45962.4
291	53701.7	51607.6	44267.9	47315.8	47561.3	45880.6	42263.9	46357.2	45270.3	45550
292	53729.1	51079.9	44537	47867.3	48613.5	45393.3	42743.7	46463.4	45881.2	45948.6
293	53811.1	52142.7	44834.8	46937.7	47817.9	45403.8	42901	45747	45466.2	46037.5
294	53409.8	51024	45051.2	47379.3	48276.2	45270.4	42387.2	45798.3	46193.8	46166.3
295	53394.2	51500.1	44952.7	47009.2	47451.5	44968	42116.6	45973.2	45088.4	46420.9
296	53931.8	50947.8	44260.8	47660.9	47664.8	45454.7	42136.8	45868.3	45081.6	45959.2
297	53516.9	51019	44867.1	47995.8	46766.7	45158	41972	45154.6	45078.5	46751
298	52766.7	50925.9	44950.2	48038.6	47240.5	45011.7	42706	45986.2	44494	45831.7
299	52872.6	51350.7	44068	48194.4	47303	45513.2	41118.3	44732.7	45165.3	46006.5
300	52901	51759.9	45042.2	48386.8	47428.6	44817.7	41348.4	45534.1	45253.9	45823.3
301	52914.7	51136.4	44584	48493.2	47231.8	44825	41917	45716	44850.5	46233.1
302	52886.9	51058.2	44808.9	47801.8	46794.2	44415.3	42147	44767.9	44665.8	45786.8
303	53202.2	51411.7	45269.4	47925	46202.3	44982.4	41507.9	45458	45216.7	45581
304	52612.7	51086.4	44543.8	47786.3	47043.5	44365.7	42512.2	45367	45343.5	46184.2
305	53216.7	51715.7	44790.9	47527.4	46456.1	44630.4	41889.5	45181.9	44965.2	45724.2
306	52930.7	50837.1	44487.1	47828.7	46588.9	44427.9	41581.2	45503.5	45769	46114.4
307	53354.4	50869.2	44128.8	48235	46648.8	44070.9	41079.8	45941.8	45973.7	47298.8
308	52764.6	50693.8	44408.3	48145.5	47659.1	44115.7	41451.8	44697.9	45700.8	45982.1
309	53202.4	49753.8	45149.9	47614.5	47139	43997.1	41254.2	44509.5	45446.9	46295.1
310	52690.4	50159.7	44999	47540.3	47341.8	44380.4	42196.6	45170.3	45706	45446.7
311	52730.2	50582.3	45324.6	47258	46614.4	43758	41828.4	45343	45804.1	46033.7
312	53036.1	50207.6	43839.6	47432.8	46098.9	44089.9	42031.4	45682.8	46355.4	45338.2
313	53206.6	49129	44528.9	48036.2	46911.9	44399.6	42444	45823.5	45727	46096.8
314	53262.9	50079.8	44588.6	47967.2	46892.3	44056.5	41702.7	45185.8	45520	45382
315	53285.3	50051	44662.4	47526.2	47469.4	43502.3	42373.9	46585.7	45289	45744.4
316	53492.9	50030.2	45513.6	46968.8	47718.9	43595	42361.9	46132.6	45810	45685.8
317	53372.1	49789.7	44949.9	47800.9	48014.9	43996.1	41952.6	45520.2	45661	45365
318	53529.5	49994.2	44566.6	47718.7	47976.2	43674.6	42277.3	46122.7	46249.4	46042.9
319	53300.6	50278.3	44405.2	47030.3	47713.4	43512	42125.4	46673.1	45962	45814
320	53886.5	50947.4	44542.6	47255.8	47605	44058.2	42667.7	46370.4	45070.8	46147.8
321	52985.2	50034.5	44654.1	47754.5	47801.3	44247.7	41793.6	46204.6	46028	45997.6
322	53431.9	50295.9	44793.1	47044.5	46869.8	44287.4	42386.2	46804.4	46671.3	45893.8
323	52909.9	50832.7	44276.8	47367	47192.1	44416.8	41996.3	46312.5	45892.4	45889.7
324	53431.7	50796.7	44376.6	47801.1	47317.6	44735	42371	46194.4	45607.2	46158.4
325	53331.5	50078.7	44905.8	47217.2	48508.2	44229.2	43071.1	46455.2	46678.3	46218.4
326	53834.4	50583.7	44503	47338.5	48189.9	44922.5	42448	47028.7	46138.9	46529.9
327	54082.4	50603.2	45460.1	47791.6	48080.1	44315.1	42401.5	47118.5	46462.9	46245.3
328	53517.7	50765	45064.8	48372.2	48153.3	44126.6	43389.8	47451	46095	46266.4
329	53769.6	51044.8	44154.5	47384.8	48467.9	44219.6	43277.9	46215.4	46549.5	46389
330	53894.6	50749	44773	47545	47957.6	44493.1	43055.3	46044	46113.1	45944
331	54345.4	51472.5	45746.7	47822.3	48474	44447.7	43182.9	46123.4	46866.6	46216.9
332	53817.9	50826.9	45387.7	47346.6	48753.3	44824.6	43328.2	46631	46669.2	46327.1
333	54069.6	50895.5	45823.2	47993.1	48905.1	44074	43254.9	46696.5	46538.5	46728
334	54134.4	50835.7	45676.7	47265.5	48996.4	44743.3	43365.1	46605	46892.8	46190
335	54819.7	51502.2	45680	48356.8	49339.7	45416.7	43993.8	46419.5	46981.9	46544.7
336	53897.7	51817.3	45376.4	47819.3	49190.7	45209	43495.2	47107.8	46868.3	46567.9
337	53992.7	52057.5	46060.9	48376.8	49397.4	46069	43923	47145.4	47303.7	47117.3
338	54488.4	52816.7	46808.3	47759.6	49385.6	45869.1	44026.8	47854	47024.5	47675.6
339	54804.2	53026.2	47598.7	49248.4	50131.4	46290.3	44872.1	49269.9	48225.9	48027.4
340	55453.4	54110	47882.4	50210.4	51500.2	48757.4	45950.6	49766.8	49441.3	50010
341	56925.5	55098.5	49097.1	50882.9	52206.8	50189.5	46640.6	51527.3	49923.1	49953.2
342	57989.6	55613.2	50071.1	51176.1	52384.6	50250.6	47816.5	51482.2	50481.8	49938.6
343	58225.9	55782.5	51160.2	52008	54110.3	50894.2	47919.8	51466.8	51487.4	50313.1
344	58949.8	56487.5	51381.9	52783.8	53733.7	51265.7	49852.4	52277.3	52428.3	51871.1
345	58988.5	55957.9	51723.6	52985.5	52571.6	51296.2	49610.1	52438.2	52450.2	51777.3
346	58993.2	56401.9	51426	52993.6	53386	51703.4	49607.5	52856	52077.8	51716.6
347	59398.2	55520.7	51571.9	52850.5	53765	52060.5	49148.5	52100.7	52716.4	51493.1
348	59022.4	56305	51165.3	52951.9	53925.9	52188.1	49081.3	52181.7	52143.7	51450.1
349	58868.8	56224.8	51988.4	53266.7	54256.8	51689.2	49436.8	52609.3	53107.2	51393.6
350	59512.6	55716.8	51586.8	52158.7	52996.8	51669.8	48821.4	52650.9	52045	51130.8
351	58884.1	55274	51219.5	51980.3	53233.4	51718.7	48663.6	51682.9	51078.8	51143.9
352	58411.5	54816.6	50301.9	52448.1	53145.2	51441.7	48564.7	52108.4	51818.9	50617.3
353	58553.1	55284	50477.6	51625.7	52824.3	51427.2	48799.6	51533.2	51547.3	49888.7
354	58121.7	54323.4	50196.5	51732.3	52575.5	51375.6	47742.9	51444.2	51208	49980.5
355	57832.6	53858	49975.2	51200.6	52678.2	51730.7	47803	51273.2	51384.9	50598.1
356	57611.6	54088	49649.7	51100.5	52155.2	51279.1	46788.3	50704.2	51480.5	49802.3
357	57623.5	54207.2	49917.4	50678.4	52024.1	50832.6	46704.4	51057.8	51381.8	49656.2
358	57182.5	54494.5	49635	50879.3	51579.7	50334.5	46643.6	50676.1	51654	49904.8
359	57264.6	54159.9	49399.3	50023.5	51337.4	50560	46722.3	50626.3	49922.5	49060.7
360	57346.5	53869.5	48271	50668.3	50789.5	50428.3	46624.8	50591.4	50521	49579.2
361	56702.2	53735.1	48715	50523.9	50858.1	50201.3	45954.3	49911.3	50268.2	48347.9
362	55980	53808.3	48871.8	49283.1	49945.1	49612	46243.4	50423.9	49993.3	48510
363	56001.1	53072.1	48640.5	49566.3	49968.4	49919.5	45557.6	49616.3	49027.5	48198.4
364	55888.2	52607.8	47903	50739.5	50469.8	50061.3	45573.7	49673.3	48597.1	47650.9
365	55944	52677.7	47710.1	50459.7	49634.9	49922.1	45154.1	48698.7	48822.2	47033.1
366	55698.6	52777.2	47598.2	50166	48994.7	49448	44700.1	49269.7	48196.2	47470.1
367	55733.4	52665.8	46883.5	49125.5	49207.1	49555	44466.9	48688.5	47853.5	46494.2
368	54993.6	52252.9	46469.3	49531.4	48194.4	49052.9	44993.2	48881.7	47930.6	46873.4
369	55123.1	51779.7	46657.1	49841.3	48159.2	49167.5	44230.5	48445.7	48206.7	46819.3
370	54972.1	52134	46118.4	49165.3	48235.5	48985.4	43873.7	48525	47951.7	46669.6
371	54616.7	52044.4	47033.1	48918	48711	48246.8	43133.2	47997.9	47472.2	46405.9
372	54535.9	51213.4	46501.9	49147.9	48638.4	48694	43737.5	48472.2	47505.7	46268.4
373	54709	52254.6	45689.4	48770.4	48346	47695.8	44035.4	47588	47335	46217.4
374	54352.1	51347.4	46169.8	48939.2	47849.4	47913.1	43392.8	47557.5	47039.3	45390.8
375	54114.6	51511	45740.5	49621.2	48157.7	47878.7	42956.2	47383.4	47641.1	45432.9
376	54029.2	51157.5	45825.7	49693.8	47935.1	47825	43078.7	47479.1	46946.1	45184.6
377	54468.1	50614.3	45447.3	49727.5	48124.4	47278.5	43442.5	46767.3	46893.1	45093.8
378	53480.2	50739.8	44980.6	49385.8	47535.3	47300.5	43202.6	46744.5	47115.4	45516.3
379	53393.1	50115.9	45258	49000.1	48002.9	46914.2	43182.1	46603.9	46730.5	45044
380	52705.1	50061.2	45428.6	49422.8	46647.2	47260.6	43110.8	46517.8	46698.6	44861.5
381	53089.4	50608.9	44909	48362.8	46615.6	46640.1	42736.6	46214.3	46428.9	43970.2
382	52560.3	49560.4	44217.5	48788.2	46247	46508.7	41856.1	45628.8	45997.8	44119.1
383	52426.5	50227.1	44927.9	48014.7	46471.7	46999.8	42503.9	45922.6	46042.9	44375.9
384	52792	49751.9	44693.2	48298.6	45566.1	46223.3	42824.9	45959	45725.8	44404.5
385	53156.7	49639	44455.9	48064.5	46111	46157.7	42698.4	45821.9	45321.6	44233.4
386	53578.2	49676.2	44335	48195.4	46614.1	46381.3	42768.9	46146.3	45922.8	43766.6
387	53225.3	50420.8	44837.9	48347.9	46255.1	45906.8	42540.9	45308.4	45678.9	44052.9
388	52791.8	50364.8	44607.6	47624.4	46542	45666.3	42302	45606.8	46247.4	44172.9
389	52662.4	50790	44372.5	48676	46932.4	44804.5	42301.5	45268.9	46123.3	44282.3
390	52409.9	50475.3	44585.1	48465.7	46901.7	45551.7	41970.4	45268.6	45585.5	43589.2
391	52525.9	50155.8	43477.4	47980.5	46928.6	45571	42132.7	45324.4	45875.6	44313.6
392	52077.2	50135.3	44146.6	48067.1	47194.8	45369	42990.4	45221.9	45387.4	44678.5
393	52479	50330.3	44035.5	48297.8	46526.2	45059.7	42590.2	45219.8	44642.1	43730.7
394	52610.6	50218.6	44152.1	47981	45931	45240	41639.2	45341.2	45970.6	44594.5
395	52304.1	50402.7	43400	48329.2	47159.9	44986.2	42235.9	45384.1	45375.3	44693
396	52304.2	50689.2	43245.4	47987.6	46568.4	45498.3	42260.3	45408.2	44873.7	44287.2
397	51853.9	50061.4	44441.5	48009.3	47129.7	44928.3	41475.4	45242.4	45257.3	43797.9
398	51971.2	49106.7	43330.7	48003.3	45978.5	45189	42728.6	44989	44572.4	44156.3
399	52112.4	49752	44089.8	47775.3	46199.9	45268.8	42428.7	44666.6	44597.3	43948.6
400	51881.9	49544.8	43355.1	47517.9	46922.1	44330.8	42077.2	44770.5	44659.3	44376.7
401	51655.2	49835.2	44033.6	47910.3	46766	44404.3	41973.9	44191.3	44379.3	43569.2
402	52539.5	49619.4	43762.5	47404.6	46775.4	44526.3	41546.4	45412	44386.8	44208.4
403	51529.9	49660.5	43475.9	46995.9	46079.3	44175.2	41515.9	45223	43980	43339.9
404	51754.1	50206.6	42985.2	48523.3	46061.2	44128.5	42168	44635	44622.4	43940.9
405	52337.6	49831.7	43512.9	47001.8	46432.8	44559.9	40975	45469	44471.6	43046.9
406	51698.8	50458.6	43996.9	47672.1	46934.9	43647.8	42088.3	45261.8	44127.3	44148.3
407	51444.1	49931.7	43637.5	46793.2	47050.1	44337.2	41519.7	45011.9	44393.8	43898.9
408	52048.7	50311.7	43043.5	46708.9	46838.2	44291.7	41758.4	45198.4	43905.7	43213.1
409	51888.5	49672.1	42719.8	46914.3	46562.5	44356.4	41275.4	45642	43931.6	43958.7
410	51742.2	50308.8	43359.7	47782.6	46696	44652.2	41519.7	45115.8	43675.2	43939.2
411	52437.5	50601.8	43190	47962	47049.6	44664.6	41951.4	44963.8	44729.6	44605.8
412	52428	50558.7	43864.4	47584.6	47720.4	44720.1	41848.2	45284.7	44497.2	44851.1
413	52019.1	50281.9	43370.6	47485.3	46980	44394.4	41946.6	45265.8	44637.7	45200.2
414	52426.8	50660.3	43717.8	47144.7	47322	44472.1	42333.7	45664.1	44900	45173.9
415	52539.7	50453.7	44025.8	46909.6	46966.6	45153.5	41988.7	45557	44722.7	45026.4
416	52536.1	50551.2	43906.3	47534.5	47429.9	44760.4	42570	45681.5	44588.7	45016.1
417	52433.4	50509.9	42619.6	46850	47422.4	45086.8	41578	45046.3	45029.4	45041.1
418	52311.9	51018.8	42452.8	46525.5	47514.6	44824.3	41693.3	45801.7	45156.2	45140
419	52136	50439.8	43474.1	46802	48022.4	44584.5	42478.1	45428.7	44840.7	45639.3
420	53146.5	50952.8	42822.7	46223.1	47755.2	45213.8	41972.3	46399.2	44961.6	45378.2
421	52579.9	50537.2	43705	46248.2	48707.9	44769.7	42190.8	45736.8	44850.2	46002.8
422	52637	50538	43333.3	46906.6	47841	44733.8	41950.9	46266.6	45483.3	45858.1
423	52936.4	50410.7	42632	46246.7	47192.2	45250.2	41310.9	46303.3	44855.8	45725.5
424	52743.2	50487.8	42885.4	46413.1	48001.5	44339.5	41751.4	45861.8	44913	45191.1
425	52787.7	50462.5	42973.7	46549.3	48390.8	44432.1	42118.1	45872.8	45165.5	45517.3
426	52796.5	50021.2	43670.1	46798.5	47305.6	44233.3	41607.1	46131.8	45166.7	44957.6
427	52291.5	50268.7	42813.7	46518.1	47907.2	44544.2	42494.4	46312	44969.8	45843.6
428	52980.9	50356.7	43592.9	46353.3	47555.1	44541.4	42468.1	45649.7	45000.3	46285.9
429	53490.4	50492.2	44009.2	46967.6	47370.6	44976.9	42564	47011.8	45152.9	46378.4
430	53623.7	50420.6	43310.8	46774.7	47994.1	45106.6	42700	46867	46191	46124.3
431	53274.3	50862.6	43318	46723.2	47356.2	45587.5	43080.1	47058.3	45504.3	47260.7
432	53687.1	50533.4	44459	46673.5	48291.8	45198.5	42642.9	47791.4	45450.5	46814.8
433	53765.9	50649.3	44613.8	47161.1	48582.5	45182.1	42748.6	47287.6	45751.3	47478.7
434	53121.7	50896.8	44895	47383.8	48085.5	45764	42026.7	48013.3	45801.5	48056.6
435	54710	51394.3	45905.7	47262.2	48895.8	46268.9	43258.3	49271.7	46677.1	48339.2
436	54944.3	52689.4	46581.7	48843.3	50039.4	47676.2	45699.6	49509.5	48487.1	48884.1
437	57460	53969.8	48460.8	50080.8	51315.2	48188.3	46619.5	51199.1	48950.7	50380
438	57822.5	54502.9	49001	50819.8	52861.1	48396.5	47218.6	52169.4	50923.8	51227.2
439	59103.7	55626.1	49999.3	51769.5	52730.9	48392.6	47825.4	52109.3	51192.1	51208.3
440	59218.6	56554.9	50864	51849.6	53838	49622.8	49127.5	51780.7	52201.9	51288
441	59456.7	55569	50905.7	51979.6	53605.4	49575.8	48903.7	52349.7	52150.1	50507
442	59489.8	55574.6	51506.3	52855.1	52811.9	50112	49321.1	52484.4	52468.2	51528.5
443	59024.2	55948.1	51581.3	52305.7	54074.6	50261.5	49445.3	51740.1	52687.2	50620.1
444	59723.6	55521.4	51026.6	52493.2	53636.2	50545.5	49481.9	52229	51838.2	51255.8
445	59207.3	55462.9	51391.8	52725.3	53280.6	50066.2	48884.6	51928	52109.6	50618.7
446	59184.2	55884.5	51200.4	52981.9	53477.8	49490.8	49179.9	51792.5	51317.9	50261.3
447	59182.1	55307.7	50978.2	53601.4	52879.1	49720.3	48600.6	51591.1	51455.1	50562.7
448	58771	55189.5	50208.3	52514.6	52419.5	49234.7	48547.2	51393.2	52028	49733.5
449	58804.8	54905.1	50057.5	53072.7	52589.5	48933.2	48902	50870.6	51238.7	49764
450	58853.7	54447	50270.5	52670.2	52455.6	48697	47324.2	51130	50377.6	50100.3
451	58022.7	55599.5	49460.4	51938.3	52122.3	48628.2	48025	51297.7	49575.7	49027.6
452	58172.8	55301	49473	52022.4	51451.4	47835.1	46451.8	49410.9	49922.8	48408.6
453	57855.9	53576.2	48851.3	52151.2	51281.1	47917.1	47053.3	50418.2	50001.5	49336
454	58049.6	54582.2	48731.2	51905.1	52174.2	47757.8	46527.6	50499	49839.8	48271.7
455	58229.5	54495.2	48314.6	51688	51015	47559.7	46467.9	49842.7	49327.8	48374.6
456	57592.4	54834	49202	50901.5	51482.5	47027.8	46114	49399.1	49047.7	48117
457	57087	54704.5	48349.9	50802.3	51342.7	47390.8	46047.2	49996.9	48958.3	48097.7
458	57236.6	54690.3	48199.8	50795.1	50516	46515	46127.7	49187.2	49223.1	48341.9
459	56979.3	53901.5	47704.1	50289.8	50531.2	46563.3	45652.4	48632.4	48524.3	47098
460	56601.5	54170	47617	50137.6	50062.6	46498.8	45651.4	48414.5	48655.1	48424.8
461	56639.4	54448.8	46654.8	51243.3	50144.5	46224	45451.4	48654.9	47567	47840.3
462	55750.2	53798.4	47610.8	50530.8	50086.2	45558.8	44472.4	48074.8	48191.1	47320
463	55473.4	53350.9	47460.3	50246.5	49723.2	45513.8	45119.9	47855.9	48232.5	46881.4
464	55598.5	52619.5	46281.3	50745.5	49487.4	45932.3	44080.9	47860.7	47913.5	46686.2
465	55484.1	53282.4	46646	51112.7	48702.8	45251.3	44637.2	47657.7	47085.3	47195.4
466	55229.6	52826.9	47296.2	50506.5	48894.5	45394.7	43755	47462.3	47073.9	46466.8
467	55103.6	52283.3	46406.9	50279.2	48804.4	44879.6	43365.3	47988.4	47386.2	45964
468	54984.6	52360	46246.1	50308	47707.4	45066.1	43926.5	46542.6	46917.2	46295
469	54381.6	52240.3	46483.9	49320.5	47770.3	46071.2	43598.3	47397.3	46567.5	46018.4
470	55131.4	52236.4	45992.1	49522	47629.7	44394.6	43683.9	46809.1	45959.6	46143.7
471	54789.3	51454.5	46269.3	49805.4	47167.2	44449.9	43486.8	46933.6	46319.4	45383.9
472	54864.3	50778.3	45587.9	50177	47915	44131.3	43387.5	46561.2	45878.2	45113.1
473	54659.5	51730.3	45796.3	49247.8	48099.5	44862.5	42801.8	46954.2	46036.7	45083.3
474	54242.6	50775.7	44893.6	48202.2	47202.9	43886.3	43134.5	45845.2	45961	45424.5
475	53615.6	50759.9	44699	48344.9	46638.1	43273	41910.8	45548.4	44982	44370.7
476	53859.4	51165.3	44807.1	48864.5	46723.6	43512.5	43151.3	45847.4	44882.1	44953.2
477	54267.5	50654.2	44945.5	48223.1	46722.1	43733.4	42623.8	45189.2	45532.2	44060.1
478	53863.4	50251.3	44719.4	48011.9	47709.3	44033.2	42984.8	45780	45358.2	44502
479	54099.6	50320.5	44952.8	47811.5	47429.5	43766.7	42126.5	45478.6	44886.2	44175
480	53204.8	50456.8	44529.2	47495.5	46563.1	43426.9	42186	45808.4	44872.1	44215.6
481	52886.8	50503.9	44944.4	48033.7	46615.3	42438.1	42039.5	45281.5	45732	43986.2
482	53383.3	49826.5	44324.4	46857.1	46395.6	42589.2	41809.1	44795	44930.4	43936
483	53396.5	49847.7	44651.2	47592.1	47295.1	42362.9	42282.1	44882.3	44276.2	43739.7
484	52689.5	50166.7	44067.8	47469	46275.7	43058.1	42087.6	45615.8	44892.9	44323.2
485	53128.6	50072.5	43652.9	48365	45727.7	42605.3	41453.7	44981.8	44162.5	43773.6
486	52617.3	49508.2	43698.8	47930.5	45922.7	42428.9	41637	45039.3	43890.4	43214.3
487	52263.4	50216.4	44226.1	47438	46504	42331.2	41334.4	44865.7	44122.2	44087.4
488	52656.1	50104	43612.3	47380.7	46712.1	42314.7	41255.8	45128	44498.4	43109.3
489	52334.2	50045.2	43602.8	46854.2	47079.9	42479.2	41252.7	45011.4	44401.5	43663.5
490	52431.8	49600.6	43920	47195.6	47296	42758.2	41146	45301.7	44167.9	43686
491	52405.1	50566.7	44093.9	47367.2	46497.2	42773.2	41061	45401.1	44502.2	43531.4
492	52267.9	50016.5	43668.3	46674	46535	42445.5	41061.6	44997	43964.8	42642.6
493	52767.4	49249.8	43091.9	47007.1	46388.8	42138.5	40520.5	45382.5	43807.7	44077.7
494	51700.5	49633.1	43856.2	46425.4	46178.6	41861.1	40946.4	44885.1	43351.7	42913.7
495	51786.1	49636.9	42657.9	46702.7	46592.9	41653.4	41121.3	44937.8	43802.6	42763.6
496	52091.5	49637.6	42861.3	46508.4	46427.9	41605.7	41045.8	45033	43705.5	42297.3
497	51662.3	49725.5	43559	46895.7	46053.2	41336	41179.6	45264.2	43488.8	43411.1
498	52016.4	49168.4	42888.5	46171.1	45457.2	41708.9	40895.9	45119.1	43213.3	42768.9
499	51858.9	50380	42677.6	47091.8	46459.7	41298.9	40755	43855.2	43155.9	42478.9
500	51354.6	49775	42884.1	45855.5	46474.4	41315.8	40435.1	44948.9	43519.8	42765.1
501	51619.7	49307.4	43501.8	45993.7	46252.1	41571.9	40737.8	44673.8	42940.5	42049.9
502	51671.2	49553	43274.2	46528.3	46506	41452.8	40724.4	44526.7	43056.3	42210
503	51748.1	49273.4	43597.2	46458.1	46153.3	41854.9	40477	44485.2	43355.9	42412.7
504	51395.9	48598.9	43335.5	46702.4	46336.3	42143	40352.2	44424.2	43154.3	42803.4
505	52167.5	49500.3	43430.1	46363.9	45919.9	43383.7	41305.4	45322.2	43130.8	42685.7
506	51858.2	49418.7	43195	46812.4	45549.3	43161.3	40663	44818.1	43253.6	42216.8
507	51426.3	49226.5	43014.1	46300.8	45767.7	43251.5	41049	45120.1	43770	42662.2
508	51916.2	49370.1	42467.2	46884.9	46400.8	44036.5	41248.9	45690.7	42782	43391.7
509	52049.4	49578.8	43088.4	46347.9	45798.3	43742.6	40804.1	45077	43137.5	43707.8
510	52053.8	49641.1	43488.6	46230	45777.1	43661	41152	45364.8	43582.9	44004.5
511	51642.3	49966.6	44169.3	47183.5	45573.5	44583.1	41421.2	45452.7	42625.4	44005.7
512	52007.4	49980.5	43704.4	46483.4	45443.8	43870.9	41874.9	45501.8	42857.2	44089.9
513	51628.4	49610	43492.7	46021.2	46245.7	44433.5	41527.9	45834.4	42662.1	44183
514	52115.7	50167.1	44108	46743.2	46317.7	44496.8	41946.2	45989.4	43819.8	44391.6
515	52483.1	49608.8	43881.7	46299.3	46354	44302.3	42463.4	45305.1	43262.4	45484.5
516	52849.2	49845	43989.8	47148.4	46093.5	44241.9	41932.8	45903.8	44029.9	45581.9
517	52319.4	49487.7	44237.8	46280.3	46520.1	43725.5	42842.9	46148.5	43024.7	45725.2
518	51781.6	49369	44063.2	46264	46597.3	44385.8	42006.9	45841.4	43387.2	44955.5
519	52267.6	49765.6	43851.1	47012	45927.2	44346.7	42095.7	45942	43438.7	45221.9
520	52394.1	49367.4	44600.4	46961.9	46942.6	44539.7	42218.3	46671.5	43749.1	44742.6
521	52234	49369.2	44540.9	46971.8	46417.7	45205.8	41805.5	47128.9	44580.1	45012.1
522	52829.9	50168.1	43961.6	47146.4	46306.2	44346.4	42233.9	46313.3	43699.1	45003.1
523	52515.8	50561.8	44186.6	47224.8	46842.8	44726.3	42349.4	46709	45166.9	45703.1
524	52557.4	49705	43779	47036.3	46699.4	44633.2	43064	46757.1	44897.2	46088.7
525	52602.3	49692.1	44815.4	47074.7	46574.5	45342	42634.3	46610	45250.3	46000.1
526	52845.6	48962.2	44124	47048	46632.5	46086.4	42492.4	47183.5	45479.5	46028.9
527	52470.5	49541.3	44657	47244.8	46964.3	44615.2	42718	47463	45907.9	45967.3
528	53100.3	50213.9	45036.2	46489.3	46734	45341.2	43390.2	47218.7	45847.7	46781
529	53076.1	50879.6	45080.3	47505	46008.6	45831.5	43437.9	48003.5	46455.7	47182.4
530	54225.8	51783.6	45436.3	48249.3	47697.2	46430.4	44238.1	49008.7	46988	48917
531	55252.7	52249.3	46753.3	48114.6	48383.7	47718	45145	49193.7	48110.2	49373.8
532	56349.5	53609.1	47786.1	50033.9	49556.2	48791.3	46431.8	50156.8	49195.8	50549.6
533	58137	54527.4	49154.7	50957	51121	49365.7	47275.9	50649.4	50559.2	51322.1
534	58041.9	55183.5	50418.7	51453.9	52433.3	50071.1	48475.8	51387.3	51217	50754.5
535	58557	55334.7	50101.5	52176.6	51867.9	50650.7	48683.8	51351	51618.3	51550
536	58641.8	55136.7	50242	52707.5	53350.9	50924.7	49305.2	52017.1	51505.3	52116.7
537	59070.3	55412.3	50767.9	52532.3	53148.1	50594.1	49618	51797	52098.5	52419.4
538	59296.6	55784.4	49827	52632.9	53178.7	51420.4	50009.8	52506.4	52448.4	51952.3
539	58676.2	55497.8	50678.8	52552.3	52191.4	51304.1	49981	52062.2	52738.7	50921.4
540	58931.5	55077.3	50113.2	53632.3	52551.3	50860.8	48946.1	51941	51748.7	51851.5
541	58967.1	55943.1	50453.2	52912.8	53438.1	50972.2	48817	51940	51996.3	50669.4
542	58883	55334	49678	52541.7	51928.4	50572.3	49627.5	51395	52121.7	50613.3
543	58712.4	55044.2	50115.4	52405.8	52528.4	49806.4	47872.2	51242.7	51160.4	50371
544	58160.4	54336.8	49647.8	52656.7	51966	49904.6	47981.7	51147.7	51507.6	49948.9
545	58372.4	55283.5	49082.4	52118.4	52468.9	50008	48456.6	51112.2	51158.2	50164.8
546	57609.1	54635.7	49480.1	51882.8	51107.8	50151.5	47541.4	50454.9	51606.7	49781.5
547	58067	54972.3	48728.1	51123.2	51414.8	49247	47763	51549	49770.4	49339.2
548	57522.3	53746.2	49129.5	51591.7	51457.3	49539.3	47429.5	50599.2	51156	50535.2
549	57123.2	54431.7	48220.6	51063.2	51061.8	49027.2	47683.8	49858.5	50223.1	49236
550	57443.4	54361.3	48211.6	50627.2	50916.6	49568.2	48316.6	50626.4	50360.4	48978.9
551	56528.9	54612.7	47853.3	50267.7	50938.5	48237.2	46812.7	49780.7	49561	48509.4
552	56425.1	54122.2	47514.2	50289.3	50794	47805	46024	49538.7	49110.4	48506
553	56569.5	53055.6	46766.4	49700.2	50229.9	48356.5	46947.9	49304.8	48901.6	48166
554	57010.4	53100.1	47819.5	49695.3	49936.7	47396.4	47095.6	49487.6	49030.6	48224.7
555	55887.3	52721.7	47112.1	49490.9	49759.7	47941	45730	49387.5	48562.5	46919.3
556	55716.2	52669.6	47116.8	48749.4	49078	47870.3	45772.3	48345.4	48151.8	46967.9
557	55857	52755.3	46682.8	48918.8	48580.9	47167.8	45926.2	48904.1	48336.7	48054.8
558	55141.4	52460.9	46480.7	48536.6	49140.9	47931.2	45297.6	49188.2	48111.6	47015.8
559	55056.2	51183.6	46183.7	48131.2	49106	47100.5	45197.9	47820.5	47560.7	47067.5
560	55199	52204.8	46148.2	48654.5	48994.6	47107.2	44770.2	47468.3	46841.7	46332.5
561	54695.5	51031.1	45372.5	47576.5	47466.9	47133.3	44315	47757.3	46195.1	47171.6
562	54491.4	50894.3	45683.6	47465.7	47861.1	45284.5	43727.5	47611.2	46373.1	45961.1
563	54508.6	50910.2	45214.3	47653	47629.1	46760.6	43822	46457.5	46421.4	46269.6
564	53595.3	50501	44822.1	47885.7	47155.5	45778.1	44175.7	46832.8	46404.5	46507.7
565	53842	51511.3	44959.6	46969	47335.5	45921.5	43129.6	46986.9	45921.4	46048.2
566	53714.8	50851.9	44926.6	47223.3	46629.4	46107.3	43610.9	46614.8	45805.8	45702.8
567	53547.4	50877.7	44800.8	46511	46108.4	45051.3	42603	46463.6	45408.2	45567.3
568	53244.5	50471.7	44800.9	46615.6	47816.8	45625.8	43246.8	46389.3	45093.8	45366.7
569	52822.7	50474.2	44548.8	46882	46644.7	44629.3	42830.7	46049.1	45202.5	45016
570	52788.9	51176.4	44449.6	46556.2	46131.6	44574.3	42355.3	46722.1	44585.6	44997.6
571	52301.6	50407	44359.5	46100.2	47108	44798.3	42522.5	46638.5	44873.2	44446.7
572	52106.5	50480.3	44338.3	45530.6	46061.1	44624.7	42444.7	45971.5	44872.4	44274.7
573	52745.3	50321.1	43230.1	45988.5	46875.8	44633.7	42442.2	45272.3	44737.5	44220.6
574	52145.4	50061	43737.9	45784.8	45851.8	44394.8	42319.7	45496.7	44980.5	44036.6
575	51800.5	49442.7	43280	45635.2	46464.5	44095.2	42433.1	45625.6	44649.3	44117.1
576	51612.1	49748.6	43504.1	45577.6	45924.5	44129.4	42509	45319.6	44879.3	44251.3
577	51670.5	49901.6	43457.7	45239.8	45650.5	44094.3	41893.3	45617.1	44558.7	44556.6
578	51410.3	49668	43779.2	44900.4	45643.3	44364.7	42569.4	45586.6	44056.9	45130
579	51110.5	49294.8	43918.6	45496.7	45698.8	43382.8	42087.6	45720.6	43752.2	44632.7
580	51561.8	49858.9	43544.1	45952.8	45921.6	43919	42174	45070.3	43635	45056.6
581	51174.9	48586.2	41597.8	45841.2	45651.8	43764.9	41780.3	45132.5	43415.4	44316.8
582	51550.4	49398.6	42731.8	46487.9	45857.3	43956.7	41517.8	44914.9	43473.1	44148.7
583	51079.6	48823.7	42542.7	46141	45727.3	43923.5	42027.3	45025	43174	44350.9
584	50960.5	48648.5	42896.3	46273.2	44971.7	43721.9	41008.3	45108	43644.4	44117.5
585	50547.5	48805.3	42748	45932	45701	44000.6	41297.3	44169.3	43138	44041.6
586	50535.8	48140.2	42232.7	46290.6	45363.8	43604.2	40976.9	44725.7	42984.9	43522.4
587	50996.9	48341.7	41966.8	45826.3	44714	42931.3	41183.5	44844.7	43158.2	43926.5
588	51597.2	49030.4	42602.9	46187.3	44849.1	42415.3	41333.5	44975	42582.2	43613.4
589	50941	48705.9	42351.4	46393.6	45055.8	43488.5	40889.9	44788.6	42504.6	43196.6
590	50797.8	48197.7	41920.4	45185.2	45146.7	42984.4	41150.8	44367.5	43280.8	43566.8
591	50259.3	48434.4	42449.7	44992.3	44726.2	42132.2	41197	44213.4	42495.2	42834.2
592	50421.9	47732.8	41952.5	45240.2	45221.7	42625.8	41186	44794.4	42919.8	43710.6
593	50000.2	47673.2	42282.4	45743.8	43975.5	42062.2	40781.2	45080.9	43040.7	43075.3
594	50361.6	48188.4	42443.5	45741.6	45118.1	42722.6	40979	44257.3	42603.2	42768.9
595	50501.9	48278.7	42793.8	45406.3	45071.5	42769.4	40418.4	44243.8	43898.7	43429.8
596	50642.4	48227.7	42281.6	45395.1	45182.7	42774.7	41051.2	43849.2	43005.9	42516.5
597	50295.4	47770.9	42564.2	45525.3	44936.6	42217.3	40924.8	44594.4	42979.1	42726
598	50482.8	47788.9	43146.4	45947	44406.7	42102.1	41195.9	44570.5	42932.4	42748
599	50656.9	48663.7	42010.9	45805	45569.6	41998.8	41182.6	44548.9	43088.7	42614.3
600	50195.5	47938.4	42559.7	45881.5	44319.9	42194.5	40920.4	44115.5	42794.8	42714.1
601	50051.1	47968.1	42558	45192.3	45367.1	41810.5	40976.7	44414.8	43172.1	43139.5
602	51007.5	48169.7	42068.2	45482.7	45157.5	41786.2	41046.9	44178	43217.5	43274.7
603	50416.7	48558.4	42965.2	45535.4	45786.1	41798	40621	43914.1	42691.8	43249
604	50673.6	48095	42923.2	45743	43790.1	41890.7	40853.5	43700.8	43111	42984.6
605	50675.2	48100.4	42418.2	46027.4	44811.8	42036.2	40145.6	44560.8	42815.3	43507.4
606	50823.9	48344.7	42191.1	46304.9	45060.4	41483	40290.4	44507	42544.4	42908.1
607	51113.7	48036.3	42691.6	46209.3	44530.6	42448.8	40644	44438.3	43366.2	43647
608	51291	48570	42162	46032	45487.1	42592.8	40255.5	44820.7	43303.5	43352.6
609	50667	48832.9	42379.5	46262	44926.2	42216.6	41108.7	43664.5	43533.8	42593.9
610	50618.6	49277.8	42027.4	45881.3	46075.3	42346.9	40564.1	44257.6	43247.2	43453.4
611	50840.3	48349.2	42355.8	45781.1	45720.5	42446.9	39986.7	44297.5	43171.1	43111.4
612	50848.8	48570.4	42131.5	45939.3	45258.1	42344.5	40967.4	44462.3	42932.8	43048.3
613	51119.6	48800.2	42250.8	45418.2	45761.6	42464.3	41007.9	43632.3	43732.9	43289.8
614	50846.1	48464.5	42338.9	45835.5	45338.5	41947.6	40680.3	44048.5	43780.8	42505
615	51062.4	48161.7	42024.5	45823.4	45685.8	42304.4	40750.6	43416.3	43333	43286
616	51408	48603.2	42543.9	45527.6	45640.8	41182.2	40773.3	43743.7	43111.3	42873.7
617	51101.5	48053.9	42822.2	45399.8	45291.7	42068	40612.3	43843.8	43675.2	43242.4
618	50933.9	47964.5	42514.3	45335.5	45118.3	41444.3	40222.9	43325.5	43531.7	42804.3
619	50854.6	47700.8	42840.6	45474.3	45212.5	41856.6	41753.6	44075.3	43828.2	42920
620	50534	47840.7	43036.5	44728.5	45306.9	42093.7	41553.9	43550.5	43567	43712
621	50907.7	47866.6	43354.5	45322.3	44946.7	41950.3	41639.3	43776.6	43154.1	43241.2
622	51436.6	47961.8	42395	45238.9	45686.9	41638.9	41395.5	43955.5	43265.7	43682.1
623	51052.2	48140	42689.1	45154	44871.7	41171.7	40309.7	44142.7	43856.1	42708.7
624	50846.6	48160.7	43098.6	44913.4	45601.9	41330.2	41017.4	44139.7	43238.7	43509.3
625	50695	48389.3	43319.5	45106.1	45808.9	41708.5	42082.1	43901.2	43629.5	43456.6
626	51440.1	48522.5	43878.7	44510.2	44448.4	41869.7	40897.7	44120.7	42774.7	43924.9
627	51219.6	48037.1	43423.4	45102.1	46040.4	41979.4	41344.4	44379.5	43111.5	43521.1
628	50997.1	48050.7	43564.4	44901.5	45450	42298	41178.5	43909.6	43184.5	43267.7
629	50980.1	48180.8	43237.8	45531.8	45515.5	42203	41485.9	43918.3	43213	43563.8
630	51381.1	48858	44288.4	45780.7	45298.2	42531.5	42233	44208.2	44513.5	43182.1
631	51337.3	48790.6	43404.9	45714.3	46328	42260.7	42496.5	44800.1	44342.1	43993.9
632	51870.9	48576.5	43646.7	46560.7	45927.3	42275.2	42382.3	45221.7	43961.7	43977.3
633	52200.6	49287.6	44170.9	46596.4	45944	42467.1	41625.1	45337.3	44483.5	44527
634	52173.4	49817.7	43678.8	47131.2	47130.9	43427.1	42340.5	45232.2	44853.9	45305.8
635	51996.2	49937.4	44182	47034.1	46869.1	42944.6	43123.6	46454.7	44971.8	45494.1
636	53023.8	49664.5	44304.2	47681	47816.4	43545.1	43383.6	46665.8	45278.2	46546.6
637	53682.3	51859.6	45606.8	48244.7	48879.1	45384.6	44251.7	48491.3	46579.8	47143
638	54731.9	52789.2	47181.9	50226.2	49512.9	46578.1	45706.6	48953.8	48141.6	48189.4
639	56001.2	53826.5	48023.9	49663	50829.7	46970	46709.2	50274.2	48467.7	49417.2
640	56324.8	54935	48464.8	51704	51288	47209.2	47725.9	50946.3	49210.8	48803.9
641	57629.9	54757.7	48869	51655.2	51420.4	47037.7	47846.2	50727.3	50772.9	49337.9
642	57279.8	55779.8	48934.1	52089.2	52829.4	47489.8	48561	50153.3	50288.4	50167.1
643	57688.6	55567.2	49503.7	51863.4	52299.5	47792.8	47855.7	50513	51012.3	50180.2
644	57506.4	56223.3	49472.6	52507.6	52511.6	47234.5	48253.1	49832.9	50567.6	50690.1
645	57534.6	56032.8	49444.1	51719.6	52648.9	47079.8	48089.9	51064.4	50763.5	50647.7
646	57013	55785.8	49599	51435.7	51461.4	47133.9	47970	50519	50754.7	50423.8
647	57049.5	55203.2	49094.4	50910	51817.7	46745.4	47771.1	50261.2	50018.3	50562.3
648	56640.4	55045.5	49017.5	51291.5	51159.6	46944.7	48472.9	50087.9	50039.1	50618.1
649	56681.4	55092	48941.6	51099	51465.4	46365.4	47800.7	49914.2	49857.8	49715.6
650	56448.5	54461.1	48561.5	50914.2	51561.6	46406	47473.9	49452.6	49290.9	50399.7
651	56267.8	54931.1	47925.8	50414.3	50441.1	46003.2	46979.9	49035.8	49517.3	50173.4
652	56588.5	55358	47990	49843	51140.5	45761.4	47047.9	48981.3	49256.1	49587.3
653	56254.9	54914	47367.9	50538.8	50474.4	45025.8	47482.9	49004.9	49036.2	49100.6
654	55551.5	54929.7	47333.8	49547.6	49599	44894.4	46280.4	48729.8	48486.2	49283.2
655	54568.1	53955.4	47237.1	49712.9	49255.1	44153.5	45564.9	48139.1	48269	48539.1
656	54956.3	53920.3	46937.1	49889.1	49427.9	44003.2	45493.4	48506.1	47583	48583
657	54744.8	53815.7	46571.4	49088.5	49035.5	44337	46033.8	47939.4	47643.7	48157.7
658	54733.7	52565.3	45505.3	48858.8	49545.8	43779.9	45077.3	47714.1	47880.8	48039.4
659	53843.2	52455.3	46431.6	48585.3	48498	43629	45226	47604.8	46867.4	47552.9
660	53643.9	52801.7	46090.7	48653	48404.8	42515.7	44768.9	47300	46660	47960.2
661	53855.6	51872.2	45539.6	48412.1	47652.3	43040.5	43998.8	47546.2	46550.8	47703.4
662	53261.8	52296.8	45369.5	48029.1	47735.3	42439.8	44068.3	47004.3	46140.5	46964.7
663	52928.9	52668.2	45229.4	47913.1	47746.5	42692.7	43728.5	47114.2	45663.2	46273.5
664	52555.6	51422.6	44733.3	47320.3	47885.9	42337.2	43158	46881	46121.9	46630.4
665	52659.6	51386.1	45004.3	47769.1	47225.2	42171	43152.2	46082.4	45594	46091
666	52816.6	50970.1	44419.5	47271.6	47474.6	42353.2	42650.8	46123	45467.8	45972.3
667	52114.5	50376.6	44297	46916.3	46599.5	41849.6	43091.2	45647.3	44990.9	46125.4
668	51847.2	50072.1	44574.9	46891.2	46442	41463.9	43204.2	45676.1	45063.8	45479.3
669	51830	50463.5	43483.9	46058.6	46383.5	41401.5	42109	45026.2	45160.2	45448.6
670	52096.9	49890.4	43825.3	46331.4	46012.1	40722.6	42048.6	45818.2	44481.9	44992.7
671	51829.8	50764.5	43519.8	46092.8	46091.8	41033.1	42149	45513	45526.2	45444.5
672	51444	50708	43284	46921.8	45690	40548.6	41978.1	45751.8	43778.2	43906.9
673	51733.6	49808.6	43352.2	45990.5	45595.1	41191	41550.5	45069.3	43800.6	45355.9
674	51078.9	50099.8	43022.8	46381.9	45158.3	40362.8	42475	44403.5	44127	43743.6
675	51474.4	49714.6	43254.3	45503.5	45459.8	41176.4	41591	44769.2	44038.9	44743.2
676	51398.1	49358.2	42987	45063.2	45072.4	40662	41732.4	45222.6	43374.9	43946
677	51340.2	49716	43640.2	45413.5	44942.9	40487.6	41351.6	44989.4	43829.6	43230.7
678	50139.2	49302.9	42906	45646	44736.1	40631.3	42194	44855.3	43192.5	44207
679	51341	49134.7	42966.2	45514.4	45125	40020.5	42036.1	44297.8	43976.8	43853.3
680	50585.9	48749	42758	44694.4	45176.5	39930.7	40851.6	44654.6	43037.8	43921.4
681	50486.2	49291.4	42200.3	44770	45330	40143.8	41001.4	44624.7	43790.8	43427
682	50101.1	49294.2	43151.2	44537.7	45706.6	40034	40780.8	44599.2	43038.5	43951.9
683	50581.8	50003.7	41836.6	44410.3	44637.3	40151.6	41357.9	44517.2	43395.3	43116.9
684	50010.5	48743.2	41993.3	44431.5	44967	40526.7	40934.8	44438.3	43175.5	42815.1
685	49961.1	48779	42162.1	44468.6	45378.5	40234.6	41214.1	45042.6	43094	42969.9
686	49812.1	48702.1	42022.8	44225.5	44647.7	40948.5	41550.8	44145.7	43084.7	43416.6
687	49898	49306.2	41800.6	43630	44765	40477.6	40464.1	43809.2	42839.2	43193.9
688	50177.9	48372.6	42051.7	44469.4	44208.7	40785	40354.7	44512.8	43259.8	42943
689	49969.5	48625.7	41075.5	43868.7	44149.6	40214.5	40612.9	44305.1	42773.6	43123.1
690	49806.1	48124.3	41223.6	43462.8	44859.3	40640.4	40480.5	44345.7	42656.3	43366.1
691	50073.2	48431.9	41111	43791.9	43825.9	40472.7	40095.9	44016	42542.4	43146.5
692	49681.6	48417.3	41233.5	43718.1	44337.3	39984.3	40869.4	44762.8	42479.4	43324.7
693	49932.9	47631.5	40962.7	43804.2	44653.1	40400.7	40040.9	44499.8	42484.7	43346
694	49943.1	48605	40735.2	44207.3	44769.7	40970.8	40403.4	43475.3	42715.8	42860.6
695	49602.1	47970.7	41341	44567.4	44486.8	40769.4	40296.4	43921.9	42778.2	42631
696	49984.2	47569.7	41310.9	44502.2	44199	40037.6	39992.9	44284.8	42916.6	42888.4
697	50107.1	47515.1	41339.8	44831.7	44648.8	41316.9	40153.4	44321.3	42268	42742.1
698	49550.1	48127.5	40847	44758.4	44286.7	41667.8	39634	44421.3	42560.8	43501.1
699	50131.1	47859.2	40621.3	45040.2	44350	42519.9	40176.2	44238.5	42414.9	43357.3
700	50574	48216.5	41017	45535.8	44480.6	42159.3	40295	44812.8	42155.8	43496.5
701	49999.9	47723.8	40840.7	45156.4	44752.2	42409.1	39692.7	44192.1	43018.5	43483.6
702	49828.6	47750.1	41558.1	45038.7	44103.1	42301.8	40783.6	44599.9	42787.5	43504
703	49909.5	47844.4	40759.5	45001.7	44427	43221.8	40426.3	44768.8	42711	42948.2
704	49682.1	47159.5	40736.7	45676.1	44466.9	42006.5	39658	44440.3	43028.6	42426.6
705	49520.3	47630	40726.2	46470.5	44403	42415.7	40589.7	44480.2	43006	42437.2
706	49776.2	48363.4	40945.3	45610.6	43951.6	42224.7	40523.5	44071.4	43401.6	43121.5
707	49969.9	47047.4	41024.2	45883.6	44464.3	43149.9	40646	44276	42509	43487.3
708	49221.9	47530.3	41940.7	45160.4	44551.5	42126.2	39884.2	44408.8	43087.5	42294.9
709	49404.9	47236	41541.4	46151.7	43973.8	42938.4	40742.1	44049	42999.3	42594.3
710	49507	47461.9	42369	45875.8	43949.3	42390.2	39951.9	44333.6	43438.3	41681
711	50030.3	47328.4	41966.2	45241.1	43415.8	42632.7	41139	44391.3	43611.8	42383.5
712	49917.2	47320.4	41484.5	45989.2	43427	42843.9	40727.1	44266.2	43240.9	42555.2
713	50186.7	47588.5	42057.5	46477.2	43929	42739.2	40965.5	44728.7	43562.8	42236.9
714	49365.6	46574.2	42441.5	46117.6	43825.3	43213.8	41407.5	45057.7	43695.3	42371.4
715	50747.7	46996.5	42518.5	45586.2	44603.8	42898.5	41685.9	44576.7	44447.2	42004.3
716	50247	47306.4	41873.9	46523.7	44577.9	43289.9	41036.9	44712.4	44436.7	42925
717	50453.3	46930.8	41778	46071.6	44599	43227.2	41601.3	44757.6	43112.5	42466.8
718	49585.6	46253.5	41606.3	46806.5	44248	43470.9	40904.9	43649.2	43590.9	42367.9
719	50258	47039	42372.3	45937.7	43870.3	43395.2	41740.4	44550	44458.5	43149.2
720	50768.4	47111.5	42474	45861	44571.7	43569.1	42536.4	44519.9	43912.2	42594.1
721	50096.5	46169.9	41804.9	45950.6	44204.6	43491.3	41252.6	44705.6	44090	42437.2
722	50301.3	46694.3	42188	45519.1	44574.6	43682.9	41099	44748.9	44574.3	42667.1
723	50060.7	46264.8	42361.1	45086.8	44443.4	43887.9	41997.2	44899	43723.6	42714.3
724	50560.3	46725.8	42067.8	45983.2	44277.2	43370.6	41881.5	44794.5	43994	41923.1
725	50117.3	47104.1	42777.5	44859.2	44159.8	44098.6	41625.9	45439.8	44167	42690.8
726	50230.4	46333.8	42525	45927.6	43733.8	44264.7	41324.1	44897	44365.2	42342.2
727	49839.3	47052.6	42288.6	45318.6	44322	43551.7	42067	44436	43546.1	42000.7
728	49961.2	46987.5	42444.5	45750.9	44487.2	43091.5	41990.5	45303.2	43805.9	42779.1
729	50252.9	47127.4	42234.6	45998.8	44566.1	43715	41899.2	45612.1	43844.8	43749.7
730	50021.9	46503.7	42479	45076.7	44347.6	44146.2	40949.2	44986.9	43289.7	43574.9
731	49823.4	46690.2	42552	45498.1	44723.4	43256.9	41096.6	44854.7	43708.4	42916.9
732	49795.1	46437.6	42386.6	45986.7	44070.2	43090.8	41460.2	44435.7	43491.7	43627.6
733	49827.4	47102.9	42241.9	45238.4	44560.4	43101.5	41290.6	45279.3	43441.7	43398.1
734	49587.4	47543.7	42666.5	45375.7	44551.4	43603.2	42086	45147.2	44088.8	43313.2
735	49508.1	48122.7	41917	44579.7	44380.5	43849.5	41736.4	45055.5	43891.7	42585.5
736	49481.7	47919.2	42422.5	44901.3	45018.7	43656.2	41559.2	45681.5	42944.9	43481.2
737	49382.6	47570.5	42415.8	44897.6	44826.5	43164.2	42029.5	44784.7	43149.9	43628
738	49733.7	47494.9	42186.8	45026.5	45074	43188.3	41032.1	44457.3	42735.7	42523.1
739	49558.5	47490.2	42244.4	44729.1	43820.7	42961.8	41090.2	44452.7	43307.6	43307
740	49065.1	48318.6	41580.4	44955.2	44810.8	43132.4	41133.5	44592	43185.9	43363.9
741	49234.9	47849.8	42035.6	44763.6	44383.7	42720.6	41267	44483	42694.2	43524.9
742	49207.5	47432	41420.5	45245.7	44113.8	42832.9	41522	44730.3	42705.4	42606.2
743	49014.8	47561.4	41756.5	44892.4	43966.3	43401.5	41287.2	44798	43155.8	44235.6
744	49383.8	46929.3	42490.2	45071.6	44820.3	43049.2	41546	45033.1	43072.7	43298.7
745	49827.9	47660	42316.7	44853.5	44072.1	42820.4	41443.5	44496.2	43628.4	43885.6
746	49502.4	47437.2	41986.9	45372.6	44735.9	43415.8	41409	45277.6	43148.6	44060
747	50077.9	47681.9	41843.5	44936.6	44530	42585.5	41356.7	45225.7	43497	43504.7
748	49734.5	47189.9	42414.3	44487.4	44161.7	42351.3	42145.2	44755.1	43045.7	42762.6
749	50194.4	47442.5	42784.5	45416.7	44246	42711.7	41577.2	45333.4	43274.8	43754.5
750	49792.8	47373.4	42075.9	45156.5	44255.4	42704.2	41234.5	45387.3	43074.7	43474.6
751	49574.2	47386.8	43000.6	45204.9	44258.2	42452.5	40993.8	44559	43062.8	44141.7
752	50242	47210.8	42231.8	45361	45967.7	42647.8	41706.3	44501.4	43301.4	42700.9
753	49769.6	47783.8	42424.1	44529.2	44605.3	42381.5	41407.7	44301	43096.2	43826.7
754	50087.1	47529.1	42809.2	45101	44981.8	43018.5	41300.2	45874.5	42908.4	43359.7
755	50811.9	47722	43722	45795.9	45236.6	42769.8	41742.8	45248.8	43970.2	44350.7
756	51737.4	48450.5	44055.8	46228.1	46172.2	44140.9	43068.5	46499.1	44747.8	45044.6
757	53095.6	49902.2	45474.3	46904.9	47971	44817.7	43979.3	47488.8	46479.6	46946.3
758	54055.6	49837.8	45772.7	48281.4	48774.9	45757	45356.3	48334.6	46520.2	47094.4
759	54524.8	51180	46777	48947.2	48839.8	46127.5	45932.8	48682.4	48295.5	48079.3
760	55174.1	51276	46884.8	49563.4	48674.4	46817.2	46788.9	49585.6	48518.8	48049.4
761	55052.2	52526.3	46976.9	49774.5	49711	47864.1	46563.7	50082.3	48838.3	48497.7
762	55332.3	53105	47959.6	49102.3	49911.1	47928.5	46918.9	49722.5	49473	49115
763	55596.6	52786.2	47273.2	50211.1	50230.1	48441	46756.7	50176	49152.4	48386.7
764	55209.9	52846	47050.5	49966	50496.4	47507	47298.8	49875.2	49019.3	48635.3
765	55720	52619	47848.3	50130.3	49940.7	47758.4	47001.4	49669.7	48857.5	49110.4
766	55264.3	53164.8	48235.5	50093.7	49582.4	47799.9	46866.8	49374.1	48740.8	48745.3
767	55496.6	52773.5	47209.1	49663.9	49101.8	47563.7	45835.6	49677.6	48654.2	48272.7
768	54688.7	52320.8	47803.1	49350.9	50079.9	47571.8	46832.4	49486.8	49125.1	48281.6
769	54150.7	51856	47170.3	49080.3	50067.2	46726.6	46140.2	49494	47428.8	48191.6
770	53944.3	51999.7	46619.2	49093.6	49659.1	46573.1	45691.5	48470.8	47997.8	48150.2
771	54070	51372.9	46637.7	48717.8	49353.8	46043	45801.8	49544.6	48231.9	47983.1
772	53535.4	52007.4	46254.9	48569.5	47881	47176	45916.4	48316.2	47815.5	46970.2
773	53188.2	52079.5	45970.1	48982.8	48700	46648.7	45358.7	48363.1	47200.1	48293.1
774	53542.5	51747.6	45890	48190.2	48313.6	46105.5	45201.3	48007.7	47543.2	47750.6
775	52804.4	50955	45844.9	48332.2	48474.5	46627.7	45394.2	47929	47028.3	46600.4
776	52802	50712.6	45726.5	48002	47629.3	46093	44414	47748.2	46521	46229.2
777	52393.9	50329.4	45125.7	47759	48257.2	46257	44929.8	46758.3	46717.3	46565.4
778	52588	51469.2	44409.6	48156.1	47275.4	45233	43973.4	46544.2	46225.2	46236.9
779	51841.9	50900.4	44959.6	47218.8	47006.2	45649.6	43745.5	47084.5	45908.3	46357.3
780	51487.4	50432.5	44377.4	46931.2	46251.2	45343.3	43357.7	46686	45099.7	46108.9
781	51738.7	50377.1	44574.7	47040.9	47041	44668.7	43753	46703.2	44863.8	45009
782	51548.2	51209.4	44307.1	47069.7	46836.3	44723.7	43450.5	46204.3	45385.4	45241.3
783	50653	50365.9	44673.8	46652.5	47141.5	44278.2	43155.6	46646	44928.1	45904.5
784	51047.5	49872.2	44270	47783.7	46757.8	43947.9	43053.9	45866.8	45296.9	45495
785	50131.5	50290.3	42838.8	47231.2	46206.7	44485.5	43370.7	45949.3	45076	44593.4
786	50338.2	50300.5	43016.1	47199.9	46520.4	43996.8	42462.9	46093.8	44705.5	44558.9
787	50248.5	50021.3	43422.8	47166.4	45685.6	43784.3	42607.6	45661.8	43933.3	45030.7
788	49674.2	49749.9	42864.8	46459.3	46050.9	43695.7	42669.8	45390.3	44980.7	44928.3
789	49864.2	49459.5	42766.2	46217.1	44905.9	43207.8	42180.2	45695.6	44546.3	44113.2
790	49048.5	49398.8	43206.6	46754.6	45523.2	43306.5	42541.5	45762.9	43858.2	43832.6
791	49553.7	48885.8	43205.8	46760.2	44931.8	43238	41916.5	46063.8	43341.5	43676.8
792	49057.9	48568.5	42289.5	46519.9	45116	42756.8	41879.4	45591.4	44506.3	44308.4
793	48728.8	48565	42865.1	46137.7	44804.2	42327.8	41449.4	45929.8	43646.6	43796.5
794	48526.3	48322	41722	46630.6	44809.8	42066	41189.7	45424.8	43672.3	43853.7
795	48760.6	48217.8	42055	45782.5	44702.5	42502.3	41501.8	45425.8	43796	42923.8
796	48295.9	47881.1	41987.6	45803.8	44425.7	42357	41485	45013.1	43081.3	43878
797	49385.6	48517.4	41360	45164.2	44268	41622.2	41425.4	44936.3	43853.6	43226
798	49150.6	47875.9	41883.5	45489	44339.8	42153.9	40211	45036.5	43640.1	43092.6
799	48957.2	47896.1	41622.3	45006.2	43744.6	41350.8	41235.3	44969.7	43583.7	42220.8
800	48686.6	47398.9	41470.1	44794.5	44695	41648.5	40591.9	43866.6	43042.3	42534.5
801	48982.4	47215.4	41713.5	44988.6	44644.4	41474.9	40844.8	44706	43604.6	42338.4
802	48408.8	47865.2	41533.3	44606.4	43598.6	41151.7	41010.9	43891	42673.4	42312.8
803	48463.5	46975.7	41954.9	44081.7	43978.8	41495.4	40380.1	44300.2	42675.6	41655.8
804	48648.1	47114.5	41387.2	45229.3	43459	40772	40697.8	43979.5	42749.2	41906.2
805	48625.9	46899.5	41074.4	44952.5	43028.2	40637	40535.7	43053.8	42880.1	42319.2
806	47859.8	46889.2	40966.1	44084.4	43867.1	40604.2	40470.8	43950.5	42367.7	41558.3
807	48231.5	46460.2	40283.4	44271.6	43578.1	40329	40180.8	43802.6	42670.8	41933
808	48258.1	46240	40753	43421.9	43356.2	40307.2	40263.9	43250.7	42225.9	41441.3
809	48062.9	46630.4	40767.3	43394	43133.6	40216.9	39770.9	42800.8	42313.5	40932.7
810	48321.5	46091.3	40911.2	44166.9	42523.3	40069.8	40370.9	43475.8	42539.1	41103.2
811	47827.7	45906.6	40271.5	43558.4	42510	40420.4	39741.4	43496	42119.3	41780.1
812	47836.7	45853.5	41534.1	43774.1	42598.3	39803.5	39695.4	43496.8	42033.9	40965.7
813	48150.1	45285.4	41026.7	43330.5	42613.6	39868.4	39466.4	43431.6	42180	41310.8
814	47524.5	45260.4	41213.5	43404.3	42662	39567.2	39593	43499.5	42073.4	41158.6
815	47600.1	45197.3	40567.3	42943.1	42528.8	39536.3	38930.4	42856.2	42053	41419.7
816	48159.5	45252.7	40960.3	43452.5	42353.4	39242.3	39555.8	43036.7	42183.7	41227.3
817	47779.6	44836.2	39853.8	43330.4	43107.8	39140	38739.3	42686.1	41677.3	40798.9
818	47270.3	45427.7	40400.5	43382.2	42770	39813.1	39284.2	43326.2	41858.7	40294.5
819	47716.4	45230.4	40500.5	43008.2	42177.8	39817.3	38923	42572.9	42709.8	41109.7
820	47998.5	44398.4	39970.2	42821.3	42601.7	39605.7	39186.5	43451.5	41941	41605.6
821	47607	45558	40326.6	42908.5	42467.7	39017.3	38576.8	43108.1	41611.7	40852.6
822	48233.3	45326.5	40875.9	43303.9	42984.6	39487.7	39414.9	43518.8	42487.2	40679.7
823	47534.3	45165	40623.6	42412.2	43140.6	39950.5	40084	42928.4	42588.1	41889.9
824	48088.1	45389.8	40357	43046.8	42755.8	39470.9	40010.1	43559	42523.6	41142
825	47362.3	45963.5	40425.8	42337.3	42929.2	39750.8	39739	42941	42513.8	41315.1
826	48025.5	45825.9	40154.4	42431.4	44165.2	39478.2	39690.3	43065.5	42470.8	41252.6
827	47908.5	45592.7	39875	42535.1	43661.6	38917	39349.8	43410.6	42431.1	41192.6
828	47657.5	45753.2	40896.5	42768.4	43483.3	39095.5	39751	43067.3	41951.1	40302.5
829	47562.7	45851.8	40775.8	42415.5	43586.9	39296.7	39673.9	43849.8	42134.3	40766.5
830	48258.9	46093.7	41487	42455.6	43214	39082.8	39665.3	43485	42817	40596
831	47852.9	45962.2	40441	42484.9	42875.5	39545.6	38992	43291.8	42193.9	41342.5
832	47752.6	46139.6	40740.2	42605.2	42955	39125.6	40356.7	43464.3	42598.1	41061.3
833	48056.4	46259	41090	41737.3	43679.6	39689.9	39882.4	42922.5	42145.5	40407.7
834	48118.3	46776.8	41406.2	42282.5	43244.8	39042.2	39181.2	43286.8	42290.1	40732.5
835	47706.3	47032.8	41169.8	42485.1	43633.9	38674.5	39499	42956.5	41917.3	40854.1
836	48014.8	47750.8	41084.3	42696.6	44464	38681.9	39495.6	43686.3	41661.8	41025.9
837	47955.6	47385.7	41350.8	43321.7	43681.8	39317.3	39539.8	42911.8	41857.4	40355.6
838	48063.2	46836	40410.4	43034	44787.7	39923.4	39422.6	43503.4	41595.7	40538.3
839	47657.1	47454.3	41488.3	43065	44734.5	40175	39462.6	43446.7	42175.6	40026.9
840	47947.9	47309.7	41408.9	42603.2	45229.5	40295.9	39557.6	43735.5	42242.3	40382.9
841	48133.7	47438.8	41598	42842	44429.4	39974.4	39307.3	43910	42181	40838.2
842	47716.3	47456.7	41231	42816.9	44720.5	40770.8	38788.7	43851.2	41679.8	40617.8
843	47905.1	47513.3	41045.3	43161.3	44227.2	40368.3	38942.6	43656.1	42005.8	40566
844	48078.9	47807.3	41930.8	42441.5	44616.9	41038	39907.4	44074.5	42164	40515.2
845	48061.1	47944	41895	42100.9	44578.7	40896.2	40049.9	44263.7	42278.1	40718.4
846	47914	48141.3	41693.1	43088.4	44748.8	41097.4	39676.5	44251.5	41975.3	41178.5
847	47871.3	47270.1	41931.9	42923.1	44312.7	40941.9	40450.8	44315.3	42125.9	41656.8
848	48350.1	47453.7	42075.4	42529.8	44634.6	41829	39918.8	43897.8	41852.9	41073.5
849	47801.4	47864.9	42260.8	42863.2	44729.1	41691.8	40647.9	43711.6	42252.9	40971.5
850	47583	47480.7	41804.8	42306.8	45257.4	41292.9	40227.1	44474.7	41810.5	40766.8
851	47997.4	48006.5	42040.7	42496.5	44194.5	40850	39488.2	44894.7	42926.2	41782.6
852	47825.9	47339.1	42668.4	42542.1	44962.3	41274.1	40354.5	44790.6	42916.7	41384.1
853	48147.8	47445.9	42920.2	42762.1	44869	41893.5	40180.4	45281.2	41766.5	40627.4
854	48341.9	47616	42089.4	42614.2	44641.3	42486.5	39728.2	44665.8	41860.7	41729.5
855	48089.4	47686.6	42437.6	42957.2	44762.9	42024.2	39666.3	44700.3	42069.9	41641.9
856	47965.5	47884	42322.6	42686.7	43952.7	41884.5	39216.1	44464.7	42578.9	42173.7
857	47636.5	48089.4	42164.1	43196.7	44595.3	41770.3	39394.8	45040.2	42906.1	42847.7
858	48160.7	47865.5	42435.6	42914.9	43431.1	42032.4	40204.4	44632.7	42797.1	42123.5
859	47799.8	47667.3	41617.4	44178.2	43946.4	41394.4	39396.7	44952.8	43366	43110.5
860	47708.1	48184.3	42822.4	44740.3	44065	41975.1	40082.9	45052.5	42628	43762.8
861	48352	48481.6	41518.2	44578.8	44391.5	42426.7	40385.8	45698	42922.6	42928.3
862	47820.5	48570.7	42778.1	44615.2	44731.8	42602.5	39551.1	46447.2	43246.5	43684.6
863	48836	49166.7	43951.1	45735.4	44841.6	43026	40323	46492.3	43546.5	44740.8
864	49641.9	49282.2	43759.6	46420.5	45673.3	44303.9	41291.1	48035	44733.6	45878.6
865	51682.7	50891.5	45552	47063	46689.7	44546.3	42769.9	48920.8	46423.2	45861.5
866	52573.1	51203	46519.9	47939.2	48037.2	46100.3	44340.6	48998.8	47143.1	46388.8
867	52395.4	52106.7	46942.2	48944.6	49018.6	46442.4	44581.4	50414.3	47536.9	47331.3
868	53229.4	51701.5	47779.7	49596.3	48738.2	47187.9	46197.8	49652.3	47594.3	47670.3
869	53308	52311.2	48584.5	50225.3	49592.5	46724.1	45741.7	50898.7	48065.1	48108
870	53922.1	52253.5	48321	50827.6	49694.4	47554.2	46521	50512.4	48708.1	47996.8
871	53303.1	53407.8	48915.8	50735.2	50066	47764.2	46467.2	50596.8	48659.2	48080.1
872	53944.5	53203.9	49152.1	50526.3	49963.3	47389	46482.3	50844	49270.5	47954.7
873	53938.1	52348.5	48504	50286.6	49648.1	48117.5	46141.1	50733.5	48956.9	48461.3
874	53946.5	51927.4	48550.1	50651.8	49724.9	47474.7	46607.9	49991.9	48390.6	48385.4
875	53065.4	52479.1	48082	50443.6	50107.5	47267.8	45733.6	50419.3	48657.8	47509.9
876	53232.8	51170.7	47696.9	49875	49144.6	47050.1	45718.7	50016.2	48105.5	47594.9
877	53319.2	51301.4	47723.3	49628.9	49123.9	46705.7	45742.2	49416.1	47803	47100.5
878	51930.6	50731.2	47418.9	49617.4	49064.8	47058.3	45172	49686.5	47650.2	46674
879	51825.9	50593.2	46959.5	49621.1	48716.1	46555	44834	48972.4	47256.5	47115.2
880	52561.2	50158.2	47265	49306.2	47551.9	45983.8	45650.7	49056.7	47049.8	46529.7
881	51847.3	50323.3	46500.9	48644.1	47193.9	45851.6	44583.5	48765.7	47170.6	45446.7
882	51595.6	50045.9	46539.2	48045.2	47261.4	45984.9	45106.2	47295.7	46848	44924.2
883	51511.3	50197.5	46566.7	48738.6	47804.2	46137.6	44250.5	47853.6	46136.1	45572.9
884	50908.1	49331.4	46006.3	48082.3	47198.5	45478.2	44230.4	47537.1	46187.5	45424
885	50579.4	49117.3	45996.4	48089.4	47072.8	45360.1	43647.3	47085.4	46303.7	44796.8
886	50140.6	48753.4	45506.3	47667.8	46422.6	45230.9	42899.6	46748.5	45086.8	44809.2
887	50198.6	49024.6	45026	47401	46141.6	44495	43545.6	47058.4	44930.7	44591.3
888	50205.6	48081.1	44857.7	46068.5	46558.1	44708.3	42101.7	46915	44835	44407.1
889	50051.1	48424.8	44616.7	47011.4	45949.7	44297.1	41633.1	46111.7	43925.7	44133.5
890	49548.5	48156.9	44642.2	45942.8	46374.7	44698.2	42419	45529.3	44359.7	44070.7
891	49371.4	47402.9	44060	46795.6	45016	45329.9	42476.6	45500.1	44820.9	43980.8
892	49361.2	47369	44160.4	46032.2	45967.4	44595	42553.4	45346.6	43557.7	42864.1
893	49221.6	46930.6	44074.2	45163.8	44417.2	44340.7	41821.7	45041.2	43804.8	43102.7
894	49390.3	47629.3	43412	45371.7	45040	44529.6	41511.7	45030.8	44086.6	43143.4
895	49401.5	46381.7	43054.8	45302.8	44712.5	43171.9	42018.1	45035.3	43315.5	43114.5
896	48971.3	46217.1	43157.3	45431.5	44922.4	43662.8	41760.1	44464.5	43426.1	42970.1
897	48686.4	46185.6	42946.3	45051.7	43908.6	43012.3	41994.8	43979.1	43521.1	42187
898	48465.5	46604.5	43137.4	44771.2	43652.6	43732.9	41439.1	43498.1	42903.4	42463.1
899	48447.2	46230.6	42238.7	44200.8	44176.9	43434.5	41365.8	44071.1	42525.3	42065.5
900	48663.7	45697.3	41713.2	43960.6	43455.8	42792.2	41590.7	43846.6	42275.4	41994.4
901	48015	45544.1	42071.1	44151.3	43964.2	43380.1	40640.9	44148.6	42207.7	41385.2
902	48907.1	44707.3	41695.4	44336	43535.3	42855.4	40708.3	43390.5	42220.2	41271
903	48440.7	45098.6	41427.7	43444.9	43702.2	42401	40745.8	43055.1	42352.9	41702.9
904	47491	45484.1	41587.3	43767.1	42420.8	42705.1	40148.6	43324.6	42373.8	41237.5
905	48568.6	44962.3	41813.3	43487	43132.6	42391.7	39849.7	43769.1	41817.3	41713.7
906	48172.8	46040	41942	44104.5	42621.6	42391.2	39887.5	43814	41399	40732.6
907	47764.8	45817.4	42021.4	43755.4	42643.5	42366.4	40677	43273.1	42713.6	40773.6
908	48496.3	45667.5	41779.5	43293.8	42922.4	42349.1	39831.5	43891.7	42558.3	41321.5
909	47820.5	46288.5	41993.3	43129.3	42986.9	42066.3	39997.1	43037.2	41700.3	41002.7
910	47572.2	46014.6	40973.6	42901.6	42934.4	41989.5	39724	43749.8	41179.9	40568.8
911	47662.9	46135.7	41463	42775.7	43481.4	41562.5	39312.2	43029.5	41256.5	40559.5
912	47537.3	45932.9	41197.3	42119.7	42717.3	41383.9	39818.1	43670.9	41059.3	40512.7
913	47875.1	45584.8	40943.8	42944.7	42816.4	41563.5	39674.2	43862.8	41624	40435.6
914	47541.8	45642.5	41530.4	42473	42654.7	41023.4	39801.6	43262	41680.7	40367.2
915	48147.3	45734	41678.8	42403.3	42899.5	41622.5	39460	43325.4	41979.9	40404.9
916	47581.8	46156.8	41205	42240.5	42561.9	41232.7	39901.1	44050.8	41813	40114.6
917	47952.4	46039.3	41699.2	41919.5	42828.4	41089.8	39659.4	43061.8	42139.8	39890.6
918	47270.3	45690.2	41331.9	42739.6	42254.2	41190.7	39009.9	43242.3	42120.7	39702.4
919	47452.7	45456.2	41151.1	42146.4	42017.6	41068.4	39489	43118.5	42339	40029.7
920	47075.1	45527.7	40484.7	41935.6	41594.6	41655.2	39690.5	42685.5	42468.8	39347.9
921	47496.9	45324.3	40940.7	41795.1	42610	41758.3	39845.5	42812.3	41403.3	39498.6
922	46313.7	45032.3	40420.2	42101.2	42312.6	41325.2	38633.1	43141.5	41423.3	39633.2
923	46849	45188.7	40398.5	41786	42120	42099.3	38818	43089.9	41176.3	39575.7
924	47200.4	45003.8	40124.3	41323.7	41889.4	41251.5	38951.4	43114.4	42054.3	39289.4
925	47225	44486	40495.8	41814.6	41500.3	41364.9	39018.5	42498.5	41518.2	39727.8
926	47078	44422	41208.3	41275.7	41811	41127.3	39227	43012.8	41701.8	39706.7
927	46770.4	44672.9	40682	41609	41910.3	41349.1	38928	42184.3	41460.8	39659.8
928	46120.9	44591.7	40454	41238.5	42360.3	41690.9	39065.4	42614.8	41741.2	39927.6
929	46474.3	44693.8	41084.5	41158.6	41175	41318.2	38837.7	42154.6	42189.8	39907
930	46220.9	44973.7	40881.6	41933.7	41993.4	40562	39015.7	42573.2	41990.5	39944.6
931	46805.5	43931.6	41071.9	40242.1	42118.5	40538.7	38459	42153.3	41735.9	39187
932	46364.1	44548.5	40723.4	41163.5	42034.7	40549.1	38803.8	42476.7	41241.4	40264.9
933	46981.8	44502.2	41095.5	41329.9	41807.1	40386.3	38691.8	41732	41053.8	40233.7
934	46776	44064.4	42072.4	41404.3	41328.6	40614.2	38788.1	41820	41262.8	39228.4
935	46124.7	44565.8	41313.5	40971	41915.9	40147.5	38304	41457.1	41524	39803.9
936	46844.7	44790.9	42061.6	40644.5	42149.2	40687.2	38292.3	42514.1	41595.8	39700.3
937	46868.1	45011.6	41366.3	41371.5	41261.9	40423.1	38428.3	41999.5	40833.6	39289.8
938	46056.8	45246.7	41064.3	41854.5	41292.6	40267	38907.6	42655.8	41529	39133.1
939	46332.6	45325.8	41254.2	41257.7	42214.2	41140.7	38288.9	41982.6	41686.4	39510.5
940	47026.4	45351.4	42232.9	41476.6	41573	40345.2	38351.4	41823.6	41163.7	39906.9
941	46496.7	45548.4	41468.8	41845.3	41757.2	40228.3	38906.8	41970.4	41224	39877.4
942	46787	45657.1	41190.3	41093.1	41593.6	40662.6	38475.3	42356.8	41569.9	39772.1
943	46777	45076.4	41881.3	41352.1	42022.6	40394.7	38628	42164.6	41378.7	39634.7
944	46974.7	45258	42094	41411.5	42573.2	40270.7	39080.7	42347.7	41301.1	39463.9
945	47192.7	45758.5	42262.7	42097.7	42739.1	40717.5	38573.5	42438.3	40923.3	39357
946	47272.6	45373.1	41978	42906.9	41516.4	40132.3	38320.2	42958.4	40877.7	39946.1
947	46637.1	46070	41517.6	42238.7	42332.3	39973.7	38931.1	42669.5	41004.6	39546.2
948	46642.6	45955	41926	42744.7	41913	39751	38305	42462.6	41046.5	40281.3
949	47056.4	45808.6	42406.3	42381.3	41550.7	39981.1	38129.2	42356.5	40705.3	39837.7
950	46017.1	45937.6	41357.2	42917.3	42089	39891.6	38061.8	42445.2	41209.4	40041.2
951	46585.9	46948	41464	42532.6	42299.8	39808.5	38791.5	42694.3	41157.2	39874
952	46610.8	46887.7	41724.4	42424.1	41789.3	40211.1	39058.7	42158.7	40842.5	39500
953	47192.4	46356.1	41452.2	43004.5	41997.5	40246.3	39065.4	42588.8	41265.8	39966.7
954	46813.5	47506.9	41738.6	42578.4	41610.5	40409.2	38852.4	42974.3	41543.3	40777
955	47075.8	47147.3	41498.5	42335.5	42503.1	39967.9	38852.4	42725.8	42071.8	39837.8
956	46723.5	46485.8	41700.1	42675	42299.6	39770.1	38729.2	42948	41962.8	40768.9
957	47165.1	46672	42073.7	42363.7	42347.2	39683	38490.4	42829.6	41618.5	40795.3
958	47064.8	45908.2	41838	43069.4	42598.6	39599	39094.5	42930.4	42306.9	40253.8
959	46791.7	46654.7	41975.3	43091.2	42421.9	39930.8	38592	42318.1	41962.5	40032.3
960	46975	46807.5	41396.4	42425	42303.1	39865.8	38893.4	43283.7	41790	40323.8
961	47208.4	46914.2	41984.8	42783.2	42614.6	39903.6	39436.4	43121.7	42051.7	40338.5
962	47359.3	46586.2	42138.3	42896.8	42444.7	39828.4	38398.5	42826.2	42090.2	40531
963	47466.9	46759.9	41865.1	42961.6	42775.1	39864.1	39000.8	43215.7	41370.5	40255.9
964	46613.6	46724.2	41369.9	43116.7	42427.8	40305	38088.3	42601	42486.8	40621.7
965	47498.2	46502.7	41847.3	43320.8	42802.8	40006.5	38544.9	43155.1	42398.9	41168.5
966	47591.6	46961	41610.3	43831	42351.8	40053.8	38547	42945.6	41771.1	41611.2
967	46755.4	47317.3	41693.7	44680.7	42788.6	39930.9	38933.1	43128.2	41850.6	40849.8
968	46964.1	46686.5	41643.8	44405	42589.4	40079.3	38315.1	43567.1	41912.6	40767.5
969	46677.6	46032.9	41156.6	43977.7	42596.2	40008.4	38535.6	43503.6	42571.2	40332.2
970	46471.1	46373.7	41545.2	43840	42786	39435.2	38628.6	43021.1	41742.2	40660.2
971	46540.4	46609.8	41244.7	43646.1	43198.2	39650.6	39166.4	43518.3	41159.7	39934.7
972	46468.6	45782.8	41315.2	43800.5	42108.8	39566	39366.7	43380.7	40846.5	40330.2
973	46672.6	46605	40661	43394.6	42193.7	39934.5	39583.3	43325	41643.6	40485.2
974	46743.3	45881.5	40795.4	43691	42563.4	39436.9	39001.3	43167.8	41588.7	40127.4
975	47246.7	46524.7	41660.5	43709.2	42615.2	39343	39456.5	43777.8	41690.8	40330.4
976	47590.8	46235.2	41227.5	43668.7	42872.6	39816.5	39424.6	43882.4	41402.4	41237.9
977	46653.9	46874.5	40883.7	43840.8	42791.3	39658.7	39743.2	43462.3	41172.5	40840.6
978	47155.6	45799.2	41051	44561.3	43107.5	39963	39461.6	43789.5	41237	40869.1
979	47326.8	46788.1	41267	44214.9	43159.2	40229.8	40104.5	44990	41743.3	41456
980	48212.2	47358.3	41120	44927.5	44727.5	40035.5	40865.8	44856.4	42715.3	42063.3
981	48582.6	47580.5	42757.6	45558.2	45100.8	41611.5	41735.8	46515.9	43953.1	43193.7
982	49795.4	48967.2	43193.4	46434	46042.5	41548	42528.3	46854	44481.5	43769
983	50352.4	49289.4	44441.8	46931.9	47217.8	42749.8	43407.1	46688.3	45714.9	42828.7
984	50350.7	49414.3	45062	46955.7	48085.8	43144.4	43812.1	47138.9	46272.4	43621.6
985	51415.8	50458.2	45289.4	47487.5	47898.2	43208.6	44142.1	47185.1	46358.5	43352.2
986	51840.8	50346.5	45574.4	47614.6	48320.2	44501.8	43981.9	48404.1	45997.7	44602.2
987	51194.9	50109.3	45990.8	48322	48313.9	44345.3	45036.5	47813.1	46504.7	45124
988	52145.9	49978.6	46449	47950.7	48243.9	44707.7	44648.6	47687.9	46867.2	44919.6
989	51715.4	50027.3	46126.7	47630.2	48372.9	44080	44875	47494.6	46857.9	44609.6
990	52601.2	50350.8	46291.3	48807	48351.1	44004.2	45016.5	47743.1	47336.1	44415.4
991	51950.2	50108.2	46174	47453.7	48436.3	44422.9	44872.9	47978.7	46672.7	44798.9
992	51793.9	49172.1	46206.2	47185.7	48591.5	43565	45047	47288.2	46374	44330
993	51823.4	49721.4	46094.1	47247.9	47942.8	44722	44965.7	46513.5	46269.7	44976.1
994	51614.5	49403.6	45942.5	47061.3	48045.6	43661	44495.4	47326.5	45418.9	44628.1
995	51992.7	49042	45785.8	46399.4	47546.3	43536.7	44681	46602.9	45464.9	44261.7
996	51339.2	48554.4	46077.7	47270.3	47228.6	43309.1	44389.7	46256.2	45281	42989.8
997	51096.6	48635.2	45167	47053	47328	43030.7	44198.3	46612.4	44695.7	43902.8
998	51539.3	49294.2	46046.9	46544.2	47409.6	41983.4	44208.2	46489.4	44763.2	43181.9
999	51155.1	48493.2	45593.3	46562.5	46927.9	42031	44263.1	45621.1	44157	44216
1000	50965.1	48630.2	44805.2	45858.2	46363.9	42433.7	43158.8	46082.8	44691.1	43110.1
1001	50343.6	47996	44827.3	46336	46414.6	41758.1	43089	45806.6	44567.3	42995.4
1002	49703.3	47674.3	44162.9	45490.8	46600.7	41845.3	42931.2	45663.2	44362.1	43011.4
1003	50006.6	47552.3	44213.7	45382.2	46178.5	42012.1	43221.6	45666.5	44133.3	42127.5
1004	49489.4	46768.6	43961.7	45425.3	46248	41108.9	42264.3	45648.5	44034	42478.2
1005	50047.7	47235	44182.9	45031.9	45296.7	41733.6	42271.1	45007.3	43496.6	42301.3
1006	49840.4	47096.3	44312	44853.4	45244.2	40384.2	43167.7	44650.5	43441.2	42176.8
1007	49269.9	47381.2	43675.8	45046.1	44808.6	40695.7	42126.8	44525.3	43477.9	41382.7
1008	48544.6	46586.2	43741	44673.8	45461.2	40263	42280.3	44000.3	43163.2	41499.7
1009	48940.7	46220.3	42960	44337.2	44599.6	40530.6	41278.6	44278.5	43249.1	41266.2
1010	48338.7	45479.4	42472.3	44118.6	44802.9	40208.3	41872.1	43765.5	42140.3	40279.5
1011	48754.2	45938	42770.5	43890	43645.3	39711.2	41157.9	43308.2	42269.4	40810.2
1012	48986.9	45465	43023.2	44144.2	43934.3	39638.6	40775.9	44569.1	41506.7	40957.8
1013	47799.2	45274.3	43361.6	43763.7	43582.4	39655.1	40531.3	43278.5	41822.2	40450.7
1014	47852.1	45711.9	42419.2	43669.8	43671	39524.6	40662.2	42781.5	42445.8	40258.1
1015	47894	45115.7	42812.4	43843	43576.7	39029	40797.2	43703.8	41830.8	39966.8
1016	47390.5	45345.9	42247.4	42831.3	43674.3	38993	40414.3	43782.5	42228	39807.2
1017	47613.8	45576	42411.8	43036.7	43700.6	38902	39218	43318.1	41873.3	40019.5
1018	47316.7	45258.7	41886.9	42565.9	43127.2	38646.6	39776	43309	41195.1	39981.6
1019	47158.4	45038.9	42241.1	42898.4	42923.8	38476.7	39501.1	43311.9	41480.1	40068.2
1020	46778.2	44661.1	41490	42562.8	42932	38728.6	39548.7	43358.7	41602.1	39827.5
1021	46188.9	44913.1	42270	42379.5	43141.8	38457.8	39276	42886.8	41543.4	38838.2
1022	46632.6	44647.2	42299	42156.9	42621.5	38471.6	38641.4	42914.4	41349.7	39010
1023	46536.6	44546.1	42170.8	41897	42073.2	38448.6	39269.2	42848.7	40788	38933.7
1024	46134.7	44395.5	41216.1	41791.5	42255	37813.1	39371.5	42802.6	40692.5	38646.6
1025	45825.2	44768.2	41488.6	41487.8	41174.4	38470.6	38656.2	42059.1	40340.7	38963.2
1026	45580.5	44358.1	41274.3	41370	42175.2	38462.8	38772.1	41961.7	40411.3	38913.9
1027	45837.5	44462.8	40823	41887.9	41585.1	37760.7	38974.6	42256.3	40642.8	38513.4
1028	45974.1	44506.5	41512.7	42140.5	42568	37565.4	39047.2	42065	40109.5	39059.1
1029	45600.4	44347.6	41009	40988.8	42244.9	38146.2	38298.2	41483.3	40858	38011.6
1030	45627.4	44921	40610.9	41036.2	41502.8	38005.2	37776.6	42377.3	40173.6	38275.6
1031	45277.6	44671.5	40709.4	41371.5	41092.3	38030.7	37736.4	41796.9	40792.1	38437
1032	45321.2	44063.6	40885.6	40595.3	41412.9	38580.5	37508.3	41758.5	40295.5	37867.2
1033	45046.2	43834.2	40319	40986.3	41649.9	37368.8	37787.4	41618.4	41012.1	38170.8
1034	44858.2	43976.3	40507.6	41569.6	41735.4	37630.7	38163.8	41423	40011.5	38253.8
1035	45612.4	43475.7	40401.4	41087.8	41734.7	37953	37734.2	40922	40194.8	38333
1036	45129.8	43545.5	39628.9	41188.1	41682.3	38066.6	37808.7	41145.2	40110.1	38390.7
1037	45423	43909.6	40030.2	41218.5	41189.1	37978.3	38200.3	41498.6	39878.5	38653.8
1038	45220.9	43292.5	40125.8	40633.5	41502	37989	36806.6	41594.7	40153.6	37963.4
1039	44696.4	43608	39277.3	40439.1	41461.7	37806.7	37508.4	41172.2	40316.8	38329.3
1040	44809.3	43626.2	39750.7	40831	41299.8	37297.2	37249.1	41858.3	39809.6	38537.2
1041	44954.2	43628.5	40326.3	40826.6	41894.4	37134.5	38013.2	41534.9	40166.5	38036
1042	45636	43665.4	39334.2	40525.8	41766.5	37523.8	37541.2	40874.7	40505.8	37658.3
1043	45252.6	43341.4	39928	40157.5	40937.2	37712.2	37090.8	41227.5	40504.2	37885.1
1044	45062.6	43458.5	39472.6	41139.2	40513.9	37175.3	37763.6	41291	40039.3	37844.2
1045	44901.2	43356	40027.8	41207.3	41753.7	38157.3	37656.9	41575.5	40201.2	37919.9
1046	44919.6	43682.7	40277	41107.4	41024.8	38096.6	37577.3	41690.3	40401.2	37665.8
1047	44757.7	43810.3	40121.6	42081	41110.6	38204.8	37398.9	41950	40873.3	38131.6
1048	45009.9	44420.1	40233.2	41438.4	42039.9	38566	37775.9	41130	40279.6	37988.2
1049	45114.8	44603.3	39595.4	41659	41456.8	38739.8	37461.4	42461.3	40192.3	37420.6
1050	45041.6	44356.4	39891.5	40901	41423.8	38256.3	38127.3	41758.9	40363.2	37386.7
1051	45059.4	43783.7	40400.2	42681.8	40979.9	38513.5	38196.5	42337.2	40835.3	38204.8
1052	44873.6	44515.3	39656	42003.7	41672.6	38304.4	37266	42204.8	40466	37746.4
1053	45120.5	44749	40125.9	42586	40837.3	38542.7	38064.2	42046.2	40141.6	38398.8
1054	45143.1	44336	40273.1	42813.9	40995.5	38881.8	38096	42577.3	40513.5	38024.6
1055	44462.7	44815.2	40279.4	42799.6	41624.3	39631.4	37756.3	42480.9	40401.2	37540
1056	45389.7	44709.5	40288.2	43162.6	41875.5	39149	37540.3	42612.4	40111.3	37765.7
1057	44530.1	45018.9	40326.5	43327.1	41558.1	39103.4	38307.5	42498.8	40335.7	37788.6
1058	45405.7	44656.2	40172.6	43276.9	41622.6	40035.7	38598.6	42587.8	40589.6	38096.2
1059	45573.1	44877.5	40070.1	43374.2	41618.9	39847.6	39079.1	42289.8	40442	37963.7
1060	45204.4	44482.2	40302.7	43078.9	41726.7	40197.5	37869.4	42079.2	40159.4	38283
1061	44949.9	44855.6	40057.2	42669.6	41306.3	39374.7	38644.4	42494.8	40229.1	38429
1062	44967.7	44401.9	39963.6	42383	41181.1	39508	38551.6	42323.7	39500.3	38084.3
1063	44743.4	45067.4	40302	42251.2	41057.6	40292.3	38334	41930.3	39283	38097.2
1064	44747.2	44553	40872.3	42292.7	40778	40786.9	38245.7	42325	39692	38338.1
1065	44809	45177	40264.4	42722.8	40814.2	40281.5	38496	42257.5	39906.8	38530.1
1066	44957.4	44925.3	40406	42096.8	40594.4	41104.5	39008.2	42165	39899.4	39495.2
1067	45106.7	45182.2	40393.6	42553.3	40797.4	40100.7	38371.2	41613.3	39864.7	39069.8
1068	44657.6	44586.3	40298.5	42657.1	40784.6	40545.1	39235.6	42248.8	40055.5	39725.7
1069	44620.4	44888.4	41010.8	42629.7	41248.1	39897.9	38261	41902.5	39567.2	39739.6
1070	44633.3	45164.8	40472.1	42212	40970.7	40171.5	38457.9	42006.7	39848.7	39823.6
1071	45101	45316	40469.3	42349.1	40608	40871.3	38919.6	42179.6	39720.4	39065.1
1072	45144.3	45173.6	40915	43146.8	40782.1	40427.3	38818.3	42158.7	40022.7	40116.4
1073	45127.6	44947.8	40315	42777.6	40958.5	40540.6	38655.6	41956.3	39364.5	39398.2
1074	45287.3	45076.5	40472.5	42672.9	41636.5	40555.2	38530.5	42294.3	40187.8	39911.9
1075	46113.6	44807.3	40226.7	42467.3	41766.1	41338.7	39080.2	42371.8	40430.2	40212.7
1076	45391.4	45247.2	41027.6	42824.1	41556.4	39851.5	39132.2	42689.1	40054	39905.7
1077	45673.7	44844.3	40712.3	42819.9	42353.4	40550.2	39730	42526.8	40346.1	39957.5
1078	45499.2	45624.1	40586.8	42304.9	42459.1	40836.2	39301.9	42637.1	40904.9	40213.7
1079	45992.3	45358.3	41110.9	42352.8	41936.7	41080.2	39397.2	42577.2	40893.1	40027.2
1080	45769.8	44889.7	40368.2	42480	42142.6	41215.9	39213.3	42620.5	40814.7	40664
1081	46072.7	44504.7	40979.8	42486.8	41905.8	40635.7	39420.2	42650.7	40979.8	40683.8
1082	45858.9	44596.8	40970.6	42879.9	42472	40706.7	38909.4	42801.2	41047.2	40852.7
1083	46497	45401.1	41192	43134.1	42588.1	41378	38869.8	43061.8	41552.2	41246.9
1084	46233.8	46148.7	41745.5	43736.2	43205.5	41835	39394.9	43615.7	41416.5	41203.7
1085	46778.5	46874.4	42517	44855.6	44211.8	42401	39897.4	44964.5	42079.6	41970.3
1086	48199.4	47501.2	43502.5	44991.6	44599.4	43178.4	41302.1	45406.3	43267.3	43593.8
1087	49288.8	48215.8	44210	45743.1	45560	43625.6	42197.5	46581.2	44636	43778.7
1088	49559	48915.9	45480.5	46430.9	46311.7	44485.5	44093.2	46969.5	44664.1	43758.1
1089	50500.9	48735.2	45471.2	47209.4	47548.5	44914.3	44168	47156	45790.1	44580.1
1090	51025.7	48940.1	46119.9	47272.3	46801	44702.7	44993.8	47162.9	45991.2	44137.1
1091	51487.2	49284.7	46204.8	47319.6	46238.8	45120.7	45046.4	47597.4	46445.7	44059.2
1092	51848.1	49500.9	46206.2	47530.2	48002.5	45766.8	44993.5	48015.3	46788.3	44225.3
1093	51891.6	49953.2	46517.8	48072.1	47422	45077.4	44798.1	47448.5	47190.8	44702.5
1094	51324.6	49369.4	46789.3	47152.8	47286.1	45225.9	45334.2	48014.6	47005.7	45001
1095	51284.7	49214.3	46625.5	47070	47836.7	44978.5	44770.8	47719.6	46166.6	44853.3
1096	50902.9	48766	46789.2	47001.6	47648.3	44791.2	45262.7	47280.3	46526.3	45119.8
1097	50994.4	49397.3	46691.2	46821.3	47032.4	44447.4	44802.8	47466.9	46386.3	44532.6
1098	50744.6	48641.9	45986.9	46092	47248	44682.8	44251.3	47111.3	46522.3	43607.2
1099	50392.3	48563.7	46444.6	46867.5	47811.2	44069	44285	46993.9	46134.9	44446
1100	50249.8	48868.3	45851.4	46871.2	46832.5	44279.5	44565.7	46902	45661	44560.8
1101	50278.2	48766.2	45451.1	46288.3	46559	43681	44147.9	46492.9	45380.5	44187.7
1102	50062	48749.1	45747.1	45838	46644.4	43531.3	44043.6	46718.5	46063.3	43254
1103	49453.8	48076	45219.8	46478.4	46910	43259.6	43506.8	45892	44984.5	43626.4
1104	49844.7	48280.1	45003.9	45607.7	47088.7	43945.1	43462.3	46002.3	45187.3	42675.9
1105	49300.4	47603.5	44747.7	45497.7	46860.9	43476.2	43052	46477.7	44767	42994
1106	49284.2	48223.3	44388.8	45756.9	45683.6	43619.6	43107.9	45807.5	44216.1	42073.3
1107	48779.6	47695.4	44548	45623.7	46103	42777	42791.1	45315.8	44558.6	42904.1
1108	49005.2	47346.9	44258.8	44511.3	46350.4	42788.6	42416.2	45569.3	44235.3	41862.8
1109	48813.7	46509.9	43722.2	44597.5	45640.5	42840.5	42792.2	45319	43691.6	42188.9
1110	47978.3	46791.5	43631.1	44564.5	45450	42047.2	41644.7	44988.1	43762.1	42056.5
1111	48175.2	46551	43565.7	43877.3	45517.5	42689.4	41783.8	44925.4	43609.3	41344.1
1112	48806.9	46318.7	43244.1	43397.2	45385.6	42550.8	40841.5	44424.7	42585.9	40762.4
1113	48128.7	46741.6	43002	43307.7	45109.6	42365.2	41504	43823.1	42852.6	41496.8
1114	48002.5	45958.2	43190.8	43122.8	44608	41880	40820.2	43903	42567.6	40869.3
1115	47596.8	46222.5	42251.3	43189.7	44450.7	41567.5	40557.8	43777	42324.6	40793.1
1116	47284.1	46415.3	42347.6	43300.6	44393.3	41721.2	41684.5	43600.7	42113	40965.1
1117	47047.9	45189.7	42816.5	42683.7	45164.6	40913.4	40460.4	43544.6	41922.7	39855.8
1118	46640	45708	42241	42655	44714.3	40752.5	40511.3	44059.3	42059.9	40483.9
1119	46725.8	45436.9	41886.2	42827.4	44158.5	40786.2	40012.8	42726.7	41602.2	40031.7
1120	46665.2	45596	41725.3	43268.5	43957.4	41077	39974.9	43107.2	41401.4	40427.6
1121	46472.9	45643.3	41690	43448	43573.6	40042.1	39819.3	43002.8	41271.3	39875.4
1122	46352.4	45692.7	41900	42320.8	43600.6	41090.8	39721	42428.7	41474.8	39866.9
1123	45893.8	45200.2	41603.2	43007.2	43220	41081	39881.7	43258.6	41295.3	39800.8
1124	46061.6	45620.3	42494.2	42903.7	42954.8	39907.8	39505.3	42398.2	40959.7	39504.1
1125	45852.1	45420.6	41549.4	42012.3	43147.5	39264.5	39603.6	42094.5	41013	39750.2
1126	45712.9	45125.3	41126	41844.9	43014.8	39827.1	38716.6	42068.3	40827.5	40347.1
1127	44906.6	45047.3	40288.4	41716.7	43168.5	39746.2	38590.4	42380.1	40854.8	39173.5
1128	45431.6	45172.6	41016.3	41454.1	42613.3	39065.3	38580.2	41605.3	40264.3	39429.3
1129	44983.9	44044.2	40898.1	41105.7	42338.8	39202.1	38491.3	41621.2	40358.7	38737.5
1130	45201.8	44623.1	40914.5	41357.8	42499.1	38825.8	38809	41370.4	40587.9	38670.8
1131	44810.1	44567.9	40904.7	41163.9	43332.6	39000.5	38180.5	41351.3	40686	38951.8
1132	44515.7	44128.1	40804.8	41452	41467.5	38897.4	38686.2	42067.7	40249.4	38491.6
1133	44749.2	44288.6	40691.9	41473.3	41799	38313.2	38011.8	41647.4	40404.5	38534.9
1134	44214.4	44233.7	40370.4	41299.3	41040	38276.8	38410.6	41368.8	40981.3	38721.6
1135	45119.4	43834.5	40004.3	41218.3	41734.6	38274.9	38570	41130.5	40396.4	38948.8
1136	44487.3	43997.7	40151.9	41441.4	41444.8	38597.8	38002.6	41294.1	40182.5	38726
1137	44132	43914.9	40031.6	40856.7	41304.8	38110.1	37825	41141	40439	38352.8
1138	44642.7	44217.4	40412.3	41246.5	41825.3	38008.3	37990.7	40825.3	40465.5	38680
1139	43983.1	44544.6	39686	40328.1	41177.8	37910.3	37970	41850.7	40327.5	39098.2
1140	44518.9	44367.8	40040.9	40800.6	41259.2	37778.3	38087.8	41708	40915.6	38623.2
1141	44480.1	44385.2	39704.4	40911.2	41198	37241.6	38203.6	41374.9	40226.9	37855.3
1142	44410.3	44208.8	40216.4	40901.8	41568.7	38179.8	38031.5	41300	40256.5	37836.7
1143	44324	43962.9	39778.6	40492.6	41273.1	38026.8	38221.4	41864.3	40137	37600.3
1144	44347.5	44004.7	39776	40620.5	41268.2	38498.6	37519.5	41834.3	39659.9	37979.2
1145	43817.7	44460.4	39538.9	40727.1	40770.6	38513	37487.5	42820.3	39470	38125.5
1146	43995.6	44157.8	39721.2	40954.1	41368.8	38791.2	37601.3	41573.3	40508.7	38806.2
1147	43994.4	44719.7	39888.2	41047.8	41359.6	38502.8	38161	42595.8	40294.7	38704
1148	43757.4	44754.2	39489.4	40249.7	41294.2	38180.8	37760.5	42347.5	39690.9	39158.4
1149	43975.4	44375.2	39313	40693.9	40932.5	38574.2	37374	41853.1	39553.3	39184.9
1150	43948.5	45309	39502	40745.2	41312.7	37940.2	37717.6	42353.7	40099.8	39120.4
1151	44181.4	44715.8	39360.5	40597.3	40801.2	38744.8	37661.4	41339.3	39347.2	39641.3
1152	43439.3	44345.3	39382.1	40680	41414.5	38314.7	37595.4	41763.8	39601.4	39309.1
1153	43491.3	44524	38782.4	40800.3	40827.6	37984.8	37407.1	42159.1	39474	38842.9
1154	43820	44430.5	38942.1	40668.5	39631.1	38210.1	37661.9	41565.6	39581.8	39588.6
1155	43972.8	44410.7	38700.3	40241.1	40911.7	37692.4	37086.1	41998.3	39965.2	38564.3
1156	43772	44813.5	38604.2	40345.4	40690.4	37778.8	38309.2	41674.5	39339.1	39463.3
1157	44359.4	44355.6	39645.5	40437.3	40836.1	37535	37738.6	41056.4	38983.3	38780.4
1158	44296.2	44127.6	38397.8	40477.9	40974.3	37368.5	37849.3	41949.8	39536.1	38129.6
1159	44181.2	44310	38935.8	40453.3	41092.4	36944.8	36902.9	41884.3	39893	39657.5
1160	43776.7	44703.6	39519	40637	41229.2	37295.9	37846.2	42309.5	39531.5	39525.7
1161	43890.8	44467.2	38981.9	40587.1	40607.4	37874	38338.6	42397.2	39500	39000
1162	43779.2	44286.5	38649.1	40579.4	40847.8	37507.1	37582.1	41453.4	39745	39262.6
1163	44454.6	44529.7	38698	40802.1	40741	38184.2	37461.5	41886.2	39316.8	38421.3
1164	43920.1	44528.1	38715.9	40749.6	41050.8	37630.6	37362	42001	39526.7	39167.5
1165	44384.2	44342.3	38580	41229.3	40620	37784.2	37466.8	41481.6	39544.1	38731.8
1166	44330.4	44312.3	38736.6	41282	40997	37318.1	37530	41450.7	39265.7	39060.1
1167	44024	44437.5	39016	41501	41273.3	37550	37995.8	42071	38844.2	38183.8
1168	44535.4	44185.2	39396.3	41217.9	40888.8	37649.7	37763.3	41403.4	39585	38864.9
1169	44134.4	43959	39568.3	40988.7	40993.2	37581.3	37482.3	41382.7	39544.4	38745.4
1170	43933.1	44681.7	39244.3	41322	40715.2	37163.4	37786.8	41468.9	39703.2	39442
1171	44109.4	44049.3	38713.8	41358.9	40686.9	37311.2	38005.5	41283.5	39438.8	38571.7
1172	44269.5	44737.6	39034.3	40892.7	40931.9	36702.7	37617.4	42262.6	39216.5	38638.5
1173	44257.1	44274.2	39501	41289.7	40619.6	36988.1	37520.9	41284.2	39179.6	38442.3
1174	44586.4	44266.8	38982.8	40793.5	40826.7	36673.6	37882.1	41636.5	39357.4	38495.1
1175	44540.6	43492	38611.7	40770.7	40874.8	37265.8	38348	41506.3	39621.5	38565.5
1176	44283.9	43792.1	38717.8	40813.8	41003.4	36924.5	38356.8	41368	39290.5	38458.9
1177	44269.3	44488.7	39302.3	41448.6	40785.2	37422.3	38205.4	40926	39230.1	38910.2
1178	44202.4	44022.8	38946.6	41249.8	41229.4	37169	38336.3	41391.5	39300.5	39195.9
1179	44135.7	44092.3	39257.6	41071.4	40518.2	37094.1	37687.2	41387.5	39299.1	38380.6
1180	44209.3	44076.1	39155.8	40998.3	40675	37155.5	37988.6	41143.9	38789.5	38666.7
1181	44033.5	44310.6	39424.5	41213.1	40789.9	37368.8	37956.9	40978.4	39044	38490
1182	44527.5	44401.8	39138.4	40743.1	41439	37328.7	38054	41722.2	39862.4	38995.9
1183	43982.9	44727.9	39182.8	41598.8	41114.7	37329.5	38317.4	42037.7	39167.9	39110.5
1184	44592.1	44402.8	39393.1	41228.7	41203.7	37017	38756	41217	39623.7	39577
1185	44509.5	44295.2	38833.6	41082.7	40292.2	36560.8	38869.9	41272.8	39405.9	39508.6
1186	44493.5	45065	39020.9	40949.3	41071.7	37357.4	38319	41715	39848	39422.6
1187	44722.8	44194.3	39515.9	41064	40908.1	37759.7	38049.5	41750.9	38934.8	40070.7
1188	44643.7	43754.4	39653	40749.1	40312.8	37049.6	38288.5	41829.8	39323	38837.6
1189	44491.1	44563.7	39515	41169.6	40643.4	38058.7	37645.8	41118.6	39857	39128.7
1190	44308.1	44345.5	39181.2	40802.8	41410.4	36873.6	38239.6	41793.7	39834.9	40305.7
1191	45098.6	45213.4	38879	41396.5	41850.9	37217.2	38627.8	41246	39707.9	40110.5
1192	45274.3	43750.2	39792	41838.7	41572.7	37207.9	38561.8	41421.7	39529.6	39557
1193	44740.4	44438.2	39872.2	41327.7	41842.7	36898.8	38488.5	41507.5	39974.7	40821.5
1194	45532.8	44013.2	40108	41257.7	41966.7	38220.8	39366.5	41945.5	39767.8	41127.7
1195	45172.7	44388.4	39686.4	41937.6	42326.6	38189.9	39774.6	42959.5	40169	40878.9
1196	45767.4	45521.8	41338.3	41432.9	42720.9	38594.5	40833.2	43258.3	40094.8	41671.3
1197	46602.3	45973.8	41971.1	43378.6	44237.3	39933.6	41134.9	44220.9	41324.8	42796
1198	48074.2	47630.3	43525.1	44132.7	45373.9	40573.7	42279.3	45880.6	42380.3	42918.9
1199	49293.4	48154.8	44255.2	44419.3	46511.1	41272.8	43371.2	45445.3	44040.4	44314.6
1200	49695.7	48846	45252	45755.9	46562.2	41554.5	44581.5	46624.6	45186.5	43890
1201	50753	49360.3	45534.6	45849.1	46881.8	42181.7	44692.4	45788.2	45789.7	44057
1202	50500.7	50551.2	45920	46298.9	46903.3	42305.3	45007.5	46517.1	46518.6	44530.6
1203	50966.1	49550.8	46314.5	46226.1	47372	43053.3	45492.4	46608	46216.1	43853.7
1204	50616	50025	46914.3	46035.8	47432	43295.5	44999.7	46550.1	46641.3	44576.4
1205	51151.5	50468.1	46447.9	45899.9	46841.9	43370.3	45286.5	47358.6	47210.2	43980.5
1206	50939.9	49848	45814.1	45263.2	47424.4	42330.3	45121.1	47228.2	46744.9	44490.1
1207	50685.9	49839.5	45814.3	45991.5	46959.8	42550.8	45205.5	47229.8	46518.5	44611.8
1208	49604.1	49048.5	46429.4	45253.1	46980.5	42171.9	44761	47005.3	45865	44640.4
1209	50109.3	48598.2	45551.1	45982.6	46150.3	42433.9	43861	46465.2	45706.1	43271
1210	50024.5	48329.5	45453.4	45313.1	46002.8	41863.5	44647.6	46561	45421.1	43555
1211	49345.4	48619.3	45075.9	45058	46532.4	42410	43402.7	46189.1	45937	43390.4
1212	49440.4	48615.3	43775.7	45096.2	46109.3	41023.8	43813.7	45614.5	46231.3	42715.4
1213	49238	47841.1	44336.1	44399.1	45663.3	41306.3	43228.9	46078	45549.1	42470.5
1214	49292.6	48017.2	44504.1	44691.9	45778.8	41104.2	43676.7	44762	45425.7	42777.1
1215	49602.5	48241.3	44452.8	44122.8	44960.4	40918.7	42882.6	44246.5	45224.5	42004
1216	48537.9	47368.1	43988.4	43524.8	45752.6	41122.8	42400.5	45162.9	45082.1	41781.9
1217	48534.8	47540.3	43582.4	44079.3	44760.3	40975.8	42820.7	44086.2	44710.1	41951.7
1218	47274.6	47892.5	43207	43581.3	44645.5	40830	41375.6	44520.3	43970.5	41833.4
1219	47781.7	48007.2	42937.3	43751	44932.5	40612.2	41459.9	44512.3	44515.5	41236.1
1220	47671.3	48016.7	42575.2	43973.9	44803.9	40700.6	41753.5	43808.1	44002.6	41787.4
1221	47506.9	47968.4	42379	43339.2	44216.5	40989	41449	44295.7	44215.3	40805.2
1222	47420.7	47042.8	42552.5	43614.7	43966	41184.7	41303.8	43803.6	43989.6	41509.6
1223	46904	47291.6	42754.9	43949.2	44284.2	40493.5	40953.1	44551	43115.4	40851
1224	46623.9	48197.1	42223.5	43547.2	44151.9	40419.2	41416	44076.2	43246	40140.7
1225	46684	46997.8	41569.9	43258	43995	40400.4	41527.7	44222.6	43082.5	40492.6
1226	46703.6	47483.6	42144.5	43303.6	44039.3	40635.3	41145.7	43361.6	42908.3	39776.6
1227	45631.5	46862.8	41456.4	43287	43692.2	40035.3	41004.4	43031.1	42041.8	40097.8
1228	45863.1	46930.3	41471.8	42835.9	43327	39659.3	40759	43317.9	42583.4	39837.4
1229	45796.2	47231.1	41534	42712.9	43540.1	39761.2	40467.3	42263.2	42289.3	39584.4
1230	45760.9	46209.2	41401.6	42731.5	43163.6	39684.7	39922.5	42778.5	42692.2	39773.2
1231	45981.2	47296.8	41247.9	42072.2	42842.7	40099.7	40054.3	42343.2	41639.3	39772.8
1232	45100.7	46809.9	40344	41835.1	42361.8	40076.4	39970.5	42643.6	41519.3	39534.8
1233	45547.4	46395.3	40214.4	42295.7	41994.7	40385.1	39542.4	43237.3	41624.5	39560.1
1234	44782.2	46208.7	40037.3	41733.9	42526.9	41035.2	39314.9	42578.8	41545.3	39347.6
1235	45455.2	45870	40202.6	41625.7	42720.9	40847.5	38885.6	42848.5	41414.3	39263.4
1236	44522.2	45907.7	40034	41735.5	42625.8	40876.8	38858.9	42556.8	41422.3	39100
1237	44709.4	45912.1	40255	41618.3	42361.7	40378.6	39161.6	43702	41435.3	38585
1238	44609.6	45458.6	40195.6	42196.4	41867	40665.9	38475.1	42816.7	41881	37878.1
1239	44638.2	46054.9	40235	41279.3	42629	40300.6	38810.8	42311.5	40994.8	38225.5
1240	44305.2	45212.2	39974.2	41480.5	42236.2	39880.2	38535.3	42291	41306.5	38202.6
1241	44607	45103.3	39734.5	40722.4	41725.9	40455.4	38499.2	42892.7	40469.4	37901
1242	44767.7	45131.1	39918.2	41137.1	42463.2	40207.2	38265.5	42878.8	40734.4	37868.4
1243	44507.2	44962.4	39869.8	41014	42069.9	40162	38131.4	42850	40410.9	37902.1
1244	44444.2	44799.5	39459	41895.7	41781.4	40098.7	37839.2	41858.1	40569.2	37922.6
1245	43928.5	44027.7	39089.9	41148	41099	40024.5	38177.3	42345.6	40301.7	37584.1
1246	44081.2	44389.2	39627.7	40582.5	41038.6	39959	37988.7	41915.2	39532.8	37994.6
1247	43742.9	44469.1	39032.3	40979.9	41773.1	39881.6	37607.7	42236.5	40708.7	37755
1248	43740.9	43740	38808.1	40561.3	40863.4	39707.7	38067.6	42094.6	40173.3	37907.7
1249	43709.3	44008.7	39330	40986.2	41542.1	39643	38332	42448	40608.7	37974.8
1250	44003.4	44825.7	39248.5	41156.2	40762.9	40036.7	37600.2	41426.2	39754	37952.9
1251	43279.9	44025.1	38838.9	40312.9	41529.3	39756.2	38003.5	42353.7	39400.5	39160.5
1252	43074.1	44126.2	38346.3	40698.3	40577.3	40291.3	37530	41499.8	40152.5	38503.6
1253	43686.5	44172.8	39407.5	40331.2	41341.4	39862.1	37318.5	42502.1	39628.4	38310.7
1254	43831.3	43725.3	38557.9	40452	41687.4	39860.7	37655	42078.2	39547	38077.9
1255	43616.2	43672.7	38536.6	40731.6	40987.5	39750.3	37387.4	41690.2	39044.5	38883
1256	43898.7	43613.2	38655.1	39881	40473.9	39888.3	37402.1	41230.1	39578.3	38480.9
1257	43422.5	43528.7	38964.4	39873.5	40841.5	39309.1	37658.8	41419.7	39323.7	37970.8
1258	43626.2	43165.6	38488.5	40306.2	41421.1	39370.1	37335.1	41651	39610.5	37723.9
1259	43198.6	43471.2	38498.5	40239.5	40154.4	39172	36795.3	41141.2	38830.1	37939.4
1260	43895.5	42657.1	39140.2	39928.2	40924.6	39951.8	37193.4	41286.1	38607	37825.2
1261	43787.1	42658.3	38296.5	39217.5	40493.4	39332.8	37347.4	41530.1	38190.5	37748.9
1262	43005.9	42653.8	38508.3	39392.8	40339.2	39219.9	37209.1	41229.7	38192.2	37549.8
1263	43129.3	42488.2	38382.7	39643.6	40165.6	39503.3	37030	40952.2	38165.9	37510.4
1264	43234.9	42276.9	37923.7	39276.8	40565.1	38874.8	37303.2	41268.2	38251	37934.2
1265	43167	42851.1	38880.2	39933.6	40262.6	39238.8	36697	40895.2	38077.9	37620.9
1266	43311.6	42692.1	38977.6	39430.3	40867.4	39296.6	36766.5	40820.8	39113.7	37971.1
1267	43088.5	42107.9	38280.4	39255.5	40085.7	39334.2	36812.7	41219.2	38537.5	38224
1268	43419.3	42902.2	38088	38976.3	40222.8	38828.8	37231.4	41129.5	38404.3	38073.5
1269	43139.6	42054.6	38966.8	39109.4	40730.3	39352.2	37588.3	41187.7	38569	38129
1270	42712.6	42287.5	37609.8	39165.7	40716.4	39398.7	37125.2	40510.4	38348.5	38001.8
1271	43276.6	42995.2	38257.6	39734.2	40736.1	38513.4	36650.4	41205.4	38506.7	38563.6
1272	43209.7	42559.5	38057	39196.7	39915.9	38883.5	36930.3	40942.2	38826.7	38025.7
1273	42701.9	42424.7	38898.3	39138.8	40348.7	39061.3	37051.6	41300.8	38409	38134.1
1274	42881.1	42804.1	39481.8	39715	40416.1	38614.6	37306.7	40762.3	38150.7	38209
1275	42814	41981.4	38439.2	39181.3	39895.8	38347.8	37258.7	41070	37931	37741.8
1276	43002.5	42232.2	38869.5	39108.3	40409	38760	37612.2	40910.4	38154.8	38403.1
1277	42882.3	42367.4	38746.6	39635.9	40005.7	39108.7	37086.9	40335	37865.3	37929.3
1278	43821.9	42655.5	38737.9	39309.8	40434.4	39086.7	37808.1	41035.3	38353	38081.3
1279	43593.4	42324.2	39479.9	40042.6	40105.4	38823.4	37032.2	40938.2	38629.1	37853.1
1280	43261.6	42567.6	39360.2	40093.1	39433.7	38835.6	37456.1	40735.2	38474	38557.2
1281	43120	42159.3	39941.1	39933.6	40203.3	38308.9	36878.3	40758	38687.8	38122.9
1282	43560.1	42805.9	39679.3	39451.6	39766.5	38499.7	37317	40881.4	38273.8	38309.5
1283	43509.1	42552	38778	39846.7	39943.7	37953.7	37496.6	40952.4	38595.2	37661.8
1284	44199.4	42563.4	40243.2	39688.8	40618.8	38499.5	37136.5	40864.4	39511.9	37937.3
1285	44024.9	43005.6	40107.7	39480.4	40240.5	38019.5	37418.2	40540.3	38871.7	38018.2
1286	44007.5	42564.8	40079	39985.5	41002	38822.9	37029.1	40990.2	39115	38908.8
1287	44038.4	43282.5	39144.6	39798.1	40894.2	38296.8	37151.4	40927.3	38809	38450.6
1288	43811.2	42680.4	39632	39898.6	40531.9	37959	36808.7	40708.2	39366.3	38360.6
1289	43696.1	42634.7	39494.2	39133.5	40576.8	38262.8	37554.2	41569.2	38895.5	37901.5
1290	44389.4	42637.2	39773.2	40069.2	40735.6	38775.6	37484.5	40781.7	38910.8	38562
1291	44195.7	43031.2	39958.3	40095.3	40531	38502.6	37708	41755.3	39030	38419.3
1292	44226.8	42887.4	39643.6	40032.9	39971.9	38739.3	37550.9	41720.9	39347.2	39222
1293	43933	43026.5	39913.1	40213.8	41307.6	38571.8	38891.7	41207.2	39811.3	38350.9
1294	44561.5	43159.6	39658.9	40545	41274.6	39023.8	38420.3	41834.4	39381	38954.7
1295	44614.9	43317.7	39613.2	40043.6	40921.1	38769.3	38809.9	41933	39367.3	38739.6
1296	44440.6	43418.7	39958.3	39877.1	41329.1	38788.6	38650	41617.3	39838.6	39384.7
1297	44448.5	43531.5	40869.4	40501.4	40564.8	39416.4	38581.4	42052.2	39623.9	39502.4
1298	44162	43112.5	39988.3	40434.8	41400.3	38723.9	38516.8	41705.3	39872	39442.9
1299	44053.3	43526.9	40193.9	40734.1	41219.7	39292	38090.8	42431.4	39940.7	39469.1
1300	44974.4	43861	39980.9	40749.3	41678.8	39373.1	39250.4	42596	40641.4	39620.8
1301	45352.1	44157.5	41020.4	41393	42292.6	39821.1	39465.4	43552.5	40469.2	40331.8
1302	46115.1	45488.7	41932.3	42076.4	42875.2	40780.3	40416.6	44634	41708.1	40911.9
1303	46885	46446	43151	42873.7	43887.4	41847.9	41247.8	45340.4	42574.4	41554.2
1304	47531.9	47135	43685	43988.5	44013.2	42880	42293.9	46060.1	44214.8	42639
1305	48054.7	47658.4	43607.6	44348.8	45382.8	42335	42918.6	46135	43965.4	42512.9
1306	48714.3	48142.5	43710.8	44312.6	45821.6	42708.5	43566.9	46208.7	44707.7	42723.2
1307	49238.6	48489.3	44940.6	44432.7	44800.1	43059.9	44040.4	47112.8	44474.4	43526.5
1308	49224.7	48479.8	45382.6	44927	45605.7	43339.2	44113.6	46755.5	45460.7	43802.2
1309	48895.2	49528.2	46020.8	45517.2	45654.5	43347.9	44211	46647	45951.3	43278.3
1310	49538.3	49036.6	45170.6	46506.8	46085.8	43514.9	43584.9	46645.7	45954.4	43869.6
1311	49072.2	49656.9	44592.8	46303.3	45661.1	42944.2	44091.5	46294.5	45231.3	43409.7
1312	48947.5	49143.3	45085.1	45980.7	46218.9	43065.3	43355.8	46254	45870	43864.7
1313	48652.6	49254.5	44883.9	45810.3	45404	43000	43580	46694.8	45719.7	43813.5
1314	49046.2	49637.4	44538	45571.5	45105.2	43016	43676.3	46270.3	45136.3	43240.4
1315	48735	49348.8	44388.8	45388.8	45311.6	43500.8	43571.9	46117.1	44790.1	43647.1
1316	48643.4	48661.3	44446.4	45152.6	45578.4	43141.9	42498.4	46443.2	45224.7	43017.4
1317	48577.6	48402.6	44493.8	45269.3	45105.9	43498.6	42544.4	45643.2	44839.7	42830
1318	47927.5	48002.2	44015.4	44726.6	45534.8	43655.4	42432.3	45332.4	44184.5	42526.2
1319	48246.4	48089.8	43797	45128.7	44520.3	43224.6	42287.7	44969.3	45126.2	42208
1320	47904.9	48277.2	44128	44281.5	44345.1	42950.2	42104.7	45654.6	43576.7	42139.4
1321	47795.6	48265.8	43311.9	44151.6	44432.5	42699.4	42031.5	45102.7	44040.7	41906.2
1322	47607.5	47409.2	43158	43956.1	43383	42705	41954.4	45120.6	44044.2	41946
1323	47195.9	46468.7	42972.9	43457.1	43542.6	41652.8	41184.6	44154.1	44196.1	41050.3
1324	47306.7	45988.2	42604.6	43175.4	44157.5	42545.4	40666.1	44200	43175.7	41845.8
1325	46551.4	46506.5	42139.8	42869.1	43269.2	41548.5	41022.5	44176.4	42603.5	41698.6
1326	46031	46254.7	42594.8	42750	42575.4	41488.3	40525.4	43982.7	43270.7	40529
1327	45868.5	45915.3	41613.4	42575.3	42561	41532.9	41118	43493.3	43276	40429.5
1328	46263.9	45449.3	41923.1	41811.9	42873.8	41353	40018.9	43224.4	43272.6	40947.6
1329	45628.8	45750.8	41580.4	42300.7	41949.3	40337.9	39595.7	43289.6	42881.3	40238.9
1330	45107.2	45319.3	41421.6	41744.9	42385.1	40858.5	40188.3	43017.8	42846.5	40855.5
1331	45459.3	45212.8	41048.3	41831.2	42437.2	40225.6	39250.1	42833	42585.9	40192.1
1332	45160.8	45107.2	41314.2	41537.3	42184.8	40226.8	39806.2	42289.3	41719.3	40810.3
1333	44720.1	44654.1	40899.4	40874.5	41269.2	40623.9	39316.9	42101.8	40852.9	40484.1
1334	44651.6	44626	40198.4	41119.1	41050.2	39726.5	38681.8	41653.9	41153.3	40563.5
1335	44726	44456.1	40472.8	41467.5	40861	39500.9	39357.1	41300.3	41413.9	40048.8
1336	44502	43829.9	39437.1	40263.8	40523.5	39655.5	38957.8	41041.6	41328	40206.1
1337	43793.9	44347.6	40178.7	40480.2	40383.6	39239.5	38806.2	41981.2	40835.2	39360.5
1338	44134.1	44002.4	39991.1	40601.6	41211.3	39327.7	39061.5	41326.7	40895.6	39692.2
1339	43499.9	43393.1	39712.1	39957.4	40351	38834.4	39286.4	41497	40738.3	40356.6
1340	43803.1	43615.8	39662.1	39629.3	40244.8	39233	38964.9	41216.4	41270.4	39558.7
1341	44013.3	43372.9	39934.9	39835.9	39539.3	38498.3	38564.8	41197.1	40370.4	39113.9
1342	43202.8	43158.2	39835.5	39797.2	39111.4	38465	37861.8	40749.8	40554.6	39609.2
1343	43787.7	42773.6	39842.8	39757.3	40035.1	38557	38723.3	40940.3	40055.3	38451.3
1344	43600	42950.3	39853.2	39616.2	39559.8	38455.2	37759.5	41061.8	40382.7	39226.4
1345	43336.3	42861.8	39487.5	39386.8	39478.1	37937.5	37708.8	40517.8	40364.5	38589.1
1346	43799.6	42222.8	39354	38985.9	39592.2	37635	38018.6	40578.5	40051	39033.6
1347	43439.2	42564.2	39445.8	38906.3	39875.4	38226.4	37631.5	41211.3	39485.5	39261.5
1348	43283.7	42350.9	39159.9	38717.6	39341.9	38139.7	38246.3	40468.8	39301.2	38504.7
1349	43310.4	42484.5	40200.4	39506.4	39527.8	38018	38482.3	41085.3	39920.7	38698.1
1350	43322.3	42424.5	39110.1	39082.9	40066.9	37425.3	37929.7	40516.5	39536.7	38488
1351	43758.1	41707.3	39346.6	38026.6	39301.2	37910.4	37324.8	40281.5	39218	38775.6
1352	43133.8	42106.2	39044.2	38133	39298.8	36954.3	37455.6	40356.8	39533.4	38423.6
1353	43419.4	42414.7	39210.6	38589.4	39117.5	37410.7	37576.5	39917.1	39476.5	38073.1
1354	43490.6	42334	39629.3	38268.5	39381.4	37331.7	37731.3	39806.5	39399.2	38175.2
1355	43703.4	41012.4	38971.3	38399.3	39436.1	37540.5	37305	39767	39064.3	38273.5
1356	43230.1	42404.1	39050.7	38349.5	39525.7	37064.3	37830.4	40241.1	39441.8	38310.7
1357	43522.2	41518.4	38819.1	37604.4	40021.2	37250.8	37330.1	39532	39105.5	38257.6
1358	42839.6	41516.5	39182.3	38550.9	39253.1	36708.2	37499.7	39780.5	38720.5	38314
1359	42829.1	41702.9	38991	38278.3	39158.4	36610.7	37005.5	39631.7	38569.4	38109.6
1360	43852.9	40915.6	39212.3	38125.3	39785.4	36487.7	37694.4	39715.3	39443.7	38092.2
1361	43509.2	41248.6	39328.7	38368.3	39923.8	36154	36959.2	39943.4	38783.7	38545.5
1362	43680.9	41226	39313.4	37793.7	39859.2	36588.3	37571.4	40464.7	38695.7	37182.5
1363	42537.3	41534.2	38609.4	38162.8	39917.9	36294.6	37031.4	39798.6	39003.4	37895.4
1364	43151.7	41288.8	39923.5	38076.1	39020	36338	37876.3	40089	39224.3	37338.8
1365	43197.4	41532	39206.3	38166.2	39820.3	36207.7	36808.2	39913.5	38103	38007.1
1366	43296.4	41086.1	38735.2	38130.9	39606	36273.3	36630.3	40005.7	38336.6	37558.1
1367	43303.1	41619.5	38500.6	38593.7	39653	36527.5	36994.5	40292.3	38641.5	37071.8
1368	42786.7	41328.7	38915.7	37707	39678	36199.6	36793.1	39342.3	38720	37942.7
1369	43232.2	40942.8	38008.8	37223.4	39465.5	36205.8	37043.3	39012	38643.5	37791.7
1370	43290.8	41781.7	39010.8	37846.7	39503.9	36620.4	37190.5	39756.1	38658.5	37102.9
1371	43149.9	41615.9	38700.7	37775	39043	36308.3	37138.8	39028.2	38400.1	37423.9
1372	43095.2	41499.2	38080.3	38361.3	39370	36951.8	37215.6	39735	38915.8	37478.3
1373	43202.4	41509.1	38623.6	37852.7	39629.3	36142.2	36996	39121	38384.3	37883.2
1374	43343	41015	38247.2	37654.9	40178.5	36087	37123.7	39070.3	38342.8	37541.5
1375	43512.6	41650	39770.3	38029.9	40262.5	36240.9	37421	39857.5	38120.1	36772.1
1376	43265.2	41563.5	37846.1	38109.5	39813.6	36201.8	37266.8	39497.2	38556.8	37026
1377	43475.2	41650.9	38325.2	37967.5	40429.4	36150.6	37136.4	39680.3	38894.4	36963.8
1378	43553.6	41868.8	38152.7	37890	40134.7	36594	37224.1	39192.9	38691.8	37398.8
1379	43228.7	41040.9	38613.7	38245.9	39988.8	35777.3	37160.6	39728.3	38411.5	37565
1380	43868.6	41611.8	39115.7	37705.9	39319.5	35817.3	36568.4	39227.3	38304.8	37200
1381	43737.9	42187.6	38906.9	37725.3	40364	35389.4	37559.1	39490.1	38499.6	37496
1382	43723.3	42301.1	38638.1	39002.2	40133.7	35607.2	37937	39582.1	39174.1	38093.3
1383	43688.9	41773.4	38446.9	38853.1	40380.4	35799.2	37506.9	40161.1	38917.3	37545.5
1384	43214.9	42559.3	38589	38299.8	40296.9	36412.3	37519.6	40482.3	38898.2	37202.4
1385	43387.8	42110.7	38753.8	38233.4	40117.5	36235.2	37492	39890.5	39298.3	37432
1386	43153.1	42322.2	38393.3	38796	41054.2	35952.7	37447.3	40232.2	39189.2	37180.1
1387	43428.3	42533.9	39269.2	38054.7	40826.3	35807.3	37164.5	40222.7	39282.3	36779.7
1388	43032.5	42649.3	39151	38404.5	40600	35439.3	37192.9	40754.4	38980.3	37879.1
1389	43268.1	42211.2	37931.8	39021.1	40486.9	35915.7	36860.4	40661	38894.2	37501.5
1390	43808.6	42940.4	39086.3	38958.5	40077.9	35937	37541	40717.3	38860.6	37905
1391	42924.5	42371	38919	38728.5	40506.1	36032.8	37564.2	40876.7	39283.5	37784.7
1392	43304.9	42604.5	39376.2	38432	40739.1	35820.6	37590.6	41029	39455	37754
1393	43526.9	42945.7	38764	38820.8	40991.6	36058.8	37301.2	40878.5	39647.9	37671
1394	43377.5	42948.8	38959.3	38812.6	40843	35875.2	37689.2	40894.9	39259.6	37795.4
1395	42903.5	42653.1	39406.6	38786.6	41294.1	36319.8	38202.3	41599.4	39532.9	38263
1396	43126.6	43042.9	39498.5	38941.1	40835.1	35783.9	36807.6	41627.4	39809.5	37899.3
1397	43818.9	42445.1	39800.2	39315.2	41104.5	36350.6	37140.1	42081.2	40200.3	38369.4
1398	43224	43687.3	40020.4	39650.3	41585.5	36222.7	37588.7	41320.5	39710.7	38106.9
1399	43492.2	43338.9	39051.4	39419	40642.7	36445.2	37907.1	42069	39482.9	37948
1400	43471.1	43151.9	39493.3	39040.1	41501.9	36491.7	37521.4	41516.7	39775	37999.8
1401	44250.5	43242.3	39457	39031.6	40774.7	36218.6	38473.6	41791.2	39808.3	38675.2
1402	43481	42912.7	38897.8	39184.4	40945.8	36007	37632.3	41337	39721.3	38548
1403	43376.8	42739.8	39250.5	39097.5	40774	36187.7	37626	41457.2	39280.4	38275.6
1404	43349.4	43815.6	39580.4	39088.4	41155	35961	37672.9	41553.8	39816.2	38456
1405	43731.1	42999.9	39039	39569.7	40625	36398.3	38137.6	41159.1	40103.9	38604
1406	43622.7	43569.1	39191.6	39976.7	41509.5	36036.2	37308.4	42003.7	39525.1	38429.5
1407	43792.4	43519.8	39394.7	39855.7	41512.5	35651.5	38345.6	42145.4	39467.9	39009.7
1408	43879.8	43888.1	39926	40093.4	41430	36224.7	37429.7	42199.7	39346.7	39183.6
1409	43544.7	45167.7	39742.8	40515.6	41235.9	36718.1	38159.7	42339.1	39532.9	39151
1410	43490	44389.8	39154.4	39974.5	41540.5	37497.8	38276.3	42432.3	39491.7	39281.3
1411	44190.3	45059.7	40043.4	40573.7	41284.7	37725.2	38296.7	42395.1	40489.3	40087.9
1412	44162.5	45409	40687	40729.4	41772.9	38012.8	39277.1	43689.4	40420.4	39891.1
1413	45449.6	46101.7	41435.4	41131.9	42697.8	39430.1	40144	43980.8	41754.7	40316.1
1414	45938.5	48200.7	42094.9	42826	44183.7	39930.3	40770.2	44889.2	42087.9	41160.5
1415	47653.6	48129.5	42633.3	44024.3	44533.1	40002.8	42289	45063.7	43545.3	41757.7
1416	47968	48332.3	43096	44025.8	45561.4	40444.9	42229.7	45961.7	43837.6	41778.3
1417	48120.2	48392.5	44017.5	43973.3	45614	40710.7	42415	45978.2	44261.1	42346.4
1418	48659.9	49402.1	44160.2	44298.9	45717.3	41018.2	43389.5	45478.7	43978.3	42591.7
1419	48738.1	49525.8	44025.3	44605.4	45462	40959.7	43141.3	45828.8	44572.3	42207.7
1420	48613.3	49682.4	44237.8	44216.2	45488.9	41619.4	42642.3	46219.4	44710.3	41637.3
[truncated: 302 more rows]

## Sheet: Figure 3E
frequency	spectral density	differentiation
0.05	0.00460454	Diff 1
[truncated: 4,754 more rows]

[truncated: 41 more sheets: Figure 3F, Figure 3G, Figure 4A, Figure 4B, Figure 4C, Figure 4D, Figure 4E, Figure 4F, Figure 4G, Figure 4H, Figure 5A, Figure 5B, Figure 5C, Figure 6A, Figure 6B, Figure 6C, Figure 6D, Figure 9A, Figure 9B, Figure 9C …]
